# Supplementary material for: Out of the blue: the independent activity of sulfur-oxidizers and diatoms mediate the sudden color shift of a tropical river
Source: Environ Microbiome. 2023 Jan 19;18:6. doi: 10.1186/s40793-023-00464-2 (PMC9854191; doi:10.1186/s40793-023-00464-2)
Supplement: Supplementary file 3 — Additional file 3. Table S2 Sequence, abundance distribution and taxonomy of the Amplicon Sequence Variants (ASV) detected in this work. Sequences are annotated with SINA, Chloroplast sequences were further annotated with RDP. [file 40793_2023_464_MOESM3_ESM.xlsx]

## Sheet: Supplementary Data 1
	Name	Sequence	DADA2 Name	QAW	BBW	RBW	RCW	RBS	QAS	RCS	Total	superkingdom	phylum	class	order	family	genus
1	ASV 1	CAC-G-CCC-T-AAA--CG--A-TG-T--C--AA-C---T-----A-G--T--T--G-T-T--G-G-G-A-A--G---G---------------------------------------------GA-GA-------------------------C---C-T-T-T-T--T-----G-G-T-A--A-C------GC--A----G-C-TAAC-G-C-GT-G--AA-G-T--T---G-A-CC-GCC-T--GGG-G-AG-TACGG--T-C--GCAA--GA--T-T-A-AA---------------------------------ACT-C--AAA--GGAA-TT-GA-CGGG-G-G--CCC-G-C--ACAAGCG-GTGG-A-T-TATGT-GG-A-T-T-AA-TT-…	sq1;size=22866;	14773	890	0	7156	0	25	22	22866	Bacteria	Proteobacteria	Gammaproteobacteria	Burkholderiales	Sulfuricellaceae	Sulfuriferula
2	ASV 2	CAC-G-CCC-T-AAA--CG--A-TG-T--C--AA-C---T-----A-G--T--T--G-T-T--G-G-A-A-A--G---G---------------------------------------------GA-GA-------------------------C---C-T-T-T-T--T-----G-G-T-A--A-C------GC--A----G-C-TAAC-G-C-GT-G--AA-G-T--T---G-A-CC-GCC-T--GGG-G-AG-TACGG--T-C--GCAA--GA--T-T-A-AA---------------------------------ACT-C--AAA--GGAA-TT-GA-CGGG-G-G--CCC-G-C--ACAAGCG-GTGG-A-T-TATGT-GG-A-T-T-AA-TT-…	sq2;size=9745;	5729	1498	0	2491	0	14	13	9745	Bacteria	Proteobacteria	Gammaproteobacteria	Burkholderiales	Unclassified_Burkholderiales	Unclassified_Burkholderiales
3	ASV 3	CAC-G-CCC-T-AAA--CG--A-TG-T--C--TA-C---T-----T-G--T--C--G-T-C--G-G-G-A-G--G------------------------------------------------GTT-CAA----------------------------C-C-T-T-T--C-----G-G-T-G--A-C------GG--A----G-C-TAAC-G-C-GT-T--AA-G-T--A---G-A-CC-GCC-T--GGG-G-AG-TACGG--C-C--GCAA--GG--T-T-G-AA---------------------------------ACT-C--AAA--GGAA-TT-GA-CGGG-G-G--CCC-G-C--ACAAGCG-GTGG-A-G-CATGT-GG-T-T-T-AA-TT-…	sq3;size=8764;	5778	566	5	2388	0	22	5	8764	Bacteria	Proteobacteria	Gammaproteobacteria	Halothiobacillales	Halothiobacillaceae	Halothiobacillus
4	ASV 4	CAC-G-CCC-T-AAA--CG--A-TG-T--T--CA-C---T-----A-G--T--C--G-T-C--G-G-G-A-T--G------------------------------------------------CTT-GT-----------------------------C-A-T-C-T--C-----G-G-T-G--A-T------GC--A----C-T-TAAC-A-G-AT-T--AA-G-T--G---A-A-CC-GCC-T--GGG-G-AG-TACGG--T-C--GCAA--GA--T-T-A-AA---------------------------------ACT-C--AAA--GGAA-TA-GA-CGGG-G-A--CCC-G-C--ACAAGTG-GTGG-A-G-CATGT-GG-T-T-T-AA-TT-…	sq4;size=5992;	3386	949	221	1430	0	6	0	5992	Bacteria	Campylobacterota	Campylobacteria	Campylobacterales	Sulfurimonadaceae	Sulfurimonas
5	ASV 5	CAC-G-CCC-T-AAA--CG--A-TG-T--T--CA-C---T-----A-G--T--C--G-T-C--G-C-T-C-T--G------------------------------------------------CTA-GT-----------------------------C-A-G-G-G--C-----G-G-T-G--A-T------GC--A----C-T-TAAC-A-G-AT-T--AA-G-T--G---A-A-CC-GCC-T--GGG-G-AG-TACGG--T-C--GCAA--GA--T-T-A-AA---------------------------------ACT-C--AAA--GGAA-TA-GA-CGGG-G-A--CCC-G-C--ACAAGTG-GTGG-A-G-CATGT-GG-T-T-T-AA-TT-…	sq5;size=5659;	3711	634	21	1293	0	0	0	5659	Bacteria	Campylobacterota	Campylobacteria	Campylobacterales	Sulfurimonadaceae	Sulfurimonas
6	ASV 6	CTA-G-CTG-T-AAA--CG--C-TG-C--C--CA-C---T-----T-G--G--T--G-T-T--G-C-C-C-T--T---TC-------------------------------------------GTA-GG-----------------------G-A---A-G-G-G-G--C-----A-G-T-G--C-C------GG--A----G-C-GAAG-G-T-GT-T--AA-G-T--G---G-G-CC-GCT-T--GGG-G-AG-TATGG--T-C--GCAA--GG--C-T-G-AA---------------------------------ACT-T--AAA--GGAA-TT-GG-CGGG-A-G--AGC-A-C-CGCAACGG-GAGG-A-G-CGTGC-GG-T-T-T-AA-TT-…	sq6;size=5052;	143	4860	0	37	0	0	12	5052	Archaea	Thermoplasmatota	Thermoplasmata	BSLdp215	Unclassified_BSLdp215	Unclassified_BSLdp215
7	ASV 7	CCA-G-CTG-T-AAA--CG--A-TG-C--A--AA-C---T-----C-G--G--T--G-A-T--G-C-A-T-T--G---GC-------------------------------------------TTA-TG-----------------------G-C---C-A-A-T-G--C-----A-G-T-G--C-C------GC--A----G-G-GAAG-C-C-GT-T--AA-G-T--T---T-G-CC-GCC-T--GGG-A-AG-TACGG--A-C--GCAA--GT--C-T-G-AA---------------------------------ACT-T--AAA--GGAA-TT-GG-CGGG-G-G--AGC-A-C-CACAAGGG-GTGA-A-G-CCTGC-GG-T-T-C-AA-TT-…	sq7;size=4105;	571	219	46	198	0	2828	243	4105	Archaea	Crenarchaeota	Nitrososphaeria	Nitrosotaleales	Nitrosotaleaceae	Unclassified_Nitrosotaleaceae
8	ASV 8	CAC-G-CCC-T-AAA--CG--A-TG-T--C--AA-C---T-----A-G--T--T--G-T-T--G-G-G-A-A--G---G---------------------------------------------GA-GA-------------------------C---C-T-T-C-T--T-----G-G-T-A--A-C------GC--A----G-C-TAAC-G-C-GT-G--AA-G-T--T---G-A-CC-GCC-T--GGG-G-AG-TACGG--T-C--GCAA--GA--T-T-A-AA---------------------------------ACT-C--AAA--GGAA-TT-GA-CGGG-G-G--CCC-G-C--ACAAGCG-GTGG-A-T-TATGT-GG-A-T-T-AA-TT-…	sq8;size=4091;	2193	518	0	1085	0	295	0	4091	Bacteria	Proteobacteria	Gammaproteobacteria	Burkholderiales	Sulfuricellaceae	Unclassified_Sulfuricellaceae
9	ASV 9	CAC-G-CCC-T-AAA--CG--A-TG-A--A--TG-T---T-----A-G--T--C--G-T-C--G-G-G-G-A--G------------------------------------------------CTC-GT-----------------------------C-T-C-T-T--C-----G-G-T-G--A-T------GC--A----G-C-TAAC-G-C-AT-T--AA-A-C--A---T-T-CC-GCC-T--GGG-G-AG-TACGG--T-C--GCAA--GA--T-T-A-AA---------------------------------ACT-C--AAA--GGAA-TA-GA-CGGG-G-A--CCC-G-C--ACAAGTG-GTGG-A-G-CATGT-GG-T-T-T-AA-TT-…	sq9;size=4042;	80	15	2826	1012	109	0	0	4042	Bacteria	Campylobacterota	Campylobacteria	Campylobacterales	Sulfurovaceae	Sulfurovum
10	ASV 10	CAC-G-CCC-T-AAA--CG--A-TG-T--T--CA-C---T-----A-G--T--C--G-T-C--G-C-C-C-T--G------------------------------------------------CTA-GT-----------------------------C-A-G-G-G--C-----G-G-T-G--A-T------GC--A----C-T-TAAC-A-G-AT-T--AA-G-T--G---A-A-CC-GCC-T--GGG-G-AG-TACGG--T-C--GCAA--GA--T-T-A-AA---------------------------------ACT-C--AAA--GGAA-TA-GA-CGGG-G-A--CCC-G-C--ACAAGTG-GTGG-A-G-CATGT-GG-T-T-T-AA-TT-…	sq10;size=3783;	163	3556	0	53	0	0	11	3783	Bacteria	Campylobacterota	Campylobacteria	Campylobacterales	Sulfurimonadaceae	Sulfurimonas
11	ASV 11	CAC-G-CCC-T-AAA--CG--A-TG-T--C--AA-C---T-----G-G--T--T--G-T-T--G-G-G-G-G--A---G---------------------------------------------TG-AA-------------------------A---T-C-C-C-T--T-----A-G-T-A--A-C------GA--A----G-C-TAAC-G-C-GT-G--AA-G-T--T---G-A-CC-GCC-T--GGG-G-AG-TACGG--T-C--GCAA--GA--T-T-A-AA---------------------------------ACT-C--AAA--GGAA-TT-GA-CGGG-G-A--CCC-G-C--ACAAGCG-GTGG-A-T-GATGT-GG-A-T-T-AA-TT-…	sq11;size=3140;	20	18	241	400	1106	0	1355	3140	Bacteria	Proteobacteria	Gammaproteobacteria	Burkholderiales	Hydrogenophilaceae	uncultured
12	ASV 12	CTA-G-CTG-T-AAA--CA--A-TG-G--A--TA-C---T-----A-G--A--T--G-T-T--G-A-A-C-A--G------------------------------------------------ATC-GAC----------------------------C-T-G-T-G--C-----A-G-T-A--T-C------AA--A----G-C-TAAC-G-C-GT-T--AA-G-T--A---T-C-CC-GCC-T--GGG-A-AG-TATGC--T-C--GCAA--GA--G-T-G-AA---------------------------------ACT-C--AAA--GGAA-TT-GA-CGGG-G-G--CCC-G-C--ACAAGCG-GTGG-A-G-CATGT-GG-T-T-T-AA-TT-…	sq12;size=3139;	24	0	1698	1250	126	41	0	3139	Bacteria	Cyanobacteria	Cyanobacteriia	Chloroplast	Chloroplast	Bacillariophyta*
13	ASV 13	CAT-G-CCG-T-AAA--CG--A-TG-T--C--AA-C---T-----A-G--C--C--G-T-T--G-G-G-G-C--C------------------------------------------------CTT-GA-----------------------------G-G-C-T-T--T-----A-G-T-G--G-C------GC--A----G-C-TAAC-G-C-GA-T--AA-G-T--T---G-A-CC-GCC-T--GGG-G-AG-TACGG--T-C--GCAA--GA--C-T-A-AA---------------------------------ACT-C--AAA--TGAA-TT-GA-CGGG-G-G--CCC-G-C--ACAAGCG-GTGG-A-G-CATGT-GG-T-T-T-AA-TT-…	sq13;size=3041;	2906	23	0	109	0	3	0	3041	Bacteria	Proteobacteria	Gammaproteobacteria	Pseudomonadales	Moraxellaceae	Unclassified_Moraxellaceae
14	ASV 14	CAC-G-CCC-T-AAA--CG--A-TG-T--C--AA-C---T-----A-G--G--T--G-T-T--G-G-G-G-A--A---G---------------------------------------------GA-GA-------------------------C---T-T-C-T-T--T-----A-G-T-A--C-C------GC--A----G-C-TAAC-G-C-GC-T--AA-G-T--T---G-A-CC-GCC-T--GGG-G-AG-TACGG--T-C--GCAA--GA--T-T-A-AA---------------------------------ACT-C--AAA--GGAA-TT-GA-CGGG-G-A--CCC-G-C--ACAAGCG-GTGG-A-T-TATGT-GG-A-T-T-AA-TT-…	sq14;size=2833;	351	46	0	130	0	2277	29	2833	Bacteria	Proteobacteria	Gammaproteobacteria	Burkholderiales	Gallionellaceae	Unclassified_Gallionellaceae
15	ASV 15	CAC-G-CCC-T-AAA--CG--A-TG-A--A--TG-C---T-----A-G--T--C--G-T-C--G-G-G-G-T--A------------------------------------------------CTC-GT-----------------------------T-A-C-T-T--C-----G-G-T-G--A-T------GC--A----C-T-TAAC-A-G-AT-T--AA-G-C--A---T-T-CC-GCC-T--GGG-G-AG-TACGG--T-C--GCAA--GA--T-T-A-AA---------------------------------ACT-C--AAA--GGAA-TA-GA-CGGG-G-A--CCC-G-C--ACAAGTG-GTGG-A-G-CATGT-GG-T-T-T-AA-TT-…	sq15;size=2418;	117	247	1060	791	203	0	0	2418	Bacteria	Campylobacterota	Campylobacteria	Campylobacterales	Sulfurimonadaceae	Sulfuricurvum
16	ASV 16	CAC-G-CCC-T-AAA--CG--A-TG-A--A--TG-C---T-----A-G--T--C--G-T-C--G-G-G-G-A--G------------------------------------------------CTC-GT-----------------------------C-T-C-T-T--C-----G-G-T-G--A-T------GC--A----C-T-TAAC-A-G-AT-T--AA-G-C--A---T-T-CC-GCC-T--GGG-G-AG-TACGG--T-C--GCAA--GA--T-T-A-AA---------------------------------ACT-C--AAA--GGAA-TA-GA-CGGG-G-A--CCC-G-C--ACAAGTG-GTGG-A-G-CATGT-GG-T-T-T-AA-TT-…	sq16;size=2361;	58	119	1177	910	53	0	44	2361	Bacteria	Campylobacterota	Campylobacteria	Campylobacterales	Sulfurimonadaceae	Sulfuricurvum
17	ASV 17	CAC-G-CCC-T-AAA--CG--A-TG-T--C--AA-C---T-----A-G--T--T--G-T-C--G-G-G-A-A--G---G---------------------------------------------GA-GA-------------------------C---C-T-T-C-T--T-----G-G-T-A--A-C------GC--A----G-C-TAAC-G-C-GT-G--AA-G-T--T---G-A-CC-GCC-T--GGG-G-AG-TACGG--T-C--GCAA--GA--T-T-A-AA---------------------------------ACT-C--AAA--GGAA-TT-GA-CGGG-G-G--CCC-G-C--ACAAGCG-GTGG-A-T-TATGT-GG-A-T-T-AA-TT-…	sq17;size=2334;	1517	26	8	783	0	0	0	2334	Bacteria	Proteobacteria	Gammaproteobacteria	Burkholderiales	Unclassified_Burkholderiales	Unclassified_Burkholderiales
18	ASV 18	CAC-G-CCC-T-AAA--CG--A-TG-T--C--AA-C---T-----A-G--T--T--G-T-T--G-G-G-A-A--G---G---------------------------------------------GA-GA-------------------------C---C-T-T-T-T--T-----G-G-T-A--A-C------GC--A----G-C-TAAC-G-C-GT-G--AA-G-T--T---G-A-CC-GCC-T--GGG-G-AG-TACGG--T-C--GCAA--GA--T-T-A-AA---------------------------------ACT-C--AAA--GGAA-TT-GA-CGGG-G-G--CCC-G-C--ACAAGCG-GTGG-A-T-TATGT-GG-A-T-T-AA-TT-…	sq18;size=2235;	1444	86	0	705	0	0	0	2235	Bacteria	Proteobacteria	Gammaproteobacteria	Burkholderiales	Sulfuricellaceae	Sulfuriferula
19	ASV 19	CAC-G-CCC-T-AAA--CG--A-TG-T--C--AA-C---T-----G-G--T--T--G-T-T--G-G-G-G-G--A---G---------------------------------------------TG-AA-------------------------A---T-C-C-C-T--T-----G-G-T-A--A-C------GA--A----G-C-TAAC-G-C-GT-G--AA-G-T--T---G-A-CC-GCC-T--GGG-G-AG-TACGG--T-C--GCAA--GA--T-T-A-AA---------------------------------ACT-C--AAA--GGAA-TT-GA-CGGG-G-A--CCC-G-C--ACAAGCG-GTGG-A-T-GATGT-GG-A-T-T-AA-TT-…	sq19;size=2071;	958	281	0	462	0	370	0	2071	Bacteria	Proteobacteria	Gammaproteobacteria	Burkholderiales	Hydrogenophilaceae	Unclassified_Hydrogenophilaceae
20	ASV 20	CTA-G-CCG-T-AAA--CA--A-TG-G--A--TA-C---T-----A-G--G--T--G-T-T--G-A-A-C-A--G------------------------------------------------ATC-GAC----------------------------C-T-G-T-G--C-----A-G-T-A--C-C------AA--A----G-C-TAAC-G-C-GT-T--AA-G-T--A---T-C-CC-GCC-T--GGG-A-AG-TATGC--A-C--GCAA--GT--G-T-G-AA---------------------------------ACT-C--AAA--GGAA-TT-GA-CGGG-G-G--CCC-G-C--ACAAGCG-GTGG-A-G-CATGT-GG-T-T-T-AA-TT-…	sq20;size=2031;	0	18	1039	927	47	0	0	2031	Bacteria	Cyanobacteria	Cyanobacteriia	Chloroplast	Chloroplast	Bacillariophyta*
21	ASV 21	CAC-G-CCC-T-AAA--CG--A-TG-T--C--AA-C---T-----A-G--T--T--G-T-T--G-G-G-G-A--G---G---------------------------------------------GA-GA-------------------------C---C-T-C-C-T--T-----A-G-T-A--A-C------GC--A----G-C-TAAC-G-C-GT-G--AA-G-T--T---G-A-CC-GCC-T--GGG-G-AG-TACGG--T-C--GCAA--GA--T-T-A-AA---------------------------------ACT-C--AAA--GGAA-TT-GA-CGGG-G-G--CCC-G-C--ACAAGCG-GTGG-A-T-TATGT-GG-A-T-T-AA-TT-…	sq21;size=1943;	219	31	871	731	34	0	57	1943	Bacteria	Proteobacteria	Gammaproteobacteria	Burkholderiales	Sulfuricellaceae	Sulfuriferula
22	ASV 22	CAC-G-CCC-T-AAA--CG--A-TG-T--C--GA-C---T-----A-G--T--T--G-T-T--G-G-A-C-G--G-------------------------------------------------GA-TA-----------------------------C-T-G-T-T--C-----A-G-T-A--A-C------GT--A----G-C-TAAC-G-C-GT-G--AA-G-T--C---G-A-CC-GCC-T--GGG-G-AG-TACGG--C-C--GCAA--GG--T-T-A-AA---------------------------------ACT-C--AAA--GGAA-TT-GA-CGGG-G-A--CCC-G-C--ACAAGCG-GTGG-A-T-GATGT-GG-T-T-T-AA-TT-…	sq22;size=1928;	523	945	60	335	0	65	0	1928	Bacteria	Proteobacteria	Gammaproteobacteria	Burkholderiales	Comamonadaceae	Thiomonas
23	ASV 23	CAC-G-CCG-T-AAA--CG--A-TG-T--C--GA-T---T-----T-G--G--A--G-G-C--T-G-T-G-T--C------------------------------------------------CTT-GA-----------------------------G-A-C-G-T--G-----G-C-T-T--C-C------GG--A----G-C-TAAC-G-C-GT-T--AA-A-T--C---G-A-CC-GCC-T--GGG-G-AG-TACGG--C-C--GCAA--GG--T-T-A-AA---------------------------------ACT-C--AAA--TGAA-TT-GA-CGGG-G-G--CCC-G-C--ACAAGCG-GTGG-A-G-CATGT-GG-T-T-T-AA-TT-…	sq23;size=1853;	0	19	1652	102	80	0	0	1853	Bacteria	Proteobacteria	Gammaproteobacteria	Enterobacterales	Aeromonadaceae	Aeromonas
24	ASV 24	CAC-G-CCC-T-AAA--CG--A-TG-T--C--AA-C---T-----A-G--G--T--G-T-T--G-G-G-G-G--A---G---------------------------------------------GA-GA-------------------------C---T-T-C-C-T--T-----A-G-T-A--C-C------GC--A----G-C-TAAC-G-C-GT-G--AA-G-T--T---G-A-CC-GCC-T--GGG-G-AG-TACGG--T-C--GCAA--GA--T-T-A-AA---------------------------------ACT-C--AAA--GGAA-TT-GA-CGGG-G-A--CCC-G-C--ACAAGCG-GTGG-A-T-TATGT-GG-A-T-T-AA-TT-…	sq24;size=1654;	355	109	0	65	0	1125	0	1654	Bacteria	Proteobacteria	Gammaproteobacteria	Burkholderiales	Gallionellaceae	Unclassified_Gallionellaceae
25	ASV 25	CAC-G-CCC-T-AAA--CG--A-TG-T--C--AA-C---T-----A-G--G--T--G-T-T--G-G-G-G-G--A---G---------------------------------------------GA-GA-------------------------C---T-T-C-C-T--T-----A-G-T-A--C-C------GC--A----G-C-TAAC-G-C-GT-G--AA-G-T--T---G-A-CC-GCC-T--GGG-G-AG-TACGG--C-C--GCAA--GG--T-T-G-AA---------------------------------ACT-C--AAA--GGAA-TT-GA-CGGG-G-A--CCC-G-C--ACAAGCG-GTGG-A-T-TATGT-GG-A-T-T-AA-TT-…	sq25;size=1630;	96	189	66	80	0	1182	17	1630	Bacteria	Proteobacteria	Gammaproteobacteria	Burkholderiales	Gallionellaceae	Sideroxydans
26	ASV 26	CCA-G-CTG-T-AAA--CG--A-TG-C--A--GA-C---T-----C-G--G--T--G-A-T--G-C-A-T-T--G---GC-------------------------------------------TTC-TT-----------------------G-C---C-A-A-T-G--C-----A-G-T-G--C-C------GC--A----G-G-GAAG-C-C-GT-T--AA-G-T--C---T-G-CC-GCC-T--GGG-A-AG-TACGG--T-C--GCAA--GA--T-T-G-AA---------------------------------ACT-T--AAA--GGAA-TT-GG-CGGG-G-G--AGC-A-C-CACAAGGG-GTGA-A-G-CCTGC-GG-T-T-C-AA-TT-…	sq26;size=1603;	93	21	0	35	0	1404	50	1603	Archaea	Crenarchaeota	Nitrososphaeria	Nitrosotaleales	Nitrosotaleaceae	Unclassified_Nitrosotaleaceae
27	ASV 27	CCA-G-CTG-T-AAA--CG--A-TG-C--A--GA-C---T-----C-G--G--T--G-A-A--G-C-G-T-T--G---GG-------------------------------------------TTT-TT-----------------------C-C---C-A-A-C-G--C-----T-G-T-G--C-C------GC--A----G-G-GAAG-C-C-GT-T--AA-G-T--C---T-G-CC-GCC-T--GGG-A-AG-TACGG--T-C--GCAA--GA--T-T-G-AA---------------------------------ACT-T--AAA--GGAA-TT-GG-CGGG-G-G--AGC-A-C-CACAAGGG-GTGA-A-G-CCTGC-GG-T-T-C-AA-TT-…	sq27;size=1548;	195	10	0	52	0	1173	118	1548	Archaea	Crenarchaeota	Nitrososphaeria	Unclassified_Nitrososphaeria	Unclassified_Nitrososphaeria	Unclassified_Nitrososphaeria
28	ASV 28	CAC-G-CCT-T-AAA--CT--A-TG-A--A--TA-C---T-----A-A--G--T--G-T-C--G-G-C-G-G----------------------------------------------------GT-TA-------------------------------C-C-G-C--C-----G-G-T-G--C-C------GC--A----G-C-TAAC-G-C-AT-T--AA-G-T--A---T-T-CC-GCC-T--GGG-A-AG-TACGG--C-C--GCAA--GG--T-T-G-AA---------------------------------ACT-C--AAA--GGAA-TT-GA-CGGG-G-G--CCC-G-C--ACAAGCG-GTGG-A-G-CATGT-GG-T-T-T-AA-TT-…	sq28;size=1513;	7	33	72	48	558	0	795	1513	Bacteria	Nitrospirota	Nitrospiria	Nitrospirales	Nitrospiraceae	Nitrospira
29	ASV 29	CAC-G-CCC-T-AAA--CG--A-TG-T--C--GA-C---T-----G-G--T--T--G-T-T--G-G-G-C-A--A------------------------------------------------CTT-GA-----------------------------T-T-G-T-T--C-----A-G-T-A--A-C------GA--A----G-C-TAAC-G-C-GA-G--AA-G-T--C---G-A-CC-GCC-T--GGG-G-AG-TACGG--T-C--GCAA--GA--T-T-A-AA---------------------------------ACT-C--AAA--GGAA-TT-GA-CGGG-G-A--CCC-G-C--ACAAGCG-GTGG-A-T-GATGT-GG-A-T-T-AA-TT-…	sq29;size=1455;	192	73	0	60	0	1130	0	1455	Bacteria	Proteobacteria	Gammaproteobacteria	Burkholderiales	Ferrovaceae	Ferrovum
30	ASV 30	CAC-G-CCC-T-AAA--CG--A-TG-T--C--AA-C---T-----A-A--C--T--G-T-T--C-G-AAG-T--C------------------------------------------------ACT-AA-------------------------G---A-T-T-T-T--G-----A-G-T-A--G-T------GA--A----G-C-TAAC-G-C-GA-T--AA-G-T--T---G-A-CC-GCC-T--GGG-G-AG-TACGG--C-C--GCAA--GG--T-T-G-AA---------------------------------ACT-C--AAA--GAAA-TT-GA-CGGG-G-G--CCC-G-C--ACAAGCG-GTGG-A-G-TATGT-GG-T-T-T-AA-TT-…	sq30;size=1423;	201	42	681	460	39	0	0	1423	Bacteria	Proteobacteria	Gammaproteobacteria	Halothiobacillales	Halothiobacillaceae	Thiovirga
31	ASV 31	CAC-G-CCC-T-AAA--CG--A-TG-T--C--AA-C---T-----G-G--T--T--G-T-T--G-G-A-C-G--G-------------------------------------------------CT-TG-----------------------------C-T-G-T-T--C-----A-G-T-A--A-C------GA--A----G-C-TAAC-G-C-GT-G--AA-G-T--T---G-A-CC-GCC-T--GGG-G-AG-TACGG--C-C--GCAA--GG--T-T-G-AA---------------------------------ACT-C--AAA--GGAA-TT-GA-CGGG-G-A--CCC-G-C--ACAAGCG-GTGG-A-T-GATGT-GG-T-T-T-AA-TT-…	sq31;size=1373;	34	217	530	568	24	0	0	1373	Bacteria	Proteobacteria	Gammaproteobacteria	Burkholderiales	Comamonadaceae	Aquabacterium
32	ASV 32	CAC-G-CCC-T-AAA--CG--A-TG-T--T--CA-C---T-----A-G--T--C--G-T-C--G-G-A-A-A--G------------------------------------------------CTT-GT-----------------------------C-T-T-T-T--C-----G-G-T-G--A-T------GC--A----C-T-TAAC-A-G-AT-T--AA-G-T--G---A-A-CC-GCC-T--GGG-G-AG-TACGG--T-C--GCAA--GA--T-T-A-AA---------------------------------ACT-C--AAA--GGAA-TA-GA-CGGG-G-A--CCC-G-C--ACAAGTG-GTGG-A-G-CATGT-GG-T-T-T-AA-TT-…	sq32;size=1330;	39	54	683	519	35	0	0	1330	Bacteria	Campylobacterota	Campylobacteria	Campylobacterales	Sulfurimonadaceae	Sulfurimonas
33	ASV 33	CAC-G-CCC-T-AAA--CG--A-TG-T--A--CA-C---T-----A-G--T--T--G-T-T--G-T-G-A-G--G------------------------------------------------CTC-GA-----------------------------C-C-T-T-G--C-----A-G-T-A--A-T------GC--A----G-T-TAAC-A-C-AT-T--AA-G-T--G---T-A-CC-GCC-T--GGG-G-AG-TACGG--T-C--GCAA--GA--T-T-A-AA---------------------------------ACT-C--AAA--GGAA-TA-GA-CGGG-G-A--CCC-G-C--ACAAGCG-GTGG-A-G-CATGT-GG-T-T-T-AA-TT-…	sq33;size=1329;	22	145	771	356	35	0	0	1329	Unclassified	Unclassified	Unclassified	Unclassified	Unclassified	Unclassified
34	ASV 34	CAC-G-CCC-T-AAA--CG--A-TG-T--C--AA-C---T-----A-G--G--T--G-T-T--G-G-G-G-G--A---G---------------------------------------------GA-GA-------------------------C---T-T-C-C-T--T-----A-G-T-A--C-C------GC--A----G-C-TAAC-G-C-GT-G--AA-G-T--T---G-A-CC-GCC-T--GGG-G-AG-TACGG--T-C--GCAA--GA--T-T-A-AA---------------------------------ACT-C--AAA--GGAA-TT-GA-CGGG-G-A--CCC-G-C--ACAAGCG-GTGG-A-T-TATGT-GG-A-T-T-AA-TT-…	sq34;size=1328;	206	71	0	65	0	986	0	1328	Bacteria	Proteobacteria	Gammaproteobacteria	Burkholderiales	Gallionellaceae	Unclassified_Gallionellaceae
35	ASV 35	CTA-G-CCG-T-AAA--CA--A-TG-G--A--TA-C---T-----A-G--A--T--G-T-T--G-A-A-C-A--G------------------------------------------------ATC-GAC----------------------------C-T-G-T-G--C-----A-G-T-A--T-C------AA--A----G-C-TAAC-G-C-GT-T--AA-G-T--A---T-C-CC-GCC-T--GGG-A-AG-TATGC--T-C--GCAA--GA--G-T-G-AA---------------------------------ACT-C--AAA--GGAA-TT-GA-CGGG-G-G--CCC-G-C--ACAAGCG-GTGG-A-G-CATGT-GG-T-T-T-AA-TT-…	sq35;size=1324;	0	0	473	505	262	0	84	1324	Bacteria	Cyanobacteria	Cyanobacteriia	Chloroplast	Chloroplast	Bacillariophyta*
36	ASV 36	CAC-G-CCG-T-AAA--CG--T-TG-G--G--CA-C---T-----A-G--G--T--G-T-G--G-G-G-A-C--C-----------------------------------------------TATC-GA-C---------------------------G-G-T-T-T--C-----T-G-T-G--C-C------GC--A----G-C-TAAC-G-C-AT-T--AA-G-T--G---C-C-CC-GCC-T--GGG-G-AG-TACGG----C-CGCAA--GG--C-T-A-AA---------------------------------ACT-C--AAA--GGAA-TT-GA-CGGG-G-G--CCC-G-C--ACAAGCG-GCGG-A-G-CATGT-GG-C-T-T-AA-TT-…	sq36;size=1319;	83	50	20	83	0	1046	37	1319	Bacteria	Actinobacteriota	Acidimicrobiia	uncultured	Unclassified_uncultured	Unclassified_uncultured
37	ASV 37	CCA-G-CTG-T-AAA--CG--A-TG-C--A--GA-C---T-----C-G--G--T--G-A-A--G-C-G-T-T--G---GC-------------------------------------------TTC-AT-----------------------G-C---C-A-A-C-G--C-----T-G-T-G--C-C------GC--A----G-G-GAAG-C-C-GT-T--AA-G-T--C---T-G-CC-GCC-T--GGG-A-AG-TACGG--T-C--GCAA--GA--T-T-G-AA---------------------------------ACT-T--AAA--GGAA-TT-GG-CGGG-G-G--AGC-A-C-CACAAGGG-GTGA-A-G-CCTGC-GG-T-T-C-AA-TT-…	sq37;size=1200;	567	51	0	140	0	442	0	1200	Archaea	Crenarchaeota	Nitrososphaeria	Unclassified_Nitrososphaeria	Unclassified_Nitrososphaeria	Unclassified_Nitrososphaeria
38	ASV 38	CAC-G-CCC-T-AAA--CG--A-TG-C--G--AA-C---T-----G-G--A--T--G-T-T--G-G-G-T-G--C------------------------------------------------AAC-TT-G---------------------------G-C-A-C-T--C-----A-G-T-A--T-C------GA--A----G-C-TAAC-G-C-GT-T--AA-G-T--T---C-G-CC-GCC-T--GGG-G-AG-TACGG--T-C--GCAA--GA--C-T-G-AA---------------------------------ACT-C--AAA--GGAA-TT-GA-CGGG-G-G--CCC-G-C--ACAAGCG-GTGG-A-G-TATGT-GG-T-T-T-AA-TT-…	sq38;size=1184;	50	18	0	30	0	1086	0	1184	Bacteria	Proteobacteria	Gammaproteobacteria	Xanthomonadales	Unclassified_Xanthomonadales	Unclassified_Xanthomonadales
39	ASV 39	CAC-G-CCC-T-AAA--CG--A-TG-T--C--GA-C---T-----A-G--T--T--G-T-T--G-G-A-C-G--G-------------------------------------------------GA-TA-----------------------------C-T-G-T-T--C-----A-G-T-A--A-C------GT--A----G-C-TAAC-G-C-GT-G--AA-G-T--C---G-A-CC-GCC-T--GGG-G-AG-TACGG--C-C--GCAA--GG--T-T-A-AA---------------------------------ACT-C--AAA--GGAA-TT-GA-CGGG-G-A--CCC-G-C--ACAAGCG-GTGG-A-T-GATGT-GG-T-T-T-AA-TT-…	sq39;size=1168;	411	535	0	195	0	27	0	1168	Bacteria	Proteobacteria	Gammaproteobacteria	Burkholderiales	Comamonadaceae	Thiomonas
40	ASV 40	CAC-G-CCC-T-AAA--CG--A-TG-C--G--AA-C---T-----G-G--A--T--G-T-T--G-G-G-C-A--C------------------------------------------------ATT-AC-G---------------------------G-T-G-C-T--C-----A-G-T-G--T-C------GA--A----G-C-TAAC-G-C-GT-T--AA-G-T--T---C-G-CC-GCC-T--GGG-G-AG-TACGG--T-C--GCAA--GA--C-T-G-AA---------------------------------ACT-C--AAA--GGAA-TT-GA-CGGG-G-G--CCC-G-C--ACAAGCG-GTGG-A-G-TATGT-GG-T-T-T-AA-TT-…	sq40;size=1145;	379	24	0	132	0	610	0	1145	Bacteria	Proteobacteria	Gammaproteobacteria	Xanthomonadales	Rhodanobacteraceae	Dokdonella
41	ASV 41	CCA-G-CTG-T-AAA--CG--A-TG-C--A--AA-C---T-----C-G--G--T--G-A-A--G-C-A-T-T--G---GC-------------------------------------------TTA-AT-----------------------G-C---T-A-A-T-G--C-----T-G-T-G--C-C------GC--A----G-G-GAAG-C-C-GT-T--AA-G-T--T---T-G-CC-GCC-T--GGG-A-AG-TACGG--T-C--GCAA--GA--T-T-G-AA---------------------------------ACT-T--AAA--GGAA-TT-GG-CGGG-G-G--AGC-A-C-CACAAGGG-GTGA-A-G-CCTGC-GG-T-T-C-AA-TT-…	sq41;size=1132;	107	11	0	29	0	871	114	1132	Archaea	Crenarchaeota	Nitrososphaeria	Nitrosotaleales	Nitrosotaleaceae	Unclassified_Nitrosotaleaceae
42	ASV 42	CAC-G-CCC-T-AAA--CG--A-TG-T--C--GA-C---T-----A-G--T--T--G-T-C--G-G-G-G-A--T-------------------------------------------------TA-AC-----------------------------T-T-T-C-T--C-----G-G-T-A--A-C------GC--A----G-C-TAAC-G-C-GT-G--AA-G-T--C---G-A-CC-GCC-T--GGG-G-AG-TACGG--T-C--GCAA--GA--T-T-A-AA---------------------------------ACT-C--AAA--GGAA-TT-GA-CGGG-G-A--CCC-G-C--ACAAGCG-GTGG-A-T-GATGT-GG-A-T-T-AA-TT-…	sq42;size=1130;	32	0	0	22	0	1064	12	1130	Bacteria	Proteobacteria	Gammaproteobacteria	Burkholderiales	Sutterellaceae	uncultured
43	ASV 43	CAC-G-CCC-T-AAA--CG--A-TG-A--A--TG-C---T-----A-G--T--C--G-T-C--G-G-G-G-T--A------------------------------------------------CTC-GT-----------------------------T-A-C-T-T--C-----G-G-T-G--A-T------GC--A----C-T-TAAC-A-G-AT-T--AA-G-C--A---T-T-CC-GCC-T--GGG-G-AG-TACGG--T-C--GCAA--GA--T-T-A-AA---------------------------------ACT-C--AAA--GGAA-TA-GA-CGGG-G-A--CCC-G-C--ACAAGTG-GTGG-A-G-CATGT-GG-T-T-T-AA-TT-…	sq43;size=1127;	0	213	572	342	0	0	0	1127	Bacteria	Campylobacterota	Campylobacteria	Campylobacterales	Sulfurimonadaceae	Sulfuricurvum
44	ASV 44	CAC-G-CCC-T-AAA--CG--A-TG-T--C--GA-C---T-----G-G--T--T--G-T-T--G-G-A-C-G--G-------------------------------------------------GA-AA-----------------------------C-T-G-T-T--C-----A-G-T-A--A-C------GA--A----G-C-TAAC-G-C-GT-G--AA-G-T--C---G-A-CC-GCC-T--GGG-G-AG-TACGG--C-C--GCAA--GG--T-T-A-AA---------------------------------ACT-C--AAA--GGAA-TT-GA-CGGG-G-A--CCC-G-C--ACAAGCG-GTGG-A-T-GATGT-GG-T-T-T-AA-TT-…	sq44;size=1126;	640	109	35	310	0	32	0	1126	Bacteria	Proteobacteria	Gammaproteobacteria	Burkholderiales	Comamonadaceae	Thiomonas
45	ASV 45	CAC-G-CCC-T-AAA--CG--A-TG-A--A--TA-C---T-----A-G--A--T--G-T-T--T-G-G-T-G--C------------------------------------------------TTA-AC-----------------------------G-T-G-C-T--G-----A-G-T-G--T-C------GT--A----G-C-TAAC-G-C-GA-T--AA-G-T--A---T-T-CC-GCC-T--GGG-A-AG-TACGG--C-C--GCAA--GG--T-T-A-AA---------------------------------ACT-C--AAA--GGAA-TT-GA-CGGG-G-G--CCC-G-C--ACAAGCG-GTGG-A-G-CATGT-GG-T-T-T-AA-TT-…	sq45;size=1124;	145	896	0	68	0	15	0	1124	Bacteria	Proteobacteria	Gammaproteobacteria	Acidithiobacillales	Acidithiobacillaceae	Acidithiobacillus
46	ASV 46	CAC-G-CCC-T-AAA--CG--A-TG-G--A--TA-C---T-----A-G--A--T--G-T-T--T-G-G-T-G--C------------------------------------------------CTT-AG-----------------------------G-T-G-C-T--G-----A-G-T-G--T-C------GT--A----G-C-TAAC-G-T-GA-T--AA-G-T--A---T-C-CC-GCC-T--GGG-A-AG-TACGG--C-C--GCAA--GG--T-T-A-AA---------------------------------ACT-C--AAA--GGAA-TT-GA-CGGG-G-G--CCC-G-C--ACAAGCG-GTGG-A-G-CATGT-GG-T-T-T-AA-TT-…	sq46;size=1123;	325	642	0	156	0	0	0	1123	Bacteria	Proteobacteria	Gammaproteobacteria	Acidithiobacillales	Acidithiobacillaceae	Acidithiobacillus
47	ASV 47	CAC-G-CCG-T-AAA--CG--T-TG-G--G--CG-C---T-----A-G--G--T--G-T-G--G-G-G-T-C--C------------------------------------------------TTC-CA-C---------------------------G-G-G-C-T--C-----T-G-T-G--C-C------GC--A----G-C-TAAC-G-C-AT-T--AA-G-C--G---C-C-CC-GCC-T--GGG-G-AG-TACGG--C-C--GCAA--GG--C-T-A-AA---------------------------------ACT-C--AAA--GGAA-TT-GA-CGGG-G-G--CCC-G-C--ACAAGCG-GCGG-A-G-CATGT-TG-C-T-T-AA-TT-…	sq47;size=1079;	0	0	0	0	0	1079	0	1079	Bacteria	Actinobacteriota	Actinobacteria	Frankiales	Acidothermaceae	Unclassified_Acidothermaceae
48	ASV 48	CAC-G-CCC-T-AAA--CG--A-TG-T--C--AA-C---T-----G-G--T--T--G-T-T--G-G-A-C-G--G-------------------------------------------------CT-TG-----------------------------C-T-G-T-T--C-----A-G-T-A--A-C------GA--A----G-C-TAAC-G-C-GT-G--AA-G-T--T---G-A-CC-GCC-T--GGG-G-AG-TACGG--C-C--GCAA--GG--T-T-G-AA---------------------------------ACT-C--AAA--GGAA-TT-GA-CGGG-G-A--CCC-G-C--ACAAGCG-GTGG-A-T-GATGT-GG-T-T-T-AA-TT-…	sq48;size=1070;	0	71	205	171	349	0	274	1070	Bacteria	Proteobacteria	Gammaproteobacteria	Burkholderiales	Comamonadaceae	Unclassified_Comamonadaceae
49	ASV 49	CTA-G-CTG-T-AAA--CG--C-TG-C--A--CA-C---T-----T-G--G--T--G-T-T--G-C-C-C-C--T---TC-------------------------------------------TTC-GG-----------------------G-A---A-A-G-G-G--C-----A-G-T-G--C-C------GG--A----G-C-GAAG-G-T-GT-T--AA-G-T--G---T-G-CC-GCT-T--GGG-G-AG-TATGG--T-C--GCAA--GG--C-T-G-AA---------------------------------ACT-T--AAA--GGAA-TT-GG-CGGG-A-G--AGC-A-C-CGCAACGG-GAGG-A-G-CGTGC-GG-T-T-T-AA-TT-…	sq49;size=1069;	30	1039	0	0	0	0	0	1069	Archaea	Thermoplasmatota	Thermoplasmata	BSLdp215	Unclassified_BSLdp215	Unclassified_BSLdp215
50	ASV 50	CAC-G-CCC-T-AAA--CG--A-TG-G--C--AA-C---T-----A-G--T--T--G-T-T--G-G-G-G-G--A-------------------------------------------------GC-AA-----------------------------T-C-C-C-T--T-----A-G-T-A--A-C------GA--A----G-C-TAAC-G-C-GT-G--AA-G-T--T---G-C-CC-GCC-T--GGG-G-AG-TACGG--T-C--GCAA--GA--T-T-A-AA---------------------------------ACT-C--AAA--GGAA-TT-GA-CGGG-G-G--CCC-G-C--ACAAGCG-GTGG-A-T-GATGT-GG-T-T-T-AA-TT-…	sq50;size=1063;	0	0	0	0	616	0	447	1063	Bacteria	Proteobacteria	Gammaproteobacteria	Burkholderiales	B1-7BS	Unclassified_B1-7BS
51	ASV 51	CAC-G-CCC-T-AAA--CG--A-TG-T--C--GA-C---T-----A-G--T--T--G-T-T--G-G-A-C-G--G-------------------------------------------------GA-TA-----------------------------C-T-G-T-T--C-----A-G-T-A--A-C------GT--A----G-C-TAAC-G-C-GT-G--AA-G-T--C---G-A-CC-GCC-T--GGG-G-AG-TACGG--C-C--GCAA--GG--T-T-A-AA---------------------------------ACT-C--AAA--GGAA-TT-GA-CGGG-G-A--CCC-G-C--ACAAGCG-GTGG-A-T-GATGT-GG-T-T-T-AA-TT-…	sq51;size=987;	85	870	0	32	0	0	0	987	Bacteria	Proteobacteria	Gammaproteobacteria	Burkholderiales	Comamonadaceae	Thiomonas
52	ASV 52	CAC-G-CCC-T-AAA--CG--A-TG-T--C--AA-C---T-----G-G--T--T--G-T-T--G-G-A-T-G--C-------------------------------------------------AT-AA-----------------------------G-T-A-T-T--C-----A-G-T-A--A-C------GA--A----G-C-TAAC-G-C-GT-G--AA-G-T--T---G-A-CC-GCC-T--GGG-G-AG-TACGG--T-C--GCAA--GA--T-T-A-AA---------------------------------ACT-C--AAA--GGAA-TT-GA-CGGG-G-A--CCC-G-C--ACAAGCG-GTGG-A-T-GATGT-GG-T-T-T-AA-TT-…	sq52;size=987;	0	56	32	0	223	0	676	987	Bacteria	Proteobacteria	Gammaproteobacteria	Burkholderiales	Comamonadaceae	Thiomonas
53	ASV 53	CAC-G-CCG-T-AAA--CG--A-TG-T--C--AA-C---T-----A-G--C--C--G-T-C--A-G-T-C-T--C------------------------------------------------GCT-TTA----------------------------G-A-G-A-T--T-----G-G-T-G--G-T------GG--A----G-C-TAAC-G-T-AT-T--AA-G-T--T---G-A-CC-GCC-T--GGG-G-AG-TACGC--T-C--GCAA--GA--G-T-A-AA---------------------------------ACT-C--AAA--GGAA-TT-GA-CGGG-G-G--CCC-G-C--ACAAGCG-GTGG-A-G-CATGT-GG-T-T-T-AA-TT-…	sq53;size=975;	0	0	514	441	20	0	0	975	Bacteria	Proteobacteria	Gammaproteobacteria	Thiotrichales	Thiotrichaceae	Thiothrix
54	ASV 54	CAC-G-CCC-T-AAA--CG--A-TG-A--A--TA-C---T-----A-G--A--T--G-T-T--T-G-G-T-G--C------------------------------------------------TTA-AC-----------------------------G-T-G-C-T--G-----A-G-T-G--T-C------GT--A----G-C-TAAC-G-C-GA-T--AA-G-T--A---T-T-CC-GCC-T--GGG-A-AG-TACGG--C-C--GCAA--GG--T-T-A-AA---------------------------------ACT-C--AAA--GGAA-TT-GA-CGGG-G-G--CCC-G-C--ACAAGCG-GTGG-A-G-CATGT-GG-T-T-T-AA-TT-…	sq54;size=952;	138	750	0	55	0	0	9	952	Bacteria	Proteobacteria	Gammaproteobacteria	Acidithiobacillales	Acidithiobacillaceae	Acidithiobacillus
55	ASV 55	CAC-G-CCC-T-AAA--CG--A-TG-G--A--TA-C---T-----G-G--A--T--G-T-T--T-G-G-C-G--C------------------------------------------------CTT-AG-----------------------------G-T-G-C-T--G-----A-G-T-G--T-C------GT--A----G-C-TAAC-G-C-GA-T--AA-G-T--A---T-C-CC-GCC-T--GGG-A-AG-TACGG--C-C--GCAA--GG--T-T-A-AA---------------------------------ACT-C--AAA--GGAA-TT-GA-CGGG-G-G--CCC-G-C--ACAAGCG-GTGG-A-G-CATGT-GG-T-T-T-AA-TT-…	sq55;size=931;	126	730	0	75	0	0	0	931	Bacteria	Proteobacteria	Gammaproteobacteria	Acidithiobacillales	Acidithiobacillaceae	Acidithiobacillus
56	ASV 56	CAC-G-CCG-T-AAA--CG--A-TG-A--A--TG-C---C-----A-G--C--C--G-T-T--G-G-A-C-A--G------------------------------------------------CTT-G------------------------------C-T-G-T-T--C-----A-G-T-G--G-C------GC--A----G-C-TAAC-G-C-TT-T--AA-G-C--A---T-T-CC-GCC-T--GGG-G-AG-TACGG--T-C--GCAA--GA--T-T-A-AA---------------------------------ACT-C--AAA--GGAA-TT-GA-CGGG-G-G--CCC-G-C--ACAAGCG-GTGG-A-G-CATGT-GG-T-T-T-AA-TT-…	sq56;size=906;	226	67	0	164	0	371	78	906	Bacteria	Proteobacteria	Alphaproteobacteria	Rhizobiales	Beijerinckiaceae	Unclassified_Beijerinckiaceae
57	ASV 57	CAC-G-CCC-T-AAA--CG--A-TG-A--T--TA-C---T-----C-G--A--C--A-T-T--A-G-C-G-----------------------------------------------------ATA-AAC--------------------------------T-G-T--T-----G-G-T-G--T-C------TG--A----G-C-GAAA-G-C-AT-T--AA-G-T--A---A-T-CC-ACC-T--GGG-A-AG-TACGA--C-C--GCAA--GG--T-T-G-AA---------------------------------ACT-C--AAA--GGAA-TT-GA-CGGG-G-G--TCC-G-C--ACAAGCG-GTGG-A-G-CATGT-GG-T-T-T-AA-TT-…	sq57;size=876;	175	27	0	85	0	589	0	876	Bacteria	Bacteroidota	Bacteroidia	Chitinophagales	Chitinophagaceae	Unclassified_Chitinophagaceae
58	ASV 58	CAC-G-CCC-T-AAA--CT--A-TG-T--C--GA-C---T-----A-G--T--T--G-T-T--G-GTA-G-G--G-------------------------------------------------TT-AA-----------------------------A-C-CTA-T--C-----A-G-T-A--A-C------GC--A----G-C-TAAC-G-C-GT-G--AA-G-T--C---G-A-CC-GCC-T--GGG-G-AG-TACGG--T-C--GCAA--GA--T-T-A-AA---------------------------------ACT-C--AAA--GGAA-TT-GA-CGGG-G-A--CCC-G-C--ACAAGCG-GTGG-A-T-GATGT-GG-T-T-T-AA-TT-…	sq58;size=871;	0	0	5	0	298	0	568	871	Bacteria	Proteobacteria	Gammaproteobacteria	Burkholderiales	Nitrosomonadaceae	Unclassified_Nitrosomonadaceae
59	ASV 59	CAC-G-CCC-T-AAA--CG--A-TG-T--C--GA-C---T-----G-G--T--T--G-T-T--G-G-G-C-A--A------------------------------------------------CTT-GA-----------------------------T-T-G-T-T--C-----A-G-T-A--A-C------GA--A----G-C-TAAC-G-C-GA-G--AA-G-T--C---G-A-CC-GCC-T--GGG-G-AG-TACGG--T-C--GCAA--GA--T-T-A-AA---------------------------------ACT-C--AAA--GGAA-TT-GA-CGGG-G-A--CCC-G-C--ACAAGCG-GTGG-A-T-GATGT-GG-A-T-T-AA-TT-…	sq59;size=823;	151	193	0	28	0	451	0	823	Bacteria	Proteobacteria	Gammaproteobacteria	Burkholderiales	Ferrovaceae	Ferrovum
60	ASV 60	CAC-G-CCC-T-AAA--CG--A-TG-T--C--AA-C---T-----G-G--T--T--G-T-T--G-G-G-A-G--G-------------------------------------------------GT-TT-----------------------------C-T-T-C-T--C-----A-G-T-A--A-C------GT--A----G-C-TAAC-G-C-GT-G--AA-G-T--T---G-A-CC-GCC-T--GGG-G-AG-TACGG--C-C--GCAA--GG--T-T-G-AA---------------------------------ACT-C--AAA--GGAA-TT-GA-CGGG-G-A--CCC-G-C--ACAAGCG-GTGG-A-T-GATGT-GG-T-T-T-AA-TT-…	sq60;size=802;	58	154	238	307	18	0	27	802	Bacteria	Proteobacteria	Gammaproteobacteria	Burkholderiales	Comamonadaceae	Pelomonas
61	ASV 61	CAC-G-CCT-T-AAA--CG--A-TG-G--A--TA-C---T-----A-A--G--T--G-T-C--G-G-C-G-G----------------------------------------------------TT-TA-------------------------------C-C-G-C--C-----G-G-T-G--C-C------GC--A----G-C-TAAC-G-C-AG-T--AA-G-T--A---T-C-CC-GCC-T--GGG-A-AG-TACGG--C-C--GCAA--GG--T-T-G-AA---------------------------------ACT-C--AAA--GGAA-TT-GA-CGGG-G-G--CCC-G-C--ACAAGCG-GTGG-A-G-CATGT-GG-T-T-C-AA-TT-…	sq61;size=774;	21	0	0	0	0	516	237	774	Bacteria	Nitrospirota	Nitrospiria	Nitrospirales	Nitrospiraceae	Nitrospira
62	ASV 62	CCA-G-CTG-T-AAA--CG--A-TG-C--A--GA-C---T-----C-G--G--T--G-A-A--G-C-G-T-T--G---GT-------------------------------------------TTA-TG-----------------------G-C---C-A-A-C-G--C-----T-G-T-G--C-C------GC--A----G-G-GAAG-C-C-GT-T--AA-G-T--C---T-G-CC-GCC-T--GGG-A-AG-TACGG--T-C--GCAA--GA--T-T-G-AA---------------------------------ACT-T--AAA--GGAA-TT-GG-CGGG-G-G--AGC-A-C-CACAAGGG-GTGA-A-G-CCTGC-GG-T-T-C-AA-TT-…	sq62;size=771;	264	0	0	97	0	334	76	771	Archaea	Crenarchaeota	Nitrososphaeria	Nitrosotaleales	Nitrosotaleaceae	Unclassified_Nitrosotaleaceae
63	ASV 63	CCA-G-CTG-T-AAA--CG--A-TG-C--A--GA-C---T-----C-G--G--T--G-A-A--G-C-A-T-T--G---GC-------------------------------------------TTA-AT-----------------------G-C---T-A-A-T-G--C-----T-G-T-G--C-C------GC--A----G-G-GAAG-C-C-GT-T--AA-G-T--C---T-G-CC-GCC-T--GGG-A-AG-TACGG--T-C--GCAA--GA--T-T-G-AA---------------------------------ACT-T--AAA--GGAA-TT-GG-CGGG-G-G--AGC-A-C-CACAAGGG-GTGA-A-G-CCTGC-GG-T-T-C-AA-TT-…	sq63;size=742;	251	0	0	59	0	416	16	742	Archaea	Crenarchaeota	Nitrososphaeria	Nitrosotaleales	Nitrosotaleaceae	Unclassified_Nitrosotaleaceae
64	ASV 64	CAC-G-CCC-T-AAA--CG--A-TG-T--C--AA-C---T-----G-G--T--T--G-T-T--G-G-A-G-G--A---G---------------------------------------------TG-AA-------------------------A---T-C-C-T-T--C-----A-G-T-A--A-C------GA--A----G-C-TAAC-G-C-GT-G--AA-G-T--T---G-A-CC-GCC-T--GGG-G-AG-TACGG--T-C--GCAA--GA--T-T-A-AA---------------------------------ACT-C--AAA--GGAA-TT-GA-CGGG-G-A--CCC-G-C--ACAAGCG-GTGG-A-T-GATGT-GG-A-T-T-AA-TT-…	sq64;size=728;	433	28	7	240	0	20	0	728	Bacteria	Proteobacteria	Gammaproteobacteria	Burkholderiales	Hydrogenophilaceae	uncultured
65	ASV 65	CAC-G-CCC-T-AAA--CG--A-TG-T--C--AA-C---T-----A-G--T--T--G-T-T--G-G-T-A-G--G---G---------------------------------------------TT-AA-------------------------A---C-C-T-A-T--T-----A-G-T-A--A-C------GT--A----G-C-TAAC-G-C-GT-G--AA-G-T--T---G-A-CC-GCC-T--GGG-G-AG-TACGG--T-C--GCAA--GA--T-T-A-AA---------------------------------ACT-C--AAA--GGAA-TT-GA-CGGG-G-A--CCC-G-C--ACAAGCG-GTGG-A-T-GATGT-GG-A-T-T-AA-TT-…	sq65;size=719;	31	537	15	131	0	0	5	719	Bacteria	Proteobacteria	Gammaproteobacteria	Burkholderiales	Rhodocyclaceae	C39
66	ASV 66	CAC-G-CCC-T-AAA--CG--A-TG-T--C--AA-C---T-----A-G--G--T--G-T-T--G-G-G-G-A--A---G---------------------------------------------GA-GA-------------------------C---T-T-C-T-T--T-----A-G-T-A--C-C------GC--A----G-C-TAAC-G-C-GA-T--AA-G-T--T---G-A-CC-GCC-T--GGG-G-AG-TACGG--T-C--GCAA--GA--T-T-A-AA---------------------------------ACT-C--AAA--GGAA-TT-GA-CGGG-G-A--CCC-G-C--ACAAGCG-GTGG-A-T-TATGT-GG-A-T-T-AA-TT-…	sq66;size=712;	0	0	0	0	334	0	378	712	Bacteria	Proteobacteria	Gammaproteobacteria	Burkholderiales	Gallionellaceae	Gallionella
67	ASV 67	CTG-G-CCC-T-AAA--CG--A-TG-A--A--TA-C---T-----T-G--G--T--G-T-C--T-G-G-A-GT-TT--T----------------------------------------------T-AG-------------------------T---G-C-T-C-C--G-----G-G-T-G--C-C------GT--C----G-C-TAAC-G-T-TT-T--TA-G-T--A---T-T-CC-GCC-T--GGG-G-AG-TACGC--T-C--GCAA--GA--G-T-G-AA---------------------------------ACT-C--AAA--GGAA-TT-GA-CGGG-G-A--CCC-G-C--ACAAGCG-GTGG-A-G-CATGT-GG-T-T-T-AA-TT-…	sq67;size=711;	0	0	0	26	297	0	388	711	Bacteria	Acidobacteriota	Blastocatellia	Blastocatellales	Blastocatellaceae	Unclassified_Blastocatellaceae
68	ASV 68	CAC-G-CCG-T-AAA--CT--A-TG-G--A--TG-C---T-----A-G--C--C--G-T-C--G-G-C-A-A--G------------------------------------------------CTT-G------------------------------C-T-T-G-T--C-----G-G-T-G--G-C------GC--A----G-C-TAAC-G-C-AT-T--AA-G-C--A---T-C-CC-GCC-T--GGG-G-AG-TACGG--C-C--GCAA--GG--T-T-A-AA---------------------------------ACT-C--AAA--GGAA-TT-GA-CGGG-G-G--CCC-G-C--ACAAGCG-GTGG-A-G-CATGT-GG-T-T-T-AA-TT-…	sq68;size=709;	0	0	41	41	200	0	427	709	Bacteria	Proteobacteria	Alphaproteobacteria	Rhizobiales	Hyphomicrobiaceae	Unclassified_Hyphomicrobiaceae
69	ASV 69	CAC-G-CCC-T-AAA--CG--A-TG-T--C--AA-C---T-----A-G--G--T--G-T-T--G-G-G-G-G--A---G---------------------------------------------GA-GA-------------------------C---T-T-C-C-T--T-----A-G-T-A--C-C------GC--A----G-C-TAAC-G-C-GT-G--AA-G-T--T---G-A-CC-GCC-T--GGG-G-AG-TACGG--T-C--GCAA--GA--T-T-A-AA---------------------------------ACT-C--AAA--GGAA-TT-GA-CGGG-G-A--CCC-G-C--ACAAGCG-GTGG-A-T-TATGT-GG-A-T-T-AA-TT-…	sq69;size=708;	223	175	0	73	0	237	0	708	Bacteria	Proteobacteria	Gammaproteobacteria	Burkholderiales	Gallionellaceae	Unclassified_Gallionellaceae
70	ASV 70	CAC-G-CCG-T-AAA--CG--A-TG-T--C--AA-C---T-----A-A--C--C--G-T-T--G-G-G-T-T--C------------------------------------------------TTA-AA-----------------------------G-A-A-C-T--T-----A-G-T-G--G-T------GG--A----G-C-TAAC-G-T-AT-T--AA-G-T--T---G-A-CC-GCC-T--GGG-G-AG-TACGG--C-C--GCAA--GG--C-T-A-AA---------------------------------ACT-C--AAA--TGAA-TT-GA-CGGG-G-G--CCC-G-C--ACAAGCG-GTGG-A-G-CATGT-GG-T-T-T-AA-TT-…	sq70;size=700;	45	14	0	35	30	576	0	700	Bacteria	Proteobacteria	Gammaproteobacteria	Methylococcales	Methylomonadaceae	Unclassified_Methylomonadaceae
71	ASV 71	CAC-G-CCC-T-AAA--CG--A-TG-G--A--TA-C---T-----A-G--G--C--G-T-A--A-G-A-G-G--------------------------------------------------TATC-GACC-----------------------------C-C-T-C--T-----T-G-T-G--C-C------GC--A----G-C-TAAC-G-C-AT-T--AA-G-T--A---T-C-CC-GCC-T--GGG-G-AG-TACGA--C-C--GCAA--GG--T-T-G-AA---------------------------------ACT-T--AAA--TGAA-TT-GA-CGGG-G-A--CCC-G-C--ACAAGCG-GTGG-A-G-CATGT-GG-T-T-T-AA-TT-…	sq71;size=692;	289	37	0	103	0	263	0	692	Bacteria	Armatimonadota	Fimbriimonadia	Fimbriimonadales	Fimbriimonadaceae	Unclassified_Fimbriimonadaceae
72	ASV 72	CAC-G-CCC-T-AAA--CG--A-TG-T--C--TA-C---T-----A-G--T--T--G-T-T--G-G-G-G-G--A------------------------------------------------GTT-AAA----------------------------T-C-C-C-T--T-----A-G-T-A--A-C------GT--A----G-C-TAAC-G-C-GT-G--AA-G-T--A---G-A-CC-GCC-T--GGG-G-AG-TACGG--T-C--GCAA--GA--T-T-A-AA---------------------------------ACT-C--AAA--GGAA-TT-GA-CGGG-G-G--CCC-G-C--ACAAGCG-GTGG-A-T-GATGT-GG-T-T-T-AA-TT-…	sq72;size=686;	22	25	0	14	0	579	46	686	Bacteria	Proteobacteria	Gammaproteobacteria	Burkholderiales	Nitrosomonadaceae	MND1
73	ASV 73	CAC-G-CTA-T-AAA--CG--A-TG-A--G--AG-C---T-----G-G--G--T--G-T-T--G-G-T-G-G---------------------------------------------------GAT-TTC------------------------------C-C-A-T--C-----A-G-T-G--C-C------GA--A----G-C-AAAC-G-C-GT-T--AA-G-C--T---C-T-CC-GCC-T--GGG-G-AC-TACGA--A-C--GCAA--GT--T-T-A-AA---------------------------------ACT-C--AAA--GGAA-TT-GA-CGGG-G-G--CCC-G-C--ACAAGCA-GCGG-A-G-CGTGT-GG-T-T-C-AA-TT-…	sq73;size=684;	10	0	0	0	0	588	86	684	Bacteria	Chloroflexi	Anaerolineae	RBG-13-54-9	Unclassified_RBG-13-54-9	Unclassified_RBG-13-54-9
74	ASV 74	CTG-G-CTG-T-AAA--CG--A-TG-A--G--CA-C---T-----A-G--C--T--A-G-G--A-G-G-G-G--C-------------------------------------------------GT-AT-----------------------------G-C-C-C-T--T-----C-C-T-A--A-C------GG--A----G-C-GAAA-G-T-GT-T--AA-G-T--G---C-T-CC-GCC-T--GGG-G-AG-TATGG--T-C--GCAA--GG--C-T-G-AA---------------------------------ACT-C--AAA--GGAA-TT-GA-CGGG-G-G--CTC-A-C--ACAAGCG-GTGG-A-G-CATGT-GG-C-T-C-AA-TT-…	sq74;size=672;	39	0	0	53	0	425	155	672	Bacteria	Planctomycetota	Planctomycetes	Planctomycetales	uncultured	Unclassified_uncultured
75	ASV 75	CAC-G-CCG-T-AAA--CG--T-TG-G--G--CG-C---T-----A-G--G--T--G-T-G--G-G-A-T-C--C------------------------------------------------TTC-CA-C---------------------------G-G-A-T-T--C-----C-G-T-G--C-C------GC--A----G-C-TAAC-G-C-AT-T--AA-G-C--G---C-C-CC-GCC-T--GGG-G-AG-TACGG--C-C--GCAA--GG--C-T-A-AA---------------------------------ACT-C--AAA--GGAA-TT-GA-CGGG-G-G--CCC-G-C--ACAAGCG-GCGG-A-G-CATGT-TG-C-T-T-AA-TT-…	sq75;size=664;	0	10	14	46	35	559	0	664	Bacteria	Actinobacteriota	Actinobacteria	Frankiales	Acidothermaceae	Acidothermus
76	ASV 76	CAC-G-CCC-T-AAA--CG--A-TG-A--A--TG-C---T-----A-G--T--C--G-T-C--G-G-G-G-A--G------------------------------------------------CTC-GT-----------------------------C-T-C-T-T--C-----G-G-T-G--A-T------GC--A----C-T-TAAC-A-G-AT-T--AA-G-C--A---T-T-CC-GCC-T--GGG-G-AG-TACGG--T-C--GCAA--GA--T-T-A-AA---------------------------------ACT-C--AAA--GGAA-TA-GA-CGGG-G-A--CCC-G-C--ACAAGTG-GTGG-A-G-CATGT-GG-T-T-T-AA-TT-…	sq76;size=661;	0	14	381	256	10	0	0	661	Bacteria	Campylobacterota	Campylobacteria	Campylobacterales	Sulfurimonadaceae	Sulfuricurvum
77	ASV 77	CAC-G-CCC-T-AAA--CG--A-TG-A--A--TG-C---T-----A-G--T--C--G-T-C--G-G-G-G-A--G------------------------------------------------CTC-GT-----------------------------C-T-C-T-T--C-----G-G-T-G--A-T------GC--A----C-T-TAAC-A-G-AT-T--AA-G-C--A---T-T-CC-GCC-T--GGG-G-AG-TACGG--T-C--GCAA--GA--T-T-A-AA---------------------------------ACT-C--AAA--GGAA-TA-GA-CGGG-G-A--CCC-G-C--ACAAGTG-GTGG-A-G-CATGT-GG-T-T-T-AA-TT-…	sq77;size=656;	432	119	6	99	0	0	0	656	Bacteria	Campylobacterota	Campylobacteria	Campylobacterales	Sulfurimonadaceae	Sulfuricurvum
78	ASV 78	CCA-G-CTG-T-AAA--CG--A-TG-C--A--GA-C---T-----C-G--G--T--G-A-A--G-C-G-T-T--G---GC-------------------------------------------TTA-TT-----------------------G-C---T-A-A-C-G--C-----T-G-T-G--C-C------GC--A----G-G-GAAG-C-C-GT-T--AA-G-T--C---T-G-CC-GCC-T--GGG-A-AG-TACGG--T-C--GCAA--GA--T-T-G-AA---------------------------------ACT-T--AAA--GGAA-TT-GG-CGGG-G-G--AGC-A-C-CACAAGGG-GTGA-A-G-CCTGC-GG-T-T-C-AA-TT-…	sq78;size=652;	238	14	0	62	0	338	0	652	Archaea	Crenarchaeota	Nitrososphaeria	Nitrosotaleales	Nitrosotaleaceae	Unclassified_Nitrosotaleaceae
79	ASV 79	CAC-G-CCC-T-AAA--CG--A-TG-C--G--AA-C---T-----G-G--A--T--G-T-T--G-G-T-C-T--C------------------------------------------------AAC-TC-G---------------------------G-A-G-A-T--C-----A-G-T-G--T-C------GA--A----G-C-TAAC-G-C-GT-T--AA-G-T--T---C-G-CC-GCC-T--GGG-G-AG-TACGG--T-C--GCAA--GA--C-T-G-AA---------------------------------ACT-C--AAA--GGAA-TT-GA-CGGG-G-G--CCC-G-C--ACAAGCG-GTGG-A-G-TATGT-GG-T-T-T-AA-TT-…	sq79;size=642;	52	0	0	21	0	569	0	642	Bacteria	Proteobacteria	Gammaproteobacteria	Xanthomonadales	Rhodanobacteraceae	Unclassified_Rhodanobacteraceae
80	ASV 80	CAC-G-CCC-T-AAA--CG--A-TG-A--A--TG-C---T-----A-G--T--C--G-T-C--G-G-G-A-G--G------------------------------------------------CTT-GT-----------------------------C-C-T-T-T--C-----G-G-T-G--A-T------GC--A----C-T-TAAC-A-G-AT-T--AA-G-C--A---T-T-CC-GCC-T--GGG-G-AG-TACGG--T-C--GCAA--GA--T-T-A-AA---------------------------------ACT-C--AAA--GGAA-TA-GA-CGGG-G-A--CCC-G-C--ACAAGTG-GTGG-A-G-CATGT-GG-T-T-T-AA-TT-…	sq80;size=640;	136	0	225	279	0	0	0	640	Bacteria	Campylobacterota	Campylobacteria	Campylobacterales	Sulfurimonadaceae	Sulfuricurvum
81	ASV 81	CAC-G-CCC-T-AAA--CG--A-TG-T--C--TA-C---T-----A-G--T--T--G-T-T--G-G-G-G-G--A------------------------------------------------GTT-AAA----------------------------T-C-C-C-T--T-----A-G-T-A--A-C------GC--A----G-C-TAAC-G-C-GC-G--AA-G-T--A---G-A-CC-GCC-T--GGG-G-AG-TACGG--T-C--GCAA--GA--T-T-A-AA---------------------------------ACT-C--AAA--GGAA-TT-GA-CGGG-G-G--CCC-G-C--ACAAGCG-GTGG-A-T-GATGT-GG-T-T-T-AA-TT-…	sq81;size=635;	0	0	0	0	0	635	0	635	Bacteria	Proteobacteria	Gammaproteobacteria	Burkholderiales	Nitrosomonadaceae	MND1
82	ASV 82	CAC-G-CCC-T-AAA--CG--A-TG-T--C--AA-C---T-----A-G--C--T--G-T-T--G-G-G-G-G--T-------------------------------------------------TT-GA-----------------------------A-T-C-C-T--T-----G-G-T-A--G-C------GT--A----G-C-TAAC-G-C-GA-G--AA-G-T--T---G-A-CC-GCC-T--GGG-G-AG-TACGG--C-C--GCAA--GG--T-T-A-AA---------------------------------ACT-C--AAA--GGAA-TT-GA-CGGG-G-A--CCC-G-C--ACAAGCG-GTGG-A-T-GATGT-GG-A-T-T-AA-TT-…	sq82;size=619;	511	35	0	73	0	0	0	619	Bacteria	Proteobacteria	Gammaproteobacteria	Burkholderiales	Chromobacteriaceae	Aquitalea
83	ASV 83	CAC-G-CCG-T-AAA--CG--A-TG-G--A--TA-C---T-----A-G--C--T--G-T-T--G-G-G-A------------------------------------------------------GC-AA---------------------------------T-T-T--C-----A-G-T-G--G-C------TA--A----G-C-GAAA-G-T-GA-T--AA-G-T--A---T-C-CC-ACC-T--GGG-G-AG-TACGT--T-C--GCAA--GA--A-T-G-AA---------------------------------ACT-C--AAA--GGAA-TT-GA-CGGG-G-G--CCC-G-C--ACAAGCG-GTGG-A-G-CATGT-GG-T-T-T-AA-TT-…	sq83;size=607;	0	120	296	191	0	0	0	607	Bacteria	Bacteroidota	Bacteroidia	Flavobacteriales	Flavobacteriaceae	Flavobacterium
84	ASV 84	CAC-G-CCC-T-AAA--CG--A-TG-A--A--TG-C---T-----A-G--T--C--G-T-C--G-G-G-G-T--A------------------------------------------------CTC-GT-----------------------------T-A-C-T-T--C-----G-G-T-G--A-T------GC--A----C-T-TAAC-A-G-AT-T--AA-G-C--A---T-T-CC-GCC-T--GGG-G-AG-TACGG--T-C--GCAA--GA--T-T-A-AA---------------------------------ACT-C--AAA--GGAA-TA-GA-CGGG-G-A--CCC-G-C--ACAAGTG-GTGG-A-G-CATGT-GG-T-T-T-AA-TT-…	sq84;size=598;	0	0	378	205	15	0	0	598	Bacteria	Campylobacterota	Campylobacteria	Campylobacterales	Sulfurimonadaceae	Sulfuricurvum
85	ASV 85	CTG-G-CTG-T-AAA--CG--A-TG-A--G--CA-C---T-----A-G--C--T--A-G-G--A-G-G-G-G--C-------------------------------------------------GT-AG-----------------------------G-C-C-C-T--T-----C-C-T-A--A-C------GG--A----G-C-GAAA-G-T-GT-T--AA-G-T--G---C-T-CC-GCC-T--GGG-G-AG-TATGG--T-C--GCAA--GG--C-T-G-AA---------------------------------ACT-C--AAA--GGAA-TT-GA-CGGG-G-G--CTC-A-C--ACAAGCG-GTGG-A-G-CATGT-GG-C-T-C-AA-TT-…	sq85;size=595;	100	59	0	84	39	313	0	595	Bacteria	Planctomycetota	Planctomycetes	Planctomycetales	uncultured	Unclassified_uncultured
86	ASV 86	CAC-G-CCC-T-AAA--CG--A-TG-C--G--AA-C---T-----A-G--G--T--G-T-T--G-G-G-G-A--A---G---------------------------------------------GT-GA-------------------------C---T-T-C-C-T--T-----A-G-T-A--C-C------GC--A----G-C-TAAC-G-C-GT-G--AA-G-T--T---C-G-CC-GCC-T--GGG-G-AG-TACGG--T-C--GCAA--GA--T-T-A-AA---------------------------------ACT-C--AAA--GGAA-TT-GA-CGGG-G-G--CCC-G-C--ACAAGCG-GTGG-A-T-GATGT-GG-A-T-T-AA-TT-…	sq86;size=587;	0	0	0	0	461	0	126	587	Bacteria	Proteobacteria	Gammaproteobacteria	Burkholderiales	Rhodocyclaceae	Unclassified_Rhodocyclaceae
87	ASV 87	CAC-G-CCC-T-AAA--CG--A-TG-T--C--AA-C---T-----A-G--G--T--G-T-T--G-G-G-G-G--A---G---------------------------------------------GA-GA-------------------------C---T-T-C-C-T--T-----A-G-T-A--C-C------GC--A----G-C-TAAC-G-C-GT-G--AA-G-T--T---G-A-CC-GCC-T--GGG-G-AG-TACGG--C-C--GCAA--GG--T-T-G-AA---------------------------------ACT-C--AAA--GGAA-TT-GA-CGGG-G-A--CCC-G-C--ACAAGCG-GTGG-A-T-TATGT-GG-A-T-T-AA-TT-…	sq87;size=579;	33	59	0	0	0	487	0	579	Bacteria	Proteobacteria	Gammaproteobacteria	Burkholderiales	Gallionellaceae	Sideroxydans
88	ASV 88	CAC-G-CCG-T-AAA--CT--A-TG-G--A--TG-C---T-----A-G--C--C--G-T-C--A-G-C-A-G--G------------------------------------------------CTT-G------------------------------C-C-T-G-T--T-----G-G-T-G--G-C------GC--A----G-C-TAAC-G-C-AT-T--AA-G-C--A---T-C-CC-GCC-T--GGG-G-AG-TACGG--T-C--GCAA--GA--T-T-A-AA---------------------------------ACT-C--AAA--GGAA-TT-GA-CGGG-G-G--CCC-G-C--ACAAGCG-GTGG-A-G-CATGT-GG-T-T-T-AA-TT-…	sq88;size=576;	0	0	0	0	359	0	217	576	Bacteria	Proteobacteria	Alphaproteobacteria	Rhizobiales	Rhizobiales Incertae Sedis	Unclassified_Rhizobiales Incertae Sedis
89	ASV 89	CAC-G-CCC-T-AAA--CG--A-TG-T--C--AA-C---T-----G-G--T--T--G-T-T--G-G-G-A-G--G-------------------------------------------------GT-TT-----------------------------C-T-T-C-T--C-----A-G-T-A--A-C------GA--A----G-C-TAAC-G-C-GT-G--AA-G-T--T---G-A-CC-GCC-T--GGG-G-AG-TACGG--C-C--GCAA--GG--T-T-G-AA---------------------------------ACT-C--AAA--GGAA-TT-GA-CGGG-G-A--CCC-G-C--ACAAGCG-GTGG-A-T-GATGT-GG-T-T-T-AA-TT-…	sq89;size=556;	0	133	143	264	16	0	0	556	Bacteria	Proteobacteria	Gammaproteobacteria	Burkholderiales	Comamonadaceae	Unclassified_Comamonadaceae
90	ASV 90	CAC-G-CCC-T-AAA--CG--A-TG-A--A--CA-C---T-----A-G--T--C--G-T-C--G-G-A-T-A--G------------------------------------------------CTA-GT-----------------------------C-T-A-T-T--C-----G-G-T-G--A-C------GC--A----G-C-TAAC-G-C-AT-T--AA-G-T--G---T-T-CC-GCC-T--GGG-G-AG-TACGG--C-C--GCAA--GG--T-T-A-AA---------------------------------ACT-C--AAA--GGAA-TA-GA-CGGG-G-A--CCC-G-C--ACAAGCG-GTGG-A-G-CATGT-GG-T-T-T-AA-TT-…	sq90;size=554;	318	102	0	134	0	0	0	554	Bacteria	Campylobacterota	Campylobacteria	Campylobacterales	uncultured	Unclassified_uncultured
91	ASV 91	CTA-G-CCC-T-AAA--CC--A-TC-A--C--GA-C---T-----T-G--G--G--G-T-G--G-C-C-C-G--C-------------------------------------------------GT-AG-----------------------------G-C-G-G-G--T-----C-G-T-C--C-C------GT--A----G-C-TAAC-G-C-GT-T--AA-G-T--C---G-T-GC-GCC-T--GGG-G-AG-TACGG--T-C--GCAA--GA--C-T-G-AA---------------------------------ACT-C--AAA--GGAA-TT-GA-CGGG-G-G--CCC-G-C--ACAAGCG-GTGG-A-A-CATGT-GG-T-T-C-AA-TT-…	sq91;size=551;	30	0	0	25	0	496	0	551	Bacteria	Acidobacteriota	Acidobacteriae	Subgroup 2	Unclassified_Subgroup 2	Unclassified_Subgroup 2
92	ASV 92	CAC-G-CCC-T-AAA--CG--A-TG-T--T--CA-C---T-----A-G--T--C--G-T-C--G-G-G-A-T--G------------------------------------------------CTT-GT-----------------------------C-A-T-C-T--C-----G-G-T-G--A-T------GC--A----C-T-TAAC-A-G-AT-T--AA-G-T--G---A-A-CC-GCC-T--GGG-G-AG-TACGG--T-C--GCAA--GA--T-T-A-AA---------------------------------ACT-C--AAA--GGAA-TA-GA-CGGG-G-A--CCC-G-C--ACAAGTG-GTGG-A-G-CATGT-GG-T-T-T-AA-TT-…	sq92;size=541;	382	0	0	159	0	0	0	541	Bacteria	Campylobacterota	Campylobacteria	Campylobacterales	Sulfurimonadaceae	Sulfurimonas
93	ASV 93	CAC-G-CCG-T-AAA--CG--A-TG-A--A--TG-C---C-----A-G--C--C--G-T-T--A-G-T-G-G--G------------------------------------------------TTT-A------------------------------C-T-C-A-C--T-----A-G-T-G--G-C------GC--A----G-C-TAAC-G-C-TT-T--AA-G-C--A---T-T-CC-GCC-T--GGG-G-AG-TACGG--T-C--GCAA--GA--T-T-A-AA---------------------------------ACT-C--AAA--GGAA-TT-GA-CGGG-G-G--CCC-G-C--ACAAGCG-GTGG-A-G-CATGT-GG-T-T-T-AA-TT-…	sq93;size=519;	19	25	15	30	35	353	42	519	Bacteria	Proteobacteria	Alphaproteobacteria	Rhizobiales	Xanthobacteraceae	Bradyrhizobium
94	ASV 94	CAC-G-CCC-T-AAA--CG--A-TG-T--C--AA-C---T-----A-G--T--T--G-T-C--G-G-G-A-A--G---G---------------------------------------------GA-GA-------------------------C---C-T-T-T-T--T-----G-G-T-A--A-C------GC--A----G-C-TAAC-G-C-GT-G--AA-G-T--T---G-A-CC-GCC-T--GGG-G-AG-TACGG--T-C--GCAA--GA--T-T-A-AA---------------------------------ACT-C--AAA--GGAA-TT-GA-CGGG-G-G--CCC-G-C--ACAAGCG-GTGG-A-T-TATGT-GG-A-T-T-AA-TT-…	sq94;size=515;	240	132	0	135	0	8	0	515	Bacteria	Proteobacteria	Gammaproteobacteria	Burkholderiales	Sulfuricellaceae	Sulfuriferula
95	ASV 95	CAC-G-CCC-T-AAA--CG--A-TG-T--C--AA-C---T-----A-G--G--T--G-T-T--G-G-G-G-A--A---G---------------------------------------------GA-GA-------------------------C---T-T-C-T-T--T-----A-G-T-A--C-C------GC--A----G-C-TAAC-G-C-GT-G--AA-G-T--T---G-A-CC-GCC-T--GGG-G-AG-TACGG--T-C--GCAA--GA--T-T-A-AA---------------------------------ACT-C--AAA--GGAA-TT-GA-CGGG-G-A--CCC-G-C--ACAAGCG-GTGG-A-T-TATGT-GG-A-T-T-AA-TT-…	sq95;size=513;	13	66	140	72	87	0	135	513	Bacteria	Proteobacteria	Gammaproteobacteria	Burkholderiales	Gallionellaceae	Unclassified_Gallionellaceae
96	ASV 96	CAC-G-CCC-T-AAA--CG--A-TG-T--C--AA-C---T-----A-A--T--T--G-T-T--C-G-A-A-G--T---C--------------------------------------------GCT-TA-------------------------G---A-T-T-T-T--G-----A-G-T-A--A-T------GA--A----G-C-TAAC-G-C-GA-T--AA-G-T--T---G-A-CC-GCC-T--GGG-G-AG-TACGG--C-C--GCAA--GG--T-T-G-AA---------------------------------ACT-C--AAA--GAAA-TT-GA-CGGG-G-G--CCC-G-C--ACAAGCG-GTGG-A-G-TATGT-GG-T-T-T-AA-TT-…	sq96;size=513;	0	45	259	184	25	0	0	513	Bacteria	Proteobacteria	Gammaproteobacteria	Halothiobacillales	Halothiobacillaceae	Thiovirga
97	ASV 97	CAC-G-CCC-T-AAA--CG--A-TG-T--A--CA-C---T-----A-G--T--T--G-T-T--G-C-T-A-T--A------------------------------------------------CTA-GA-----------------------------T-A-T-G-G--C-----A-G-T-A--A-T------GC--A----G-T-TAAC-A-C-TT-T--AA-G-T--G---T-A-CC-GCC-T--GGG-G-AG-TACGG--T-C--GCAA--GA--T-T-A-AA---------------------------------ACT-C--AAA--GGAA-TA-GA-CGGG-G-A--CCC-G-C--ACAAGCG-GTGG-A-G-CATGT-GG-T-T-T-AA-TT-…	sq97;size=510;	0	20	299	179	10	0	2	510	Bacteria	Campylobacterota	Campylobacteria	Campylobacterales	Arcobacteraceae	uncultured
98	ASV 98	CAC-G-CCC-T-AAA--CG--A-TG-G--A--TA-C---T-----A-G--A--T--G-T-T--T-G-G-T-G--C------------------------------------------------CTT-AG-----------------------------G-T-G-C-T--G-----A-G-T-G--T-C------GT--A----G-C-TAAC-G-T-GA-T--AA-G-T--A---T-C-CC-GCC-T--GGG-A-AG-TACGG--C-C--GCAA--GG--T-T-A-AA---------------------------------ACT-C--AAA--GGAA-TT-GA-CGGG-G-G--CCC-G-C--ACAAGCG-GTGG-A-G-CATGT-GG-T-T-T-AA-TT-…	sq98;size=507;	82	361	11	53	0	0	0	507	Bacteria	Proteobacteria	Gammaproteobacteria	Acidithiobacillales	Acidithiobacillaceae	Acidithiobacillus
99	ASV 99	CAC-G-CCC-T-AAA--CG--A-TG-T--C--GA-C---T-----A-G--T--T--G-T-C--G-G-G-T-C--T-------------------------------------------------TA-AT-----------------------------T-G-A-C-T--T-----G-G-T-A--A-C------GC--A----G-C-TAAC-G-C-GT-G--AA-G-T--C---G-A-CC-GCC-T--GGG-G-AG-TACGG--T-C--GCAA--GA--T-T-A-AA---------------------------------ACT-C--AAA--GGAA-TT-GA-CGGG-G-A--CCC-G-C--ACAAGCG-GTGG-A-T-GATGT-GG-A-T-T-AA-TT-…	sq99;size=506;	367	8	0	53	0	66	12	506	Bacteria	Proteobacteria	Gammaproteobacteria	Burkholderiales	Oxalobacteraceae	Unclassified_Oxalobacteraceae
100	ASV 100	CTG-G-GTG-T-AAA--CG--C-TG-C--A--GG-C---T-----T-G--G--T--G-T-C--G-G-G-G-G--T---CC-------------------------------------------TAC-GG-----------------------G-G---G-C-G-C-C--C-----G-G-T-G--C-C------GG--A----G-C-GAAG-G-T-GT-T--AA-G-C--C---T-G-CT-ACT-T--GGG-G-AG-TACGG--T-C--GCAA--GA--C-T-G-AA---------------------------------ACT-T--AAA--GGAA-TT-GG-CGGG-G-G--AGC-A-C-CGCAACGG-GAGG-A-G-CGTGC-GG-T-T-C-AA-TT-…	sq100;size=503;	5	4	0	0	28	398	68	503	Archaea	Thermoplasmatota	Thermoplasmata	Methanomassiliicoccales	uncultured	Unclassified_uncultured
101	ASV 101	CAC-G-CCC-T-AAA--CG--A-TG-T--C--AA-C---T-----A-G--T--T--G-T-C--G-G-G-G-A--G---G---------------------------------------------GT-GA-------------------------C---C-T-C-T-T--T-----G-G-T-A--A-C------GC--A----G-C-TAAC-G-C-GT-G--AA-G-T--T---G-A-CC-GCC-T--GGG-G-AG-TACGG--T-C--GCAA--GA--T-T-A-AA---------------------------------ACT-C--AAA--GGAA-TT-GA-CGGG-G-A--CCC-G-C--ACAAGCG-GTGG-A-T-TATGT-GG-A-T-T-AA-TT-…	sq101;size=497;	154	11	0	61	0	271	0	497	Bacteria	Proteobacteria	Gammaproteobacteria	Burkholderiales	Sulfuricellaceae	Unclassified_Sulfuricellaceae
102	ASV 102	CAT-G-CCA-T-AAA--CG--A-TG-A--G--GA-C---T-----A-G--A--C--G-T-T--G-A-G-A-G--G------------------------------------------------GTA-AG-----------------------------C-C-T-C-G--C-----A-G-T-G--T-C------GT--A----G-C-TAAC-G-C-GC-T--AA-G-T--C---C-T-CC-GCC-T--GGG-G-AG-TACGG--C-C--GCAA--GG--T-T-G-AA---------------------------------ACT-C--AAA--GGAA-TT-GA-CGGG-G-A--CCC-G-C--ACAAGCG-GTGG-A-G-CATGT-GG-T-T-T-AA-TT-…	sq102;size=495;	28	0	0	11	0	450	6	495	Bacteria	Proteobacteria	Gammaproteobacteria	Gammaproteobacteria Incertae Sedis	Unknown Family	Acidibacter
103	ASV 103	CAC-G-CCA-T-AAA--CG--A-TG-A--G--AA-C---T-----A-G--A--C--G-T-T--G-A-G-A-G--G------------------------------------------------GTA-AG-----------------------------C-C-T-C-G--C-----A-G-T-G--T-C------GT--A----G-C-TAAC-G-C-GC-T--AA-G-T--T---C-T-CC-GCC-T--GGG-G-AG-TACGG--C-C--GCAA--GG--T-T-G-AA---------------------------------ACT-C--AAA--GGAA-TT-GA-CGGG-G-A--CCC-G-C--ACAAGCG-GTGG-A-G-CATGT-GG-T-T-T-AA-TT-…	sq103;size=492;	17	0	0	19	0	423	33	492	Bacteria	Proteobacteria	Gammaproteobacteria	Gammaproteobacteria Incertae Sedis	Unknown Family	Acidibacter
104	ASV 104	CAC-G-CTG-T-AAA--CG--A-TG-G--A--TG-C---T-----A-G--C--C--G-T-T--G-G-G-G-A--G------------------------------------------------CTT-G------------------------------C-T-C-T-T--C-----A-G-T-G--G-C------GC--A----G-C-TAAC-G-C-CT-T--AA-G-C--A---T-C-CC-GCC-T--GGG-G-AG-TACGG--T-C--GCAA--GA--T-T-A-AA---------------------------------ACT-C--AAA--GGAA-TT-GA-CGGG-G-G--CCC-G-C--ACAAGCG-GTGG-A-G-CATGT-GG-T-T-T-AA-TT-…	sq104;size=490;	47	0	0	78	0	365	0	490	Bacteria	Proteobacteria	Alphaproteobacteria	Rhizobiales	Beijerinckiaceae	Roseiarcus
105	ASV 105	CAC-G-CCC-T-AAA--CG--A-TG-T--C--AA-C---T-----G-G--T--T--G-T-T--G-G-G-T-C--T-------------------------------------------------TC-AC-----------------------------T-G-A-C-T--C-----A-G-T-A--A-C------GA--A----G-C-TAAC-G-C-GT-G--AA-G-T--T---G-A-CC-GCC-T--GGG-G-AG-TACGG--C-C--GCAA--GG--T-T-G-AA---------------------------------ACT-C--AAA--GGAA-TT-GA-CGGG-G-A--CCC-G-C--ACAAGCG-GTGG-A-T-GATGT-GG-T-T-T-AA-TT-…	sq105;size=490;	0	84	112	77	100	0	117	490	Bacteria	Proteobacteria	Gammaproteobacteria	Burkholderiales	Comamonadaceae	Unclassified_Comamonadaceae
106	ASV 106	CAC-G-CCG-T-AAA--CG--T-TG-G--G--CA-C---T-----A-G--G--T--G-T-G--G-G-G-G-G--T------------------------------------------------TTC-AA-C---------------------------G-C-C-C-T--C-----T-G-T-G--C-C------GT--A----G-C-TAAC-G-C-AT-T--AA-G-T--G---C-C-CC-GCC-T--GGG-G-AG-TACGG--C-C--GCAA--GG--C-T-A-AA---------------------------------ACT-C--AAA--GGAA-TT-GA-CGGG-G-G--CCC-G-C--ACAAGCG-GCGG-A-G-CATGT-TG-C-T-T-AA-TT-…	sq106;size=474;	14	0	0	16	0	395	49	474	Bacteria	Actinobacteriota	Acidimicrobiia	IMCC26256	Unclassified_IMCC26256	Unclassified_IMCC26256
107	ASV 107	CAC-G-CCC-T-AAA--CG--A-TG-T--C--TA-C---T-----A-G--T--T--G-T-T--G-G-G-G-G--A------------------------------------------------GTT-AAA----------------------------T-C-C-C-T--T-----A-G-T-A--A-C------GC--A----G-C-TAAC-G-C-GT-G--AA-G-T--A---G-A-CC-GCC-T--GGG-G-AG-TACGG--T-C--GCAA--GA--T-T-A-AA---------------------------------ACT-C--AAA--GGAA-TT-GA-CGGG-G-G--CCC-G-C--ACAAGCG-GTGG-A-T-GATGT-GG-T-T-T-AA-TT-…	sq107;size=469;	0	0	0	0	0	469	0	469	Bacteria	Proteobacteria	Gammaproteobacteria	Burkholderiales	Nitrosomonadaceae	MND1
108	ASV 108	CAC-G-CCC-T-AAA--CG--A-TG-A--T--TA-C---T-----C-G--A--C--A-T-C--A-G-C-G-----------------------------------------------------ATA-CAC--------------------------------T-G-T--T-----G-G-T-G--T-C------TG--A----G-C-GAAA-G-C-AT-T--AA-G-T--A---A-T-CC-ACC-T--GGG-A-AG-TACGA--C-C--GCAA--GG--T-T-G-AA---------------------------------ACT-C--AAA--GGAA-TT-GA-CGGG-G-G--TCC-G-C--ACAAGCG-GTGG-A-G-CATGT-GG-T-T-T-AA-TT-…	sq108;size=463;	47	19	0	22	0	342	33	463	Bacteria	Bacteroidota	Bacteroidia	Chitinophagales	Chitinophagaceae	Unclassified_Chitinophagaceae
109	ASV 109	CAC-G-CCG-T-AAA--CG--A-TG-T--C--GA-C---T-----T-G--G--A--G-G-T--T-G-T-T-C--C------------------------------------------------CTT-GA-----------------------------G-G-A-G-T--G-----G-C-T-T--C-C------GG--A----G-C-TAAC-G-C-GT-T--AA-G-T--C---G-A-CC-GCC-T--GGG-G-AG-TACGG--C-C--GCAA--GG--T-T-A-AA---------------------------------ACT-C--AAA--TGAA-TT-GA-CGGG-G-G--CCC-G-C--ACAAGCG-GTGG-A-G-CATGT-GG-T-T-T-AA-TT-…	sq109;size=462;	33	284	54	55	0	0	36	462	Bacteria	Proteobacteria	Gammaproteobacteria	Enterobacterales	Erwiniaceae	Pantoea
110	ASV 110	CAC-G-CCC-T-AAA--CG--A-TG-T--C--AA-C---T-----G-G--T--T--G-T-T--G-G-G-T-C--T-------------------------------------------------TC-AC-----------------------------T-G-A-C-T--C-----A-G-T-A--A-C------GA--A----G-C-TAAC-G-C-GT-G--AA-G-T--T---G-A-CC-GCC-T--GGG-G-AG-TACGG--C-C--GCAA--GG--T-T-G-AA---------------------------------ACT-C--AAA--GGAA-TT-GA-CGGG-G-A--CCC-G-C--ACAAGCG-GTGG-A-T-GATGT-GG-T-T-T-AA-TT-…	sq111;size=460;	0	89	228	108	35	0	0	460	Bacteria	Proteobacteria	Gammaproteobacteria	Burkholderiales	Comamonadaceae	Unclassified_Comamonadaceae
111	ASV 111	CAC-G-CCG-T-AAA--CG--A-TG-A--A--TG-C---C-----A-G--C--C--G-T-T--G-G-A-C-A--G------------------------------------------------CTT-G------------------------------C-T-G-T-T--C-----A-G-T-G--G-C------GC--A----G-C-TAAC-G-C-TT-T--AA-G-C--A---T-T-CC-GCC-T--GGG-G-AG-TACGG--T-C--GCAA--GA--T-T-A-AA---------------------------------ACT-C--AAA--GGAA-TT-GA-CGGG-G-G--CCC-G-C--ACAAGCG-GTGG-A-G-CATGT-GG-T-T-T-AA-TT-…	sq110;size=460;	71	0	0	65	0	294	30	460	Bacteria	Proteobacteria	Alphaproteobacteria	Rhizobiales	Beijerinckiaceae	Unclassified_Beijerinckiaceae
112	ASV 112	CAC-G-CCC-T-AAA--CG--A-TG-T--C--AA-C---T-----G-G--T--T--G-T-T--G-G-G-T-C--T-------------------------------------------------TC-AC-----------------------------T-G-A-C-T--C-----A-G-T-A--A-C------GA--A----G-C-TAAC-G-C-GT-G--AA-G-T--T---G-A-CC-GCC-T--GGG-G-AG-TACGG--C-C--GCAA--GG--T-T-G-AA---------------------------------ACT-C--AAA--GGAA-TT-GA-CGGG-G-A--CCC-G-C--ACAAGCG-GTGG-A-T-GATGT-GG-T-T-T-AA-TT-…	sq112;size=459;	0	92	157	187	0	0	23	459	Bacteria	Proteobacteria	Gammaproteobacteria	Burkholderiales	Comamonadaceae	Variovorax
113	ASV 113	CAC-G-CCC-T-AAA--CG--A-TG-T--C--AA-C---T-----A-G--G--T--G-T-T--G-G-G-G-A--A---G---------------------------------------------GA-GA-------------------------C---T-T-C-T-T--T-----A-G-T-A--C-C------GC--A----G-C-TAAC-G-C-GA-T--AA-G-T--T---G-A-CC-GCC-T--GGG-G-AG-TACGG--T-C--GCAA--GA--T-T-A-AA---------------------------------ACT-C--AAA--GGAA-TT-GA-CGGG-G-A--CCC-G-C--ACAAGCG-GTGG-A-T-TATGT-GG-A-T-T-AA-TT-…	sq113;size=452;	0	50	45	60	185	0	112	452	Bacteria	Proteobacteria	Gammaproteobacteria	Burkholderiales	Gallionellaceae	Gallionella
114	ASV 114	CAC-G-CCC-T-AAA--CG--A-TG-A--T--CA-C---T-----A-G--T--T--G-T-T--C-G-G-A-A--A---G---------------------------------------------GT-GA-------------------------C---T-T-T-C-T--G-----A-G-T-A--A-C------GT--A----G-C-TAAC-G-C-GT-G--AA-G-T--G---A-T-CC-GCC-T--GGG-G-AG-TACGG--T-C--GCAA--GA--T-T-A-AA---------------------------------ACT-C--AAA--GGAA-TT-GA-CGGG-G-A--CCC-G-C--ACAAGCG-GTGG-A-T-GATGT-GG-A-T-T-AA-TT-…	sq114;size=450;	0	143	157	135	15	0	0	450	Bacteria	Proteobacteria	Gammaproteobacteria	Burkholderiales	Rhodocyclaceae	Uliginosibacterium
115	ASV 115	CAC-G-CCC-T-AAA--CG--A-TG-C--G--AA-C---T-----G-G--A--T--G-T-T--G-G-T-C-T--C------------------------------------------------AAC-TC-G---------------------------G-A-G-A-T--C-----A-G-T-G--T-C------GA--A----G-C-TAAC-G-C-GT-T--AA-G-T--T---C-G-CC-GCC-T--GGG-G-AG-TACGG--T-C--GCAA--GA--C-T-G-AA---------------------------------ACT-C--AAA--GGAA-TT-GA-CGGG-G-G--CCC-G-C--ACAAGCG-GTGG-A-G-TATGT-GG-T-T-T-AA-TT-…	sq115;size=443;	214	67	0	71	0	91	0	443	Bacteria	Proteobacteria	Gammaproteobacteria	Xanthomonadales	Rhodanobacteraceae	Unclassified_Rhodanobacteraceae
116	ASV 116	CAC-G-CCG-T-AAA--CG--A-TG-T--C--AA-C---T-----A-G--C--C--G-T-T--G-G-G-A-G--C------------------------------------------------CTT-GA-----------------------------G-C-T-C-T--T-----A-G-T-G--G-C------GC--A----G-C-TAAC-G-C-AT-T--AA-G-T--T---G-A-CC-GCC-T--GGG-G-AG-TACGG--C-C--GCAA--GG--T-T-A-AA---------------------------------ACT-C--AAA--TGAA-TT-GA-CGGG-G-G--CCC-G-C--ACAAGCG-GTGG-A-G-CATGT-GG-T-T-T-AA-TT-…	sq116;size=440;	0	0	0	0	284	3	153	440	Bacteria	Proteobacteria	Gammaproteobacteria	Pseudomonadales	Pseudomonadaceae	Pseudomonas
117	ASV 117	CAC-G-CCC-T-AAA--CG--A-TG-T--C--AA-C---T-----G-G--T--T--G-T-T--G-G-G-T-C--T-------------------------------------------------TC-AC-----------------------------T-G-A-C-T--C-----A-G-T-A--A-C------GA--A----G-C-TAAC-G-C-GT-G--AA-G-T--T---G-A-CC-GCC-T--GGG-G-AG-TACGG--C-C--GCAA--GG--T-T-G-AA---------------------------------ACT-C--AAA--GGAA-TT-GA-CGGG-G-A--CCC-G-C--ACAAGCG-GTGG-A-T-GATGT-GG-T-T-T-AA-TT-…	sq117;size=437;	26	289	48	74	0	0	0	437	Bacteria	Proteobacteria	Gammaproteobacteria	Burkholderiales	Comamonadaceae	Unclassified_Comamonadaceae
118	ASV 118	CAC-G-CCC-T-AAA--CG--A-TG-C--G--AA-C---T-----A-G--G--T--G-T-T--G-G-G-G-G--A---G---------------------------------------------GA-GA-------------------------C---T-T-C-C-T--T-----A-G-T-A--C-C------GC--A----G-C-TAAC-G-C-GT-G--AA-G-T--T---C-G-CC-GCC-T--GGG-G-AG-TACGG--T-C--GCAA--GA--T-T-A-AA---------------------------------ACT-C--AAA--GGAA-TT-GA-CGGG-G-A--CCC-G-C--ACAAGCG-GTGG-A-T-GATGT-GG-A-T-T-AA-TT-…	sq118;size=434;	28	0	0	38	0	368	0	434	Bacteria	Proteobacteria	Gammaproteobacteria	Burkholderiales	Rhodocyclaceae	Unclassified_Rhodocyclaceae
119	ASV 119	CAC-G-CCC-T-AAA--CG--A-TG-A--A--TG-C---T-----A-G--T--C--G-T-C--G-G-G-A-T--A------------------------------------------------CTC-GT-----------------------------T-A-T-T-T--C-----G-G-T-G--A-T------GC--A----C-T-TAAC-A-G-AT-T--AA-G-C--A---T-T-CC-GCC-T--GGG-G-AG-TACGG--T-C--GCAA--GA--T-T-A-AA---------------------------------ACT-C--AAA--GGAA-TA-GA-CGGG-G-A--CCC-G-C--ACAAGTG-GTGG-A-G-CATGT-GG-T-T-T-AA-TT-…	sq119;size=431;	0	0	278	140	13	0	0	431	Bacteria	Campylobacterota	Campylobacteria	Campylobacterales	Sulfurimonadaceae	Sulfuricurvum
120	ASV 120	CAC-G-CCT-T-AAA--CT--A-TG-A--A--TA-C---T-----A-A--G--T--G-T-C--G-G-C-G-G----------------------------------------------------GT-TA-------------------------------C-C-G-C--C-----G-G-T-G--C-C------GC--A----G-C-TAAC-G-C-AT-T--AA-G-T--A---T-T-CC-GCC-T--GGG-A-AG-TACGG--C-C--GCAA--GG--T-T-G-AA---------------------------------ACT-C--AAA--GGAA-TT-GA-CGGG-G-G--CCC-G-C--ACAAGCG-GTGG-A-G-CATGT-GG-T-T-T-AA-TT-…	sq120;size=430;	0	0	0	0	167	0	263	430	Bacteria	Nitrospirota	Nitrospiria	Nitrospirales	Nitrospiraceae	Nitrospira
121	ASV 121	CAC-G-CCC-T-AAA--CG--A-TG-T--C--AA-C---T-----A-G--G--T--G-T-T--G-G-G-G-G--A---G---------------------------------------------GA-GA-------------------------C---T-T-C-C-T--T-----A-G-T-A--C-C------GC--A----G-C-TAAC-G-C-GT-G--AA-G-T--T---G-A-CC-GCC-T--GGG-G-AG-TACGG--C-C--GCAA--GG--T-T-G-AA---------------------------------ACT-C--AAA--GGAA-TT-GA-CGGG-G-A--CCC-G-C--ACAAGCG-GTGG-A-T-TATGT-GG-A-T-T-AA-TT-…	sq121;size=428;	0	0	0	5	0	355	68	428	Bacteria	Proteobacteria	Gammaproteobacteria	Burkholderiales	Gallionellaceae	Unclassified_Gallionellaceae
122	ASV 122	CAC-G-CCC-T-AAA--CG--A-TG-A--A--TG-T---T-----A-G--T--C--G-T-C--G-G-G-G-A--G------------------------------------------------CTC-GT-----------------------------C-T-C-T-T--C-----G-G-T-G--A-T------GC--A----G-C-TAAC-G-C-AT-T--AA-A-C--A---T-T-CC-GCC-T--GGG-G-AG-TACGG--T-C--GCAA--GA--T-T-A-AA---------------------------------ACT-C--AAA--GGAA-TA-GA-CGGG-G-A--CCC-G-C--ACAAGTG-GTGG-A-G-CATGT-GG-T-T-T-AA-TT-…	sq122;size=420;	0	0	306	114	0	0	0	420	Bacteria	Campylobacterota	Campylobacteria	Campylobacterales	Sulfurovaceae	Sulfurovum
123	ASV 123	CAC-G-CCG-T-AAA--CG--A-TG-G--A--TA-C---T-----A-G--C--T--G-T-T--G-G-G-G------------------------------------------------------GC-AA---------------------------------C-T-T--C-----A-G-T-G--G-C------TA--A----G-C-GAAA-G-T-GA-T--AA-G-T--A---T-C-CC-ACC-T--GGG-G-AG-TACGT--T-C--GCAA--GA--A-T-G-AA---------------------------------ACT-C--AAA--GGAA-TT-GA-CGGG-G-G--CCC-G-C--ACAAGCG-GTGG-A-G-CATGT-GG-T-T-T-AA-TT-…	sq123;size=418;	0	0	302	77	39	0	0	418	Bacteria	Bacteroidota	Bacteroidia	Flavobacteriales	Flavobacteriaceae	Flavobacterium
124	ASV 124	CAC-G-CTG-T-AAA--CG--A-TG-G--A--TG-C---T-----A-G--C--C--G-T-T--A-G-G-C-A--G------------------------------------------------CTT-G------------------------------C-T-G-C-T--T-----A-G-T-G--G-C------GC--A----G-C-TAAC-G-C-TT-T--AA-G-C--A---T-C-CC-GCC-T--GGG-G-AG-TACGG--T-C--GCAA--GA--T-T-A-AA---------------------------------ACT-C--AAA--GGAA-TT-GA-CGGG-G-G--CCC-G-C--ACAAGCG-GTGG-A-G-CATGT-GG-T-T-T-AA-TT-…	sq124;size=417;	32	51	0	46	19	269	0	417	Bacteria	Proteobacteria	Alphaproteobacteria	Rhizobiales	Beijerinckiaceae	Unclassified_Beijerinckiaceae
125	ASV 125	CAC-G-CCG-T-AAA--CG--A-TG-T--C--AA-C---T-----A-G--C--C--G-C-C--G-G-C-C-C--C------------------------------------------------ACT-CTA----------------------------G-G-G-G-T--C-----G-G-T-G--G-T------GC--A----G-C-TAAC-G-C-AT-T--AA-G-T--T---G-A-CC-GCC-T--GGG-G-AG-TACGG--C-C--GCAA--GG--T-T-G-AA---------------------------------ACT-C--AAA--GGAA-TT-GA-CGGG-G-G--CCC-G-C--ACAAGCG-GTGG-A-G-CATGT-GG-T-T-T-AA-TT-…	sq125;size=415;	6	36	226	141	6	0	0	415	Bacteria	Proteobacteria	Gammaproteobacteria	Thiotrichales	Thiotrichaceae	Thiothrix
126	ASV 126	CAC-G-CCG-T-AAA--CG--A-TG-T--C--TA-C---T-----A-G--C--C--G-T-T--G-G-G-G-T--C------------------------------------------------CTT-GA-----------------------------G-G-C-C-T--T-----A-G-T-G--G-C------GC--A----G-C-TAAC-G-C-AC-T--AA-G-T--A---G-A-CC-GCC-T--GGG-G-AG-TACGG--T-C--GCAA--GA--T-T-A-AA---------------------------------ACT-C--AAA--TGAA-TT-GA-CGGG-G-G--CCC-G-C--ACAAGCG-GTGG-A-G-CATGT-GG-T-T-T-AA-TT-…	sq126;size=413;	0	120	166	117	10	0	0	413	Bacteria	Proteobacteria	Gammaproteobacteria	Pseudomonadales	Cellvibrionaceae	Cellvibrio
127	ASV 127	CAC-G-CTG-T-AAA--CG--A-TG-T--C--GA-C---T-----T-G--G--A--G-G-T--T-G-T-T-C--C------------------------------------------------CTT-GA-----------------------------G-G-A-G-T--G-----G-C-T-T--C-C------GG--A----G-C-TAAC-G-C-GT-T--AA-G-T--C---G-A-CC-GCC-T--GGG-G-AG-TACGG--C-C--GCAA--GG--T-T-A-AA---------------------------------ACT-C--AAA--TGAA-TT-GA-CGGG-G-G--CCC-G-C--ACAAGCG-GTGG-A-G-CATGT-GG-T-T-T-AA-TT-…	sq127;size=410;	0	0	0	0	303	0	107	410	Bacteria	Proteobacteria	Gammaproteobacteria	Enterobacterales	Enterobacteriaceae	Unclassified_Enterobacteriaceae
128	ASV 128	CAC-G-CCG-T-AAA--CT--A-TG-G--A--TG-C---T-----A-G--C--C--G-T-C--A-T-G-G-A--G------------------------------------------------CTT-G------------------------------C-T-T-C-T--T-----G-G-T-G--G-C------GC--A----G-C-TAAC-G-C-AT-T--AA-G-C--A---T-C-CC-GCC-T--GGG-G-AG-TACGG--T-C--GCAA--GA--T-T-A-AA---------------------------------ACT-C--AAA--GGAA-TT-GA-CGGG-G-G--CCC-G-C--ACAAGCG-GTGG-A-G-CATGT-GG-T-T-T-AA-TT-…	sq128;size=406;	0	0	0	0	152	0	254	406	Bacteria	Proteobacteria	Alphaproteobacteria	Rhizobiales	Rhizobiales Incertae Sedis	Unclassified_Rhizobiales Incertae Sedis
129	ASV 129	CAC-G-CCC-T-AAA--CG--A-TG-T--C--AA-C---T-----G-G--T--T--G-T-T--G-G-G-T-C---------------------------------------------------TTC-AC-----------------------------T-G-A-C-T--C-----A-G-T-A--A-C------GA--A----G-C-TAAC-G-C-GT-G--AA-G-T--T---G-A-CC-GCC-T--GGG-G-AG-TACGG--C-C--GCAA--GG--T-T-G-AA---------------------------------ACT-C--AAA--GGAA-TT-GA-CGGG-G-A--CCC-G-C--ACAAGCG-GTGG-A-T-GATGT-GG-T-T-T-AA-TT-…	sq129;size=405;	20	241	51	93	0	0	0	405	Bacteria	Proteobacteria	Gammaproteobacteria	Burkholderiales	Comamonadaceae	Unclassified_Comamonadaceae
130	ASV 130	CAC-G-CTG-T-AAA--CG--A-TG-G--A--TG-C---T-----A-G--C--C--G-T-T--G-G-G-G-A--G------------------------------------------------CTT-G------------------------------C-T-C-T-T--C-----A-G-T-G--G-C------GC--A----G-C-CAAC-G-C-TT-T--AA-G-C--A---T-C-CC-GCC-T--GGG-G-AG-TACGG--T-C--GCAA--GA--T-T-A-AA---------------------------------ACT-C--AAA--GGAA-TT-GA-CGGG-G-G--CCC-G-C--ACAAGCG-GTGG-A-G-CATGT-GG-T-T-T-AA-TT-…	sq130;size=404;	33	0	0	53	0	300	18	404	Bacteria	Proteobacteria	Alphaproteobacteria	Rhizobiales	Beijerinckiaceae	Roseiarcus
131	ASV 131	CAC-G-CCC-T-AAA--CT--A-TG-T--C--AA-C---T-----A-G--T--T--G-T-C--G-G-G-A-A--A-------------------------------------------------GC-AA-----------------------------T-T-T-C-T--T-----G-G-T-A--A-C------GA--A----G-C-TAAC-G-C-GT-G--AA-G-T--T---G-A-CC-GCC-T--GGG-G-AG-TACGG--T-C--GCAA--GA--T-T-A-AA---------------------------------ACT-C--AAA--GGAA-TT-GA-CGGG-G-G--CCC-G-C--ACAAGCG-GTGG-A-T-GATGT-GG-A-T-T-AA-TT-…	sq131;size=404;	0	0	0	0	0	361	43	404	Bacteria	Proteobacteria	Gammaproteobacteria	Burkholderiales	Nitrosomonadaceae	GOUTA6
132	ASV 132	CAC-G-CCC-T-AAA--CG--A-TG-T--C--AA-C---T-----A-G--G--T--G-T-T--G-G-G-G-A--A---G---------------------------------------------GA-GA-------------------------C---T-T-C-T-T--T-----A-G-T-A--C-C------GC--A----G-C-TAAC-G-C-GT-G--AA-G-T--T---G-A-CC-GCC-T--GGG-G-AG-TACGG--T-C--GCAA--GA--T-T-A-AA---------------------------------ACT-C--AAA--GGAA-TT-GA-CGGG-G-A--CCC-G-C--ACAAGCG-GTGG-A-T-TATGT-GG-A-T-T-AA-TT-…	sq132;size=403;	0	0	0	0	0	0	403	403	Bacteria	Proteobacteria	Gammaproteobacteria	Burkholderiales	Gallionellaceae	Unclassified_Gallionellaceae
133	ASV 133	CAC-G-CCG-T-AAA--CG--A-TG-A--G--TG-C---T-----A-G--G--T--G-T-C--A-C-G-G-G--------------------------------------------------CTTT-GACC-----------------------------C-T-C-G--T-----G-G-T-G--C-C------GC--A----G-C-TAAC-G-C-AA-T--AA-G-C--A---C-T-CC-GCC-T--GGG-G-AG-TACGG--C-C--GCAA--GG--C-T-A-AA---------------------------------ACT-C--AAA--GGAA-TT-GA-CGGG-G-G--CCC-G-C--ACAAGCG-GTGG-A-G-CATGT-GG-T-T-T-AA-TT-…	sq134;size=401;	0	0	183	208	10	0	0	401	Bacteria	Myxococcota	Polyangia	Polyangiales	BIrii41	Unclassified_BIrii41
134	ASV 134	CAC-G-CCC-T-AAA--CG--A-TG-T--C--AA-C---T-----A-G--G--T--G-T-T--G-G-G-G-A--A---G---------------------------------------------GA-GA-------------------------C---T-T-C-T-T--T-----A-G-T-A--C-C------GC--A----G-C-TAAC-G-C-GT-G--AA-G-T--T---G-A-CC-GCC-T--GGG-G-AG-TACGG--T-C--GCAA--GA--T-T-A-AA---------------------------------ACT-C--AAA--GGAA-TT-GA-CGGG-G-A--CCC-G-C--ACAAGCG-GTGG-A-T-TATGT-GG-A-T-T-AA-TT-…	sq133;size=401;	103	192	0	106	0	0	0	401	Bacteria	Proteobacteria	Gammaproteobacteria	Burkholderiales	Gallionellaceae	Gallionella
135	ASV 135	CAC-G-CCC-T-AAA--CG--A-TG-T--C--AA-C---C-----A-G--G--T--G-T-T--G-G-G-G-A--A---G---------------------------------------------GA-GA-------------------------C---T-T-C-T-T--T-----A-G-T-A--C-C------GC--A----G-C-TAAC-G-C-GC-T--AA-G-T--T---G-A-CC-GCC-T--GGG-G-AG-TACGG--T-C--GCAA--GA--T-T-A-AA---------------------------------ACT-C--AAA--GGAA-TT-GA-CGGG-G-A--CCC-G-C--ACAAGCG-GTGG-A-T-TATGT-GG-A-T-T-AA-TT-…	sq135;size=390;	0	27	0	0	0	363	0	390	Bacteria	Proteobacteria	Gammaproteobacteria	Burkholderiales	Gallionellaceae	Unclassified_Gallionellaceae
136	ASV 136	CAC-G-CCC-T-AAA--CG--A-TG-T--C--AA-C---T-----G-G--T--T--G-T-T--G-G-G-T-C--T-------------------------------------------------TC-AC-----------------------------T-G-A-C-T--C-----A-G-T-A--A-C------GA--A----G-C-TAAC-G-C-GT-G--AA-G-T--T---G-A-CC-GCC-T--GGG-G-AG-TACGG--C-C--GCAA--GG--T-T-G-AA---------------------------------ACT-C--AAA--GGAA-TT-GA-CGGG-G-A--CCC-G-C--ACAAGCG-GTGG-A-T-GATGT-GG-T-T-T-AA-TT-…	sq136;size=386;	59	93	130	104	0	0	0	386	Bacteria	Proteobacteria	Gammaproteobacteria	Burkholderiales	Comamonadaceae	Unclassified_Comamonadaceae
137	ASV 137	CAC-G-CCC-T-AAA--CG--A-TG-T--C--TA-C---T-----G-G--T--T--G-T-T--G-G-G-TAT--A-------------------------------------------------TATAA-----------------------------A-T-A-C-T--T-----A-G-T-A--A-C------GA--A----G-C-TAAC-G-C-GT-G--AA-G-T--A---G-A-CC-GCC-T--GGG-A-AG-TACGG--T-C--GCAA--GA--T-T-A-AA---------------------------------ACT-C--AAA--GGAA-TT-GA-CGGG-G-A--CCC-G-C--ACAAGCG-GTGG-A-T-GATGT-GG-A-T-T-AA-TT-…	sq137;size=384;	0	52	209	108	15	0	0	384	Bacteria	Proteobacteria	Gammaproteobacteria	Burkholderiales	Oxalobacteraceae	Unclassified_Oxalobacteraceae
138	ASV 138	CAC-G-CTG-T-AAA--CG--A-TG-T--G--CG-C---T-----G-G--A--T--G-T-T--G-G-G-T-G--G------------------------------------------------CAT-AG-----------------------------C-C-A-T-T--C-----A-G-T-G--T-C------GT--A----G-T-TAAC-G-C-GA-T--AA-G-C--G---C-A-CC-GCC-T--GGG-G-AG-TACGG--C-C--GCAA--GG--T-T-G-AA---------------------------------ACT-C--AAA--GGAA-TT-GA-CGGG-G-G--CCC-G-C--ACAAGCG-GTGG-A-G-CATGT-GG-T-T-T-AA-TT-…	sq138;size=381;	24	10	0	11	0	333	3	381	Bacteria	Proteobacteria	Alphaproteobacteria	Acetobacterales	Acetobacteraceae	Unclassified_Acetobacteraceae
139	ASV 139	CAC-G-CCC-T-AAA--CG--A-TG-T--C--AA-C---T-----G-G--T--T--G-T-T--G-G-A-C-G--G-------------------------------------------------CT-TG-----------------------------C-T-G-T-T--C-----A-G-T-A--A-C------GA--A----G-C-TAAC-G-C-GT-G--AA-G-T--T---G-A-CC-GCC-T--GGG-G-AG-TACGG--C-C--GCAA--GG--T-T-G-AA---------------------------------ACT-C--AAA--GGAA-TT-GA-CGGG-G-A--CCC-G-C--ACAAGCG-GTGG-A-T-GATGT-GG-T-T-T-AA-TT-…	sq139;size=379;	307	0	0	63	0	9	0	379	Bacteria	Proteobacteria	Gammaproteobacteria	Burkholderiales	Comamonadaceae	Unclassified_Comamonadaceae
140	ASV 140	CAC-G-CCC-T-AAA--CG--A-TG-T--C--AA-C---T-----A-G--T--T--G-T-T--G-G-G-G-G--A---G---------------------------------------------GA-GA-------------------------C---T-T-C-C-T--T-----A-G-T-A--A-C------GC--A----G-C-TAAC-G-C-GT-G--AA-G-T--T---G-A-CC-GCC-T--GGG-G-AG-TACGG--T-C--GCAA--GA--T-T-A-AA---------------------------------ACT-C--AAA--GGAA-TT-GA-CGGG-G-A--CCC-G-C--ACAAGCG-GTGG-A-T-TATGT-GG-A-T-T-AA-TT-…	sq140;size=378;	0	0	160	102	7	0	109	378	Bacteria	Proteobacteria	Gammaproteobacteria	Burkholderiales	Gallionellaceae	Unclassified_Gallionellaceae
141	ASV 141	CAC-G-CCC-T-AAA--CG--A-TG-G--A--TA-C---T-----A-G--A--T--G-T-T--T-G-G-C-G--C------------------------------------------------CTG-AG-----------------------------G-T-G-C-T--G-----A-G-T-G--T-C------GT--A----G-C-TAAC-G-T-GA-T--AA-G-T--A---T-C-CC-GCC-T--GGG-A-AG-TACGG--C-C--GCAA--GG--T-T-A-AA---------------------------------ACT-C--AAA--GGAA-TT-GA-CGGG-G-G--CCC-G-C--ACAAGCG-GTGG-A-G-CATGT-GG-T-T-T-AA-TT-…	sq141;size=376;	0	376	0	0	0	0	0	376	Bacteria	Proteobacteria	Gammaproteobacteria	Acidithiobacillales	Acidithiobacillaceae	Acidithiobacillus
142	ASV 142	CTA-G-CCC-T-AAA--CC--A-TC-A--G--GA-C---T-----T-G--G--G--G-T-G--G-C-C-C-G--C-------------------------------------------------GT-TG-----------------------------G-C-G-G-G--T-----C-G-T-C--C-C------GG--A----G-C-TAAC-G-C-GT-T--AA-G-T--C---C-T-GC-GCC-T--GGG-G-AG-TACGG--T-C--GCAA--GG--C-T-G-AA---------------------------------ACT-C--AAA--GGAA-TT-GA-CGGG-G-G--CCC-G-C--ACAAGCG-GTGG-A-A-CATGT-GG-T-T-C-AA-TT-…	sq142;size=375;	0	14	0	9	0	316	36	375	Bacteria	Acidobacteriota	Acidobacteriae	Subgroup 2	Unclassified_Subgroup 2	Unclassified_Subgroup 2
143	ASV 143	CAC-G-CCC-T-AAA--CG--A-TG-T--C--AA-C---T-----A-G--T--T--G-T-T--G-G-G-G-A--A---G---------------------------------------------GA-GA-------------------------C---T-T-C-C-T--T-----A-G-T-A--A-C------GC--A----G-C-TAAC-G-C-GT-G--AA-G-T--T---G-A-CC-GCC-T--GGG-G-AG-TACGG--T-C--GCAA--GA--T-T-A-AA---------------------------------ACT-C--AAA--GGAA-TT-GA-CGGG-G-A--CCC-G-C--ACAAGCG-GTGG-A-T-TATGT-GG-A-T-T-AA-TT-…	sq143;size=374;	11	7	0	10	0	324	22	374	Bacteria	Proteobacteria	Gammaproteobacteria	Burkholderiales	Unclassified_Burkholderiales	Unclassified_Burkholderiales
144	ASV 144	CAC-G-CCC-T-AAA--CG--A-TG-T--C--GA-C---T-----G-G--T--T--G-T-T--G-G-G-C-A--A------------------------------------------------CAT-GA-----------------------------T-T-G-T-T--C-----A-G-T-A--A-C------GA--A----G-C-TAAC-G-C-GA-G--AA-G-T--C---G-A-CC-GCC-T--GGG-G-AG-TACGG--T-C--GCAA--GA--T-T-A-AA---------------------------------ACT-C--AAA--GGAA-TT-GA-CGGG-G-A--CCC-G-C--ACAAGCG-GTGG-A-T-GATGT-GG-A-T-T-AA-TT-…	sq144;size=371;	115	63	0	21	0	172	0	371	Bacteria	Proteobacteria	Gammaproteobacteria	Burkholderiales	Ferrovaceae	Ferrovum
145	ASV 145	CAC-G-CCC-T-AAA--CG--A-TG-T--C--AA-C---T-----G-G--T--T--G-T-T--G-G-A-C-G--G-------------------------------------------------CT-TG-----------------------------C-T-G-T-T--C-----A-G-T-A--A-C------GA--A----G-C-TAAC-G-C-GT-G--AA-G-T--T---G-A-CC-GCC-T--GGG-G-AG-TACGG--C-C--GCAA--GG--T-T-G-AA---------------------------------ACT-C--AAA--GGAA-TT-GA-CGGG-G-A--CCC-G-C--ACAAGCG-GTGG-A-T-GATGT-GG-T-T-T-AA-TT-…	sq145;size=371;	0	0	0	0	94	0	277	371	Bacteria	Proteobacteria	Gammaproteobacteria	Burkholderiales	Comamonadaceae	Unclassified_Comamonadaceae
146	ASV 146	CTA-G-CCC-T-AAA--CC--A-TC-A--G--GA-C---T-----T-G--G--G--G-T-G--G-C-C-C-G--C-------------------------------------------------GT-TG-----------------------------G-C-G-G-G--T-----C-G-T-C--C-C------GG--A----G-C-TAAC-G-C-GT-T--AA-G-T--C---C-T-GC-GCC-T--GGG-G-AG-TACGG--T-C--GCAA--GG--C-T-G-AA---------------------------------ACT-C--AAA--GGAA-TT-GA-CGGG-G-G--CCC-G-C--ACAAGCG-GTGG-A-A-CATGT-GG-T-T-C-AA-TT-…	sq146;size=370;	18	0	0	0	0	312	40	370	Bacteria	Acidobacteriota	Acidobacteriae	Subgroup 2	Unclassified_Subgroup 2	Unclassified_Subgroup 2
147	ASV 147	CAC-G-CCC-T-AAA--CG--A-TG-T--C--AA-C---T-----G-G--T--T--G-T-T--G-G-A-C-G--G-------------------------------------------------CT-TG-----------------------------C-T-G-T-T--C-----A-G-T-A--A-C------GA--A----G-C-TAAC-G-C-GT-G--AA-G-T--T---G-A-CC-GCC-T--GGG-G-AG-TACGG--C-C--GCAA--GG--T-T-G-AA---------------------------------ACT-C--AAA--GGAA-TT-GA-CGGG-G-A--CCC-G-C--ACAAGCG-GTGG-A-T-GATGT-GG-T-T-T-AA-TT-…	sq147;size=369;	0	0	0	0	291	0	78	369	Bacteria	Unclassified_Bacteria	Unclassified_Bacteria	Unclassified_Bacteria	Unclassified_Bacteria	Unclassified_Bacteria
148	ASV 148	CAC-G-CCC-T-AAA--CG--A-TG-G--A--CA-C---T-----A-A--G--T--G-T-C--G-G-C-G-G----------------------------------------------------GT-TA-------------------------------C-C-G-C--C-----G-G-T-G--C-C------GC--A----G-C-TAAC-G-C-AT-T--AA-G-T--G---T-C-CC-GCC-T--GGG-G-AG-TACGG--C-C--GCAA--GG--T-T-G-AA---------------------------------ACT-C--AAA--GGAA-TT-GA-CGGG-G-G--CCC-G-C--ACAAGCG-GTGG-A-G-CATGT-GG-T-T-T-AA-TT-…	sq148;size=366;	105	41	0	24	0	162	34	366	Bacteria	Nitrospirota	Nitrospiria	Nitrospirales	Nitrospiraceae	Nitrospira
149	ASV 149	CAC-G-CCC-T-AAA--CG--A-TG-T--C--AA-C---T-----G-G--T--T--G-T-T--G-G-G-A-G--G-------------------------------------------------GT-TT-----------------------------C-T-T-C-T--C-----A-G-T-A--A-C------GT--A----G-C-TAAC-G-C-GT-G--AA-G-T--T---G-A-CC-GCC-T--GGG-G-AG-TACGG--C-C--GCAA--GG--T-T-G-AA---------------------------------ACT-C--AAA--GGAA-TT-GA-CGGG-G-A--CCC-G-C--ACAAGCG-GTGG-A-T-GATGT-GG-T-T-T-AA-TT-…	sq149;size=365;	0	0	160	196	9	0	0	365	Bacteria	Proteobacteria	Gammaproteobacteria	Burkholderiales	Comamonadaceae	Unclassified_Comamonadaceae
150	ASV 150	CAC-G-CCC-T-AAA--CG--A-TG-T--C--TA-C---T-----A-G--T--T--G-T-C--G-G-G-A-C--T-------------------------------------------------TA-AT-----------------------------T-G-T-C-T--T-----G-G-T-A--A-C------GC--A----G-C-TAAC-G-C-GT-G--AA-G-T--A---G-A-CC-GCC-T--GGG-G-AG-TACGG--T-C--GCAA--GA--T-T-A-AA---------------------------------ACT-C--AAA--GGAA-TT-GA-CGGG-G-A--CCC-G-C--ACAAGCG-GTGG-A-T-GATGT-GG-A-T-T-AA-TT-…	sq150;size=363;	0	44	137	182	0	0	0	363	Bacteria	Proteobacteria	Gammaproteobacteria	Burkholderiales	Oxalobacteraceae	Undibacterium
151	ASV 151	CTA-G-CTG-T-AAA--CG--C-TG-C--C--CA-C---T-----T-G--G--T--G-T-T--G-C-C-C-T--T---TC-------------------------------------------GTA-GG-----------------------G-A---A-G-G-G-G--C-----A-G-T-G--C-C------GG--A----G-C-GAAG-G-T-GT-T--AA-G-T--G---G-G-CC-GCT-T--GGG-G-AG-TATGG--T-C--GCAA--GG--C-T-G-AA---------------------------------ACT-T--AAA--GGAA-TT-GG-CGGG-A-G--AGC-A-C-CGCAACGG-GAGG-A-G-CGTGC-GG-T-T-T-AA-TT-…	sq151;size=358;	64	223	0	15	0	56	0	358	Archaea	Thermoplasmatota	Thermoplasmata	BSLdp215	Unclassified_BSLdp215	Unclassified_BSLdp215
152	ASV 152	CAC-G-CCC-T-AAA--CG--A-TG-T--C--AA-C---T-----G-G--T--T--G-T-T--G-G-G-T-C--T-------------------------------------------------TC-AC-----------------------------T-G-A-C-T--C-----A-G-T-A--A-C------GA--A----G-C-TAAC-G-C-GT-G--AA-G-T--T---G-A-CC-GCC-T--GGG-G-AG-TACGG--C-C--GCAA--GG--T-T-G-AA---------------------------------ACT-C--AAA--GGAA-TT-GA-CGGG-G-A--CCC-G-C--ACAAGCG-GTGG-A-T-GATGT-GG-T-T-T-AA-TT-…	sq152;size=358;	0	20	65	54	189	0	30	358	Bacteria	Proteobacteria	Gammaproteobacteria	Burkholderiales	Comamonadaceae	Unclassified_Comamonadaceae
153	ASV 153	CAT-G-CCG-T-AAA--CG--A-TG-T--C--TA-C---T-----A-G--C--C--G-T-T--G-G-G-G-T--C------------------------------------------------TTT-GA-----------------------------G-A-C-T-T--T-----A-G-T-G--G-C------GC--A----G-C-TAAC-G-C-GA-T--AA-G-T--A---G-A-CC-GCC-T--GGG-G-AG-TACGG--T-C--GCAA--GA--C-T-A-AA---------------------------------ACT-C--AAA--TGAA-TT-GA-CGGG-G-G--CCC-G-C--ACAAGCG-GTGG-A-G-CATGT-GG-T-T-T-AA-TT-…	sq153;size=356;	0	15	285	56	0	0	0	356	Bacteria	Proteobacteria	Gammaproteobacteria	Pseudomonadales	Moraxellaceae	Acinetobacter
154	ASV 154	CAC-G-CTG-T-AAA--CG--A-TG-A--G--CG-C---T-----A-G--G--T--G-T-T--G-T---G-G-------------------------------------------------GTGTT-GACC-----------------------------C-C-C-G--C-----A-G-T-G--C-C------GC--A----G-C-TAAC-G-C-AT-T--AA-G-C--G---C-T-CC-GCC-T--GGG-A-AG-TACGG--C-C--GCAA--GG--C-T-A-AA---------------------------------ACT-C--AAA--GGAA-TT-GA-CGGG-G-G--CCC-G-C--ACAAGCG-GTGG-A-G-CATGT-GG-T-T-T-AA-TT-…	sq154;size=353;	0	0	0	27	119	0	207	353	Bacteria	Myxococcota	Myxococcia	Myxococcales	Anaeromyxobacteraceae	Anaeromyxobacter
155	ASV 155	CAC-G-CTG-T-AAA--CG--A-TG-G--G--CA-C---T-----A-G--G--T--G-C-T--G-G-C-G-G--------------------------------------------------TCTT-GATC-----------------------------C-C-G-T--C-----G-G-T-G--C-C------GG--C----G-C-TAAC-G-C-AG-T--AA-G-T--G---C-C-CC-GCC-T--GGG-G-AG-TACGG--T-C--GCAA--GG--C-T-G-AA---------------------------------ACT-C--AAA--GGAA-TT-GA-CGGG-G-G--CCC-G-C--ACAAGCG-GTGG-A-G-CATGT-GG-T-T-T-AA-TT-…	sq155;size=350;	0	0	0	0	236	0	114	350	Bacteria	Entotheonellaeota	Entotheonellia	Entotheonellales	Entotheonellaceae	Unclassified_Entotheonellaceae
156	ASV 156	CAC-G-CCC-T-AAA--CG--A-TG-T--C--AA-C---T-----G-G--T--T--G-T-T--G-G-G-T-C--T-------------------------------------------------TC-AC-----------------------------T-G-A-C-T--C-----A-G-T-A--A-C------GA--A----G-C-TAAC-G-C-GT-G--AA-G-T--T---G-A-CC-GCC-T--GGG-G-AG-TACGG--C-C--GCAA--GG--T-T-G-AA---------------------------------ACT-C--AAA--GGAA-TT-GA-CGGG-G-A--CCC-G-C--ACAAGCG-GTGG-A-T-GATGT-GG-T-T-T-AA-TT-…	sq157;size=347;	0	74	131	142	0	0	0	347	Bacteria	Proteobacteria	Gammaproteobacteria	Burkholderiales	Comamonadaceae	Unclassified_Comamonadaceae
157	ASV 157	CAC-G-CCC-T-AAA--CG--A-TG-A--T--GA-C---T-----A-G--T--T--G-T-T--G-G-A-G-G--A------------------------------------------------GTT-AAA----------------------------T-C-C-T-T--T-----A-G-T-A--A-C------GC--A----G-C-TAAC-G-C-GT-G--AA-G-T--C---A-T-CC-GCC-T--GGG-G-AG-TACGG--T-C--GCAA--GA--T-T-A-AA---------------------------------ACT-C--AAA--GGAA-TT-GA-CGGG-G-G--CCC-G-C--ACAAGCG-GTGG-A-T-GATGT-GG-T-T-T-AA-TT-…	sq156;size=347;	26	35	0	58	77	0	151	347	Bacteria	Proteobacteria	Gammaproteobacteria	Burkholderiales	Nitrosomonadaceae	MND1
158	ASV 158	CAC-G-CCC-T-AAA--CG--A-TG-C--T--GA-C---T-----A-G--T--T--G-T-T--C-G-G-G-A--A-------------------------------------------------TT-TA-----------------------------T-T-C-C-T--G-----A-G-T-A--A-C------GT--A----G-C-TAAC-G-C-GT-G--AA-G-T--C---A-G-CC-GCC-T--GGG-G-AG-TACGG--T-C--GCAA--GA--T-T-A-AA---------------------------------ACT-C--AAA--GGAA-TT-GA-CGGG-G-A--CCC-G-C--ACAAGCG-GTGG-A-T-GATGT-GG-A-T-T-AA-TT-…	sq158;size=344;	21	294	0	29	0	0	0	344	Bacteria	Proteobacteria	Gammaproteobacteria	Burkholderiales	Burkholderiaceae	Polynucleobacter
159	ASV 159	CAC-G-CCC-T-AAA--CG--A-TG-T--C--AA-C---T-----A-G--G--T--G-T-T--G-G-G-G-G--A---G---------------------------------------------GA-GA-------------------------C---T-T-C-C-T--T-----A-G-T-A--C-C------GC--A----G-C-TAAC-G-C-GT-G--AA-G-T--T---G-A-CC-GCC-T--GGG-G-AG-TACGG--C-C--GCAA--GG--T-T-G-AA---------------------------------ACT-C--AAA--GGAA-TT-GA-CGGG-G-A--CCC-G-C--ACAAGCG-GTGG-A-T-TATGT-GG-A-T-T-AA-TT-…	sq159;size=343;	0	23	18	10	149	0	143	343	Bacteria	Proteobacteria	Gammaproteobacteria	Burkholderiales	Gallionellaceae	Unclassified_Gallionellaceae
160	ASV 160	CAC-G-CCC-T-AAA--CG--A-TG-A--T--GA-C---T-----A-A--G--T--G-T-T--G-C-A-A-----------------------------------------------------CTT-GA---------------------------------T-T-G--C-----A-G-T-G--C-T------GT--A----G-C-TAAC-G-C-GT-T--AA-G-T--C---A-T-CC-ACC-T--GAG-G-AG-TACGG--T-C--GCAA--GA--T-T-A-AA---------------------------------ACT-C--AAA--GGAA-TA-GA-CGGG-G-A--CCC-A-C--ACAAGCA-GTGG-A-T-CACGT-GG-T-T-T-AA-TT-…	sq160;size=343;	0	0	268	66	9	0	0	343	Bacteria	Patescibacteria	Gracilibacteria	JGI 0000069-P22	Unclassified_JGI 0000069-P22	Unclassified_JGI 0000069-P22
161	ASV 161	CAC-G-CCG-T-AAA--CG--T-TG-G--G--CG-C---T-----A-G--G--T--G-T-G--G-G-G-C-T--C-----------------------------------------------TATC-CA-C---------------------------G-A-G-T-T--C-----C-G-T-G--C-C------GC--A----G-C-TAAC-G-C-AT-T--AA-G-C--G---C-C-CC-GCC-T--GGG-G-AG-TACGG--C-C--GCAA--GG--C-T-A-AA---------------------------------ACT-C--AAA--GGAA-TT-GA-CGGG-G-G--CCC-G-C--ACAAGCG-GCGG-A-G-CATGC-GG-A-T-T-AA-TT-…	sq161;size=341;	0	0	0	0	96	0	245	341	Bacteria	Actinobacteriota	Actinobacteria	Kineosporiales	Kineosporiaceae	Unclassified_Kineosporiaceae
162	ASV 162	CAC-G-CCC-T-AAA--CG--A-TG-G--G--TA-C---T-----A-G--A--C--G-T-C--G-G-A-A-A--G-------------------------------------------------TT-TAT----------------------------C-T-T-T-T--T-----G-G-T-G--T-C------GC--A----G-C-TAAC-G-C-AA-T--AA-G-T--A---C-C-CC-GCC-T--GGG-G-AG-TACGG--T-C--GCAA--GA--T-T-A-AA---------------------------------ACT-C--AAA--GGAA-TT-GA-CGGG-G-G--CCC-G-C--ACAAGCG-GTGG-A-G-CATGT-GG-T-T-T-AA-TT-…	sq162;size=340;	0	0	0	0	288	0	52	340	Bacteria	Proteobacteria	Gammaproteobacteria	Acidiferrobacterales	Acidiferrobacteraceae	Sulfurifustis
163	ASV 163	CAC-G-CCC-T-AAA--CG--A-TG-C--G--AA-C---T-----G-G--A--G--G-T-T--G-G-G-T-G--C------------------------------------------------AAC-TT-G---------------------------G-C-A-C-G--C-----A-G-T-C--T-C------GA--A----G-C-TAAC-G-C-GT-T--AA-G-T--T---C-G-CC-GCC-T--GGG-G-AG-TACGG--T-C--GCAA--GA--C-T-G-AA---------------------------------ACT-C--AAA--GGAA-TT-GA-CGGG-G-G--CCC-G-C--ACAAGCG-GTGG-A-G-TATGT-GG-T-T-T-AA-TT-…	sq163;size=336;	67	175	14	33	0	44	3	336	Bacteria	Proteobacteria	Gammaproteobacteria	Xanthomonadales	Rhodanobacteraceae	Metallibacterium
164	ASV 164	CAC-G-CCC-T-AAA--CG--A-TG-T--C--TA-C---T-----A-G--T--T--G-T-T--G-G-T-G-G--A---G---------------------------------------------TA-AA-------------------------A---T-C-C-A-T--G-----A-G-T-A--A-C------GC--A----G-C-TAAC-G-C-GT-G--AA-G-T--A---G-A-CC-GCC-T--GGG-G-AG-TACGG--T-C--GCAA--GA--T-T-A-AA---------------------------------ACT-C--AAA--TGAA-TT-GA-CGGG-G-G--CCC-G-C--ACAAGCG-GTGG-A-T-TATGT-GG-A-T-T-AA-TT-…	sq164;size=336;	14	86	117	111	8	0	0	336	Bacteria	Proteobacteria	Gammaproteobacteria	Burkholderiales	Methylophilaceae	Methylotenera
165	ASV 165	CAC-G-CCC-T-AAA--CG--A-TG-T--C--AA-C---T-----G-G--T--T--G-T-C--G-G-G-G-A--A---G---------------------------------------------TA-A------------------------------T-T-C-C-T--T-----G-G-T-A--A-C------GA--A----G-C-TAAC-G-C-GT-G--AA-G-T--T---G-A-CC-GCC-T--GGG-G-AG-TACGG--C-C--GCAA--GG--C-T-A-AA---------------------------------ACT-C--AAA--GGAA-TT-GA-CGGG-G-A--CCC-G-C--ACAAGCG-GTGG-A-T-TATGT-GG-A-T-T-AA-TT-…	sq165;size=336;	0	43	28	53	135	0	77	336	Bacteria	Proteobacteria	Gammaproteobacteria	Burkholderiales	TRA3-20	Unclassified_TRA3-20
166	ASV 166	CAC-G-CTG-T-AAA--CG--A-TG-G--A--TG-C---T-----A-G--G--T--G-T-C--G-G-G-G-C---------------------------------------------------CTT-GA-------------------------------G-C-T-T--C-----G-G-T-G--C-C------GC--A----G-C-TAAC-G-C-GT-T--AA-G-C--A---T-C-CC-GCC-T--GGG-G-AG-TACGG--T-C--GCAA--GG--C-T-G-AA---------------------------------ACT-C--AAA--GAAA-TT-GA-CGGG-G-G--CCC-G-C--ACAAGCG-GTGG-A-G-TATGT-GG-T-T-T-AA-TT-…	sq166;size=335;	0	316	0	0	0	0	19	335	Bacteria	Desulfobacterota	Desulfovibrionia	Desulfovibrionales	Desulfovibrionaceae	Desulfovibrio
167	ASV 167	CAC-G-CCG-T-AAA--CG--A-TG-T--C--GA-C---T-----A-G--C--C--G-T-T--G-G-G-C-C--C------------------------------------------------TTT-TA-----------------------------G-G-G-T-T--T-----A-G-T-G--G-C------GC--A----G-C-TAAC-G-C-AT-T--AA-G-T--C---G-A-CC-GCC-T--GGG-G-AG-TACGG--C-C--GCAA--GG--T-T-A-AA---------------------------------ACT-C--AAA--TGAA-TT-GA-CGGG-G-G--CCC-G-C--ACAAGCG-GTGG-A-G-CATGT-GG-T-T-T-AA-TT-…	sq167;size=333;	0	0	0	0	36	0	297	333	Bacteria	Proteobacteria	Gammaproteobacteria	Methylococcales	Methylomonadaceae	Unclassified_Methylomonadaceae
168	ASV 168	CTA-G-CCC-T-AAA--CC--A-TC-A--G--AA-C---T-----T-G--G--G--G-T-G--G-C-C-C-G--C-------------------------------------------------GT-AG-----------------------------G-C-G-G-G--T-----C-G-T-C--C-C------GT--A----G-C-TAAC-G-C-GT-T--AA-G-T--T---C-T-GC-GCC-T--GGG-G-AG-TACGG--T-C--GCAA--GA--C-T-G-AA---------------------------------ACT-C--AAA--GGAA-TT-GA-CGGG-G-G--CCC-G-C--ACAAGCG-GTGG-A-A-CATGT-GG-T-T-C-AA-TT-…	sq168;size=332;	0	0	0	0	0	296	36	332	Bacteria	Acidobacteriota	Acidobacteriae	Subgroup 2	Unclassified_Subgroup 2	Unclassified_Subgroup 2
169	ASV 169	CAC-G-CCC-T-AAA--CG--A-TG-T--C--AA-C---T-----A-G--G--T--G-T-T--G-G-G-G-G--A---G---------------------------------------------GA-GA-------------------------C---T-T-C-T-T--T-----A-G-T-A--C-C------GC--A----G-C-TAAC-G-C-GT-G--AA-G-T--T---G-A-CC-GCC-T--GGG-G-AG-TACGG--T-C--GCAA--GA--T-T-A-AA---------------------------------ACT-C--AAA--GGAA-TT-GA-CGGG-G-A--CCC-G-C--ACAAGCG-GTGG-A-T-TATGT-GG-A-T-T-AA-TT-…	sq169;size=330;	0	0	0	0	0	330	0	330	Bacteria	Proteobacteria	Gammaproteobacteria	Burkholderiales	Gallionellaceae	Unclassified_Gallionellaceae
170	ASV 170	CAC-G-CTG-T-AAA--CG--T-TG-G--G--CG-C---T-----A-G--G--T--G-T-G--G-G-G-T-C--C------------------------------------------------TTC-CA-C---------------------------G-G-A-T-T--C-----C-G-T-G--C-C------GC--A----G-C-TAAC-G-C-AT-T--AA-G-C--G---C-C-CC-GCC-T--GGG-G-AG-TACGG--C-C--GCAA--GG--C-T-A-AA---------------------------------ACT-C--AAA--GGAA-TT-GA-CGGG-G-G--CCC-G-C--ACAAGCG-GCGG-A-G-CATGT-TG-C-T-T-AA-TT-…	sq170;size=326;	32	0	0	0	0	294	0	326	Bacteria	Actinobacteriota	Actinobacteria	Frankiales	Acidothermaceae	Acidothermus
171	ASV 171	CAC-G-CCC-T-AAA--CG--A-TG-T--C--AA-C---T-----G-G--T--T--G-T-T--G-G-G-A-A--G-------------------------------------------------GT-TT-----------------------------C-T-T-C-T--C-----A-G-T-A--A-C------GT--A----G-C-TAAC-G-C-GT-G--AA-G-T--T---G-A-CC-GCC-T--GGG-G-AG-TACGG--C-C--GCAA--GG--T-T-G-AA---------------------------------ACT-C--AAA--GGAA-TT-GA-CGGG-G-A--CCC-G-C--ACAAGCG-GTGG-A-T-GATGT-GG-T-T-T-AA-TT-…	sq171;size=326;	0	27	0	21	147	0	131	326	Bacteria	Proteobacteria	Gammaproteobacteria	Burkholderiales	Comamonadaceae	Comamonas
172	ASV 172	CAC-G-CCG-T-AAA--CT--A-TG-G--A--TG-C---T-----A-G--C--C--G-T-C--G-G-C-A-A--G------------------------------------------------CTT-G------------------------------C-T-T-G-T--C-----G-G-T-G--G-C------GC--A----G-C-TAAC-G-C-TT-T--AA-G-C--A---T-C-CC-GCC-T--GGG-G-AG-TACGG--C-C--GCAA--GG--T-T-A-AA---------------------------------ACT-C--AAA--GGAA-TT-GA-CGGG-G-G--CCC-G-C--ACAAGCG-GTGG-A-G-CATGT-GG-T-T-T-AA-TT-…	sq172;size=325;	0	28	60	55	98	0	84	325	Bacteria	Proteobacteria	Alphaproteobacteria	Rhizobiales	Hyphomicrobiaceae	Hyphomicrobium
173	ASV 173	CAC-G-CCC-T-AAA--CG--A-TG-T--C--GA-C---T-----G-G--T--T--G-T-T--G-G-A-C-G--G-------------------------------------------------GC-AA-----------------------------C-T-G-T-T--C-----A-G-T-A--A-C------GA--A----G-C-TAAC-G-C-GT-G--AA-G-T--C---G-A-CC-GCC-T--GGG-G-AG-TACGG--C-C--GCAA--GG--T-T-A-AA---------------------------------ACT-C--AAA--GGAA-TT-GA-CGGG-G-A--CCC-G-C--ACAAGCG-GTGG-A-T-GATGT-GG-T-T-T-AA-TT-…	sq173;size=324;	63	227	0	34	0	0	0	324	Bacteria	Proteobacteria	Gammaproteobacteria	Burkholderiales	Comamonadaceae	Thiomonas
174	ASV 174	CAC-G-CCC-T-AAA--CG--A-TG-G--G--TA-C---T-----A-G--A--C--G-T-C--G-G-G-A-A--G-------------------------------------------------TT-TAT----------------------------C-T-T-C-T--T-----G-G-T-G--T-C------GC--A----G-C-TAAC-G-C-AA-T--AA-G-T--A---C-C-CC-GCC-T--GGG-G-AG-TACGG--T-C--GCAA--GA--T-T-A-AA---------------------------------ACT-C--AAA--GGAA-TT-GA-CGGG-G-G--CCC-G-C--ACAAGCG-GTGG-A-G-CATGT-GG-T-T-T-AA-TT-…	sq174;size=322;	0	0	0	0	0	296	26	322	Bacteria	Proteobacteria	Gammaproteobacteria	Acidiferrobacterales	Acidiferrobacteraceae	Unclassified_Acidiferrobacteraceae
175	ASV 175	CTA-G-CCG-T-AAA--CA--A-TG-G--A--TA-C---T-----A-G--A--T--G-T-T--G-A-A-C-A--G------------------------------------------------ATC-GAT----------------------------C-T-G-T-G--C-----A-G-T-A--T-C------AA--A----G-C-TAAC-G-C-GT-T--AA-G-T--A---T-C-CC-GCC-T--GGG-A-AG-TATGC--T-C--GCAA--GA--G-T-G-AA---------------------------------ACT-C--AAA--GGAA-TT-GA-CGGG-G-G--CCC-G-C--ACAAGCG-GTGG-A-G-CATGT-GG-T-T-T-AA-TT-…	sq175;size=321;	66	0	0	54	0	201	0	321	Bacteria	Cyanobacteria	Cyanobacteriia	Chloroplast	Chloroplast	Bacillariophyta*
176	ASV 176	CAC-G-CCG-T-AAA--CG--T-TG-G--G--CG-C---T-----A-G--G--T--G-T-G--G-G-G-A-A--C-----------------------------------------------CTTC-CA-C---------------------------G-T-T-C-T--C-----C-G-T-G--C-C------GT--A----G-C-TAAC-G-C-AT-T--AA-G-C--G---C-C-CC-GCC-T--GGG-G-AG-TACGG--C-C--GCAA--GG--C-T-A-AA---------------------------------ACT-C--AAA--GGAA-TT-GA-CGGG-G-G--CCC-G-C--ACAAGCG-GCGG-A-G-CATGC-GG-C-T-T-AA-TT-…	sq176;size=321;	0	50	112	131	9	5	14	321	Bacteria	Actinobacteriota	Actinobacteria	Frankiales	Sporichthyaceae	Unclassified_Sporichthyaceae
177	ASV 177	CAC-G-CTG-T-AAA--CG--A-TG-G--A--TG-C---T-----A-G--C--C--G-T-T--G-G-G-G-A--G------------------------------------------------CTT-G------------------------------C-T-C-T-T--C-----A-G-T-G--G-C------GC--A----G-C-TAAC-G-C-TT-T--AA-G-C--A---T-C-CC-GCC-T--GGG-G-AG-TACGG--T-C--GCAA--GA--T-T-A-AA---------------------------------ACT-C--AAA--GGAA-TT-GA-CGGG-G-G--CCC-G-C--ACAAGCG-GTGG-A-G-CATGT-GG-T-T-T-AA-TT-…	sq177;size=319;	0	60	37	0	0	205	17	319	Bacteria	Proteobacteria	Alphaproteobacteria	Rhizobiales	Beijerinckiaceae	Roseiarcus
178	ASV 178	CAC-G-CCG-T-AAA--CG--T-TG-G--G--CG-C---T-----A-G--G--T--G-T-G--G-G-G-C-T--C-----------------------------------------------TTTC-CA-C---------------------------G-A-G-T-T--C-----C-G-T-G--C-C------GC--A----G-C-TAAC-G-C-AT-T--AA-G-C--G---C-C-CC-GCC-T--GGG-G-AG-TACGG--C-C--GCAA--GG--C-T-A-AA---------------------------------ACT-C--AAA--GGAA-TT-GA-CGGG-G-G--CCC-G-C--ACAAGCG-GCGG-A-G-CATGC-GG-A-T-T-AA-TT-…	sq178;size=319;	0	0	0	0	259	0	60	319	Bacteria	Actinobacteriota	Actinobacteria	Kineosporiales	Kineosporiaceae	Unclassified_Kineosporiaceae
179	ASV 179	CAC-G-CCC-T-AAA--CG--A-TG-T--C--AA-C---T-----G-G--T--T--G-T-T--G-G-G-G-G--A---G---------------------------------------------TG-AA-------------------------A---T-C-C-C-T--T-----A-G-T-A--A-C------GA--A----G-C-TAAC-G-C-GT-G--AA-G-T--T---G-A-CC-GCC-T--GGG-G-AG-TACGG--T-C--GCAA--GA--T-T-A-AA---------------------------------ACT-C--AAA--GGAA-TT-GA-CGGG-G-A--CCC-G-C--ACAAGCG-GTGG-A-T-GATGT-GG-A-T-T-AA-TT-…	sq179;size=317;	38	81	29	40	0	78	51	317	Bacteria	Proteobacteria	Gammaproteobacteria	Burkholderiales	Hydrogenophilaceae	Thiobacillus
180	ASV 180	CAC-G-CCC-T-AAA--CG--A-TG-T--C--AA-C---C-----A-G--G--T--G-T-T--G-G-G-G-A--A---G---------------------------------------------GA-GA-------------------------C---T-T-C-T-T--T-----A-G-T-A--C-C------GC--A----G-C-TAAC-G-C-GC-T--AA-G-T--T---G-A-CC-GCC-T--GGG-G-AG-TACGG--T-C--GCAA--GA--T-T-A-AA---------------------------------ACT-C--AAA--GGAA-TT-GA-CGGG-G-A--CCC-G-C--ACAAGCG-GTGG-A-T-TATGT-GG-A-T-T-AA-TT-…	sq180;size=317;	0	0	0	0	143	0	174	317	Bacteria	Proteobacteria	Gammaproteobacteria	Burkholderiales	Gallionellaceae	Unclassified_Gallionellaceae
181	ASV 181	CAC-G-CTG-T-AAA--CG--A-TG-A--A--CA-C---T-----T-G--G--T--G-T-G--G-A-G-G-G--------------------------------------------------AGTT-GACC-----------------------------C-C-T-T--C-----C-G-T-G--C-C------GG--A----G-C-TAAC-G-C-GT-T--AA-G-T--G---T-T-CC-GCC-T--GGG-G-AG-TACGG--T-C--GCAA--GG--C-T-G-AA---------------------------------ACT-C--AAA--GGAA-TT-GA-CGGG-G-G--CCC-G-C--ACAAGCG-GTGG-A-G-CATGT-GG-T-T-T-AA-TT-…	sq181;size=313;	21	0	0	0	0	265	27	313	Unclassified	Unclassified	Unclassified	Unclassified	Unclassified	Unclassified
182	ASV 182	CAC-G-CTG-T-AAA--CG--T-TG-G--G--CA-C---T-----A-G--G--T--G-T-G--G-G-C-T-C--T-----------------------------------------------AACC-AA-C---------------------------G-G-A-G-T--C-----C-G-T-G--C-C------GC--A----G-C-TAAC-G-C-AT-T--AA-G-T--G---C-C-CC-GCC-T--GGG-G-AG-TACGG--C-C--GCAA--GG--T-T-A-AA---------------------------------ACT-C--AAA--GGAA-TT-GA-CGGG-G-G--CCC-G-C--ACAAGCA-GCGG-A-G-CATGT-TG-C-T-T-AA-TT-…	sq182;size=305;	0	18	15	0	177	0	95	305	Bacteria	Actinobacteriota	Acidimicrobiia	Microtrichales	Unclassified_Microtrichales	Unclassified_Microtrichales
183	ASV 183	CAC-G-CCC-T-AAA--CT--A-TG-T--C--AA-C---T-----A-G--T--T--G-T-T--G-G-A-T-G--G---G---------------------------------------------TA-AA-------------------------A---C-C-T-T-T--C-----A-G-T-A--A-C------GC--A----G-C-TAAC-G-C-GT-G--AA-G-T--T---G-A-CC-GCC-T--GGG-G-AG-TACGG--C-C--GCAA--GG--T-T-G-AA---------------------------------ACT-C--AAA--GGAA-TT-GA-CGGG-G-A--CCC-G-C--ACAAGCG-GTGG-A-T-GATGT-GG-T-T-C-AA-TT-…	sq183;size=302;	0	0	0	0	130	0	172	302	Unclassified	Unclassified	Unclassified	Unclassified	Unclassified	Unclassified
184	ASV 184	CAC-G-CCC-T-AAA--CG--A-TG-G--G--TA-C---T-----A-G--A--C--G-T-C--G-G-G-A-A--G------------------------------------------------CTT-GT-----------------------------C-T-T-C-T--T-----G-G-T-G--T-C------GC--A----G-C-TAAC-G-C-AA-T--AA-G-T--A---C-C-CCGCC--T--GGG-G-AG-TACGG--T-C--GCAA--GA--T-T-A-AA---------------------------------ACT-C--AAA--GGAA-TT-GA-CGGG-G-G--CCC-G-C--ACAAGCG-GTGG-A-G-CATGT-GG-T-T-C-AA-TT-…	sq185;size=300;	0	0	0	0	0	258	42	300	Bacteria	Proteobacteria	Gammaproteobacteria	Acidiferrobacterales	Acidiferrobacteraceae	Sulfurifustis
185	ASV 185	CAC-G-CCC-T-AAA--CT--A-TG-G--A--TA-C---T-----C-G--A--C--A-T-C--G-G-C-G-----------------------------------------------------ATA-CAC--------------------------------T-G-T--T-----G-G-T-G--T-C------TG--A----G-C-GAAA-G-C-AT-T--AA-G-T--A---T-C-CC-ACC-T--GGG-A-AG-TACGA--T-C--GCAA--GA--T-T-G-AA---------------------------------ACT-C--AAA--GGAA-TT-GG-CGGG-G-G--TCC-G-C--ACAAGCG-GTGG-A-G-CATGT-GG-T-T-T-AA-TT-…	sq184;size=300;	0	0	0	0	193	0	107	300	Bacteria	Bacteroidota	Bacteroidia	Chitinophagales	Chitinophagaceae	Terrimonas
186	ASV 186	CAC-G-CCC-T-AAA--CG--A-TG-A--A--TG-C---T-----A-G--T--C--G-T-C--G-G-A-A-A--G------------------------------------------------CTC-GT-----------------------------C-T-T-T-T--C-----G-G-T-G--A-C------GC--A----C-T-TAAC-A-G-AT-T--AA-G-C--A---T-T-CC-GCC-T--GGG-G-AG-TACGG--T-C--GCAA--GA--T-T-A-AA---------------------------------ACT-C--AAA--GGAA-TA-GA-CGGG-G-A--CCC-G-C--ACAAGTG-GTGG-A-G-CATGT-GG-T-T-T-AA-TT-…	sq186;size=299;	5	4	167	115	8	0	0	299	Bacteria	Campylobacterota	Campylobacteria	Campylobacterales	Sulfurimonadaceae	Sulfuricurvum
187	ASV 187	CAC-G-CCC-T-AAA--CG--A-TG-A--A--TA-C---T-----T-G--A--T--G-T-T--G-G-C-C-T--C-------------------------------------------------GG-TA-----------------------------G-A-G-G-T--C-----A-G-T-A--T-C------GC--A----G-C-TAAC-G-C-GA-T--AA-G-T--A---T-T-CC-ACC-T--GGG-A-AG-TACGC--T-C--GCAA--GG--G-T-G-AA---------------------------------ACT-C--AAA--GGAA-TT-GA-CGGG-G-G--CCC-G-C--ACAAGCG-GTGG-A-A-CATGT-GG-T-T-T-AA-TT-…	sq187;size=298;	11	0	0	5	0	276	6	298	Unclassified	Unclassified	Unclassified	Unclassified	Unclassified	Unclassified
188	ASV 188	CAC-G-CCG-T-AAA--CG--A-TG-T--C--TA-C---T-----A-G--C--C--G-T-T--G-G-G-A-T--C------------------------------------------------CTT-GA-----------------------------G-G-T-C-T--T-----A-G-T-G--G-C------GC--A----G-C-TAAC-G-C-AA-T--AA-G-T--A---G-A-CC-GCC-T--GGG-G-AG-TACGG--T-C--GCAA--GA--T-T-A-AA---------------------------------ACT-C--AAA--TGAA-TT-GA-CGGG-G-G--CCC-G-C--ACAAGCG-GTGG-A-G-CATGT-GG-T-T-T-AA-TT-…	sq188;size=297;	0	68	114	115	0	0	0	297	Bacteria	Proteobacteria	Gammaproteobacteria	Pseudomonadales	Cellvibrionaceae	Cellvibrio
189	ASV 189	CTA-G-CCC-T-AAA--CC--A-TC-A--G--GA-C---T-----T-G--G--G--G-T-G--G-C-C-C-G--C-------------------------------------------------GT-AG-----------------------------G-C-G-G-G--T-----C-G-T-C--C-C------GT--A----G-C-TAAC-G-C-GT-T--AA-G-T--C---C-T-GC-GCC-T--GGG-G-AG-TACGG--T-C--GCAA--GA--C-T-G-AA---------------------------------ACT-C--AAA--GGAA-TT-GA-CGGG-G-G--CCC-G-C--ACAAGCG-GTGG-A-A-CATGT-GG-T-T-C-AA-TT-…	sq189;size=295;	13	0	0	0	0	234	48	295	Bacteria	Acidobacteriota	Acidobacteriae	Subgroup 2	Unclassified_Subgroup 2	Unclassified_Subgroup 2
190	ASV 190	CAC-G-CCC-T-AAA--CG--A-TG-G--G--TA-C---T-----A-A--G--T--G-T-G--G-G-A-G-G--G-------------------------------------------------TT-AT-----------------------------A-C-C-T-C--C-----C-G-T-G--C-C------GC--A----G-C-CAAC-G-C-AG-T--AA-G-T--A---C-C-CC-GCC-T--GGG-G-AG-TACGG--C-C--GCAA--GG--T-T-G-AA---------------------------------ACT-C--AAA--GGAA-TT-GA-CGGG-G-G--CCC-G-C--ACAAGCG-GTGG-T-G-CATGT-GG-T-T-T-AA-TT-…	sq190;size=291;	17	18	0	9	0	224	23	291	Bacteria	Nitrospirota	Leptospirillia	Leptospirillales	Leptospirillaceae	Leptospirillum
191	ASV 191	CAC-G-CCG-T-AAA--CG--A-TG-A--G--TG-C---T-----A-G--A--T--G-T-T--T-C-T-G-G--------------------------------------------------TATT-GACC-----------------------------C-C-G-G--A-----G-G-C-G--T-C------GT--A----G-C-TAAC-G-C-GT-T--AA-G-C--A---C-T-CC-GCC-T--GGG-G-AG-TACGG--C-C--GCAA--GG--C-T-A-AA---------------------------------ACT-C--AAA--GGAA-TT-GA-CGGG-G-G--CCC-G-C--ACAAGCG-GTGG-A-G-CATGT-GG-T-T-C-AA-TT-…	sq191;size=291;	27	46	36	41	71	70	0	291	Bacteria	Myxococcota	Polyangia	Haliangiales	Haliangiaceae	Unclassified_Haliangiaceae
192	ASV 192	CTA-G-CCC-T-AAA--CG--A-TC-A--G--GA-C---T-----T-G--G--C--G-T-G--G-G-C-C-C--T-------------------------------------------------GT-AC-----------------------------G-G-G-G-C--T-----C-G-T-G--C-C------GT--A----G-C-TAAC-G-C-GA-T--AA-G-T--C---C-T-GC-GCC-T--GGG-G-AG-TACGG--T-C--GCAA--GG--C-T-G-AA---------------------------------ACT-C--AAA--GGAA-TT-GA-CGGG-G-G--CCC-G-C--ACAAGCG-GTGG-A-A-CATGT-GG-T-T-C-AA-TT-…	sq192;size=288;	20	0	0	0	0	242	26	288	Bacteria	Acidobacteriota	Acidobacteriae	Unclassified_Acidobacteriae	Unclassified_Acidobacteriae	Unclassified_Acidobacteriae
193	ASV 193	CAC-G-CCG-T-AAA--CG--A-TG-G--A--TA-C---T-----A-G--C--T--G-T-T--C-G-G-A------------------------------------------------------GC-AA---------------------------------T-C-T--G-----A-G-T-G--G-C------TA--A----G-C-GAAA-G-T-GA-T--AA-G-T--A---T-C-CC-ACC-T--GGG-G-AG-TACGT--T-C--GCAA--GA--A-T-G-AA---------------------------------ACT-C--AAA--GGAA-TT-GA-CGGG-G-G--CCC-G-C--ACAAGCG-GTGG-A-G-CATGT-GG-T-T-T-AA-TT-…	sq193;size=288;	0	27	48	52	104	0	57	288	Bacteria	Bacteroidota	Bacteroidia	Flavobacteriales	Flavobacteriaceae	Flavobacterium
194	ASV 194	CAC-G-CCT-T-AAA--CT--A-TG-G--A--TA-C---T-----A-A--G--T--G-T-C--G-G-C-G-G----------------------------------------------------GT-TA-------------------------------C-C-G-C--C-----G-G-T-G--C-C------GC--A----G-C-TAAC-G-C-AG-T--AA-G-T--A---T-C-CC-GCC-T--GGG-A-AG-TACGG--C-C--GCAA--GG--T-T-G-AA---------------------------------ACT-C--AAA--GGAA-TT-GA-CGGG-G-G--CCC-G-C--ACAAGCG-GTGG-A-G-CATGT-GG-T-T-T-AA-TT-…	sq194;size=288;	0	0	0	36	136	18	98	288	Bacteria	Nitrospirota	Nitrospiria	Nitrospirales	Nitrospiraceae	Nitrospira
195	ASV 195	CAC-G-CCC-T-AAA--CG--A-TG-A--C--GA-C---T-----A-G--T--T--G-T-T--G-G-G-G-G--A------------------------------------------------GTT-AAA----------------------------T-C-C-C-T--T-----A-G-T-A--A-C------GC--A----G-C-TAAC-G-C-GT-G--AA-G-T--C---G-T-CC-GCC-T--GGG-G-AG-TACGG--T-C--GCAA--GA--T-T-A-AA---------------------------------ACT-C--AAA--GGAA-TT-GA-CGGG-G-G--CCC-G-C--ACAAGCG-GTGG-A-T-GATGT-GG-T-T-T-AA-TT-…	sq195;size=288;	0	0	0	0	94	0	194	288	Bacteria	Proteobacteria	Gammaproteobacteria	Burkholderiales	Nitrosomonadaceae	MND1
196	ASV 196	CAC-G-CCC-T-AAA--CG--A-TG-T--C--AA-C---T-----G-G--T--T--G-T-T--G-G-G-G-G--A---G---------------------------------------------TG-AA-------------------------A---T-C-C-T-T--C-----A-G-T-A--A-C------GA--A----G-C-TAAC-G-C-GT-G--AA-G-T--T---G-A-CC-GCC-T--GGG-G-AG-TACGG--T-C--GCAA--GA--T-T-A-AA---------------------------------ACT-C--AAA--GGAA-TT-GA-CGGG-G-A--CCC-G-C--ACAAGCG-GTGG-A-T-GATGT-GG-A-T-T-AA-TT-…	sq196;size=286;	0	0	31	44	139	0	72	286	Bacteria	Proteobacteria	Gammaproteobacteria	Burkholderiales	Hydrogenophilaceae	uncultured
197	ASV 197	CAC-G-CCC-T-AAA--CG--A-TG-T--C--AA-C---T-----A-G--T--T--G-T-T--G-G-G-G-A--G---G---------------------------------------------GA-GA-------------------------C---C-T-C-C-T--T-----A-G-T-A--A-C------GC--A----G-C-TAAC-G-C-GT-G--AA-G-T--T---G-A-CC-GCC-T--GGG-G-AG-TACGG--T-C--GCAA--GA--T-T-A-AA---------------------------------ACT-C--AAA--GGAA-TT-GA-CGGG-G-G--CCC-G-C--ACAAGCG-GTGG-A-T-TATGT-GG-A-T-T-AA-TT-…	sq197;size=285;	93	29	50	113	0	0	0	285	Bacteria	Proteobacteria	Gammaproteobacteria	Burkholderiales	Sulfuricellaceae	Sulfuriferula
198	ASV 198	CCA-G-CTG-T-AAA--CG--A-TG-C--A--GA-C---T-----C-G--G--T--G-A-A--G-C-G-T-T--G---GT-------------------------------------------TTT-TT-----------------------G-C---C-A-A-C-G--C-----T-G-T-G--C-C------GC--A----G-G-GAAG-C-C-GT-T--AA-G-T--C---T-G-CC-GCC-T--GGG-A-AG-TACGG--T-C--GCAA--GA--T-T-G-AA---------------------------------ACT-T--AAA--GGAA-TT-GG-CGGG-G-G--AGC-A-C-CACAAGGG-GTGA-A-G-CCTGC-GG-T-T-C-AA-TT-…	sq198;size=283;	102	57	0	27	0	97	0	283	Archaea	Crenarchaeota	Nitrososphaeria	Unclassified_Nitrososphaeria	Unclassified_Nitrososphaeria	Unclassified_Nitrososphaeria
199	ASV 199	CAT-G-CCA-T-AAA--CG--A-TG-A--G--GA-C---T-----A-G--A--C--G-T-T--G-A-G-A-G--G------------------------------------------------GTA-AG-----------------------------C-C-T-C-G--C-----A-G-T-G--T-C------GT--A----G-C-TAAC-G-C-GC-T--AA-G-T--C---C-T-CC-GCC-T--GGG-G-AG-TACGG--C-C--GCAA--GG--T-T-G-AA---------------------------------ACT-C--AAA--GGAA-TT-GA-CGGG-G-A--CCC-G-C--ACAAGCG-GTGG-A-G-CATGT-GG-T-T-T-AA-TT-…	sq199;size=281;	17	0	0	0	0	236	28	281	Bacteria	Proteobacteria	Gammaproteobacteria	Gammaproteobacteria Incertae Sedis	Unknown Family	Acidibacter
200	ASV 200	CTA-G-CCC-T-AAA--CG--A-TG-A--G--AA-C---T-----G-G--G--T--G-T-A--G-G-G-G-G--------------------------------------------------TATG-AA-CC----------------------------C-C-C-C--C-----T-G-T-G--C-C------GA--A----G-C-TAAC-G-C-AT-T--AA-G-T--T---C-T-CC-GCC-T--GGG-G-AG-TACGG--T-C--GCAA--GG--C-T-G-AA---------------------------------ACT-C--AAA--GGAA-TT-GA-CGGG-G-G--CCC-G-C--ACAAGCG-GTGG-A-G-CATGT-GG-T-T-C-AA-TT-…	sq200;size=281;	0	11	32	36	127	0	75	281	Bacteria	Acidobacteriota	Vicinamibacteria	Subgroup 17	Unclassified_Subgroup 17	Unclassified_Subgroup 17
201	ASV 201	CAC-G-CCC-T-AAA--CG--A-TG-T--C--AA-C---T-----A-G--C--T--G-T-T--G-G-G-G-G--A---G---------------------------------------------GA-GA-------------------------C---T-T-C-C-T--T-----A-G-T-A--G-C------GC--A----G-C-TAAC-G-C-GT-G--AA-G-T--T---G-A-CC-GCC-T--GGG-G-AG-TACGG--C-C--GCAA--GG--T-T-G-AA---------------------------------ACT-C--AAA--GGAA-TT-GA-CGGG-G-A--CCC-G-C--ACAAGCG-GTGG-A-T-TATGT-GG-A-T-T-AA-TT-…	sq202;size=280;	0	98	79	66	0	0	37	280	Bacteria	Proteobacteria	Gammaproteobacteria	Burkholderiales	Gallionellaceae	Sideroxydans
202	ASV 202	CAC-A-CTG-T-AAA--CG--A-TG-A--T--TA-C---T-----C-G--T--T--G-T-T--G-G-CGA-T----------------------------------------------------AT-TA-------------------------------C-A-G-C--C-----A-G-C-G--A-C------TT--A----G-G-GAAA-C-C-GT-T--AA-G-T--A---A-T-CC-ACC-T--GGG-G-AG-TACGT--T-C--GCAA--GG--A-T-G-AA---------------------------------ACT-C--AAA--GGAA-TT-GA-CGGG-G-G--TCC-G-C--ACAAGCG-GTGG-A-G-CATGT-GG-T-T-T-AA-TT-…	sq201;size=280;	6	122	79	73	0	0	0	280	Unclassified	Unclassified	Unclassified	Unclassified	Unclassified	Unclassified
203	ASV 203	CAC-G-CCC-T-AAA--CG--A-TG-A--A--TG-C---T-----A-G--T--C--G-T-C--G-G-G-G-A--G------------------------------------------------CTC-GT-----------------------------C-T-T-C-T--C-----G-G-T-G--A-C------GC--A----C-T-TAAC-A-G-AT-T--AA-G-C--A---T-T-CC-GCC-T--GGG-G-AG-TACGG--T-C--GCAA--GA--T-T-A-AA---------------------------------ACT-C--AAA--GGAA-TA-GA-CGGG-G-A--CCC-G-C--ACAAGTG-GTGG-A-G-CATGT-GG-T-T-T-AA-TT-…	sq203;size=279;	0	0	165	114	0	0	0	279	Bacteria	Campylobacterota	Campylobacteria	Campylobacterales	Sulfurimonadaceae	Sulfuricurvum
204	ASV 204	CTA-G-CTG-T-AAA--CG--C-TG-C--A--CA-C---T-----T-G--G--T--G-T-T--G-C-C-C-C--T---TC-------------------------------------------TTT-GG-----------------------G-A---A-A-G-G-G--C-----A-G-T-G--C-C------GG--A----G-C-GAAG-G-T-GT-T--AA-G-T--G---T-G-CC-GCT-T--GGG-G-AG-TATGG--T-C--GCAA--GG--C-T-G-AA---------------------------------ACT-T--AAA--GGAA-TT-GG-CGGG-A-G--AGC-A-C-CGCAACGG-GAGG-A-G-CGTGC-GG-T-T-T-AA-TT-…	sq204;size=278;	64	45	0	24	0	145	0	278	Archaea	Thermoplasmatota	Thermoplasmata	BSLdp215	Unclassified_BSLdp215	Unclassified_BSLdp215
205	ASV 205	CAC-G-CCC-T-AAA--CG--A-TG-T--C--AA-C---T-----A-G--G--T--G-T-T--G-G-G-G-A--A---G---------------------------------------------GA-GA-------------------------C---T-T-C-T-T--T-----A-G-T-A--C-C------GC--A----G-C-TAAC-G-C-GA-T--AA-G-T--T---G-A-CC-GCC-T--GGG-G-AG-TACGG--T-C--GCAA--GA--T-T-A-AA---------------------------------ACT-C--AAA--GGAA-TT-GA-CGGG-G-A--CCC-G-C--ACAAGCG-GTGG-A-T-TATGT-GG-A-T-T-AA-TT-…	sq205;size=277;	0	93	35	43	67	0	39	277	Bacteria	Proteobacteria	Gammaproteobacteria	Burkholderiales	Gallionellaceae	Gallionella
206	ASV 206	CAC-G-CCC-T-AAA--CG--A-TG-G--A--TA-C---T-----C-G--A--C--A-T-C--A-G-C-G-----------------------------------------------------ATA-AAC--------------------------------T-G-T--T-----G-G-T-G--T-C------TG--A----G-C-GAAA-G-C-AT-T--AA-G-T--A---T-C-CC-ACC-T--GGG-A-AG-TACGA--C-C--GCAA--GG--T-T-G-AA---------------------------------ACT-C--AAA--GGAA-TT-GA-CGGG-G-G--TCC-G-C--ACAAGCG-GTGG-A-G-CATGT-GG-T-T-T-AA-TT-…	sq206;size=275;	31	0	0	0	0	244	0	275	Bacteria	Bacteroidota	Bacteroidia	Chitinophagales	Chitinophagaceae	Unclassified_Chitinophagaceae
207	ASV 207	CAC-G-CCA-T-AAA--CG--A-TG-A--G--AA-C---T-----A-G--A--C--G-T-T--G-A-G-G-G--G------------------------------------------------GTA-AG-----------------------------C-C-T-C-T--C-----A-G-T-G--T-C------GT--A----G-C-TAAC-G-C-GC-T--AA-G-T--T---C-T-CC-GCC-T--GGG-G-AG-TACGG--C-C--GCAA--GG--T-T-G-AA---------------------------------ACT-C--AAA--GGAA-TT-GA-CGGG-G-A--CCC-G-C--ACAAGCG-GTGG-A-G-CATGT-GG-T-T-T-AA-TT-…	sq207;size=275;	48	0	0	38	0	189	0	275	Bacteria	Proteobacteria	Gammaproteobacteria	Gammaproteobacteria Incertae Sedis	Unknown Family	Acidibacter
208	ASV 208	CAC-G-CCC-T-AAA--CG--A-TG-G--A--TA-C---T-----C-G--A--C--A-T-C--A-G-C-G-----------------------------------------------------ATA-CAC--------------------------------T-G-T--T-----G-G-T-G--T-C------TG--A----G-C-GAAA-G-C-AT-T--AA-G-T--A---T-C-CC-ACC-T--GGG-A-AG-TACGA--C-C--GCAA--GG--T-T-G-AA---------------------------------ACT-C--AAA--GGAA-TT-GG-CGGG-G-G--TCC-G-C--ACAAGCG-GTGG-A-G-CATGT-GG-T-T-T-AA-TT-…	sq208;size=274;	0	32	117	49	76	0	0	274	Bacteria	Bacteroidota	Bacteroidia	Chitinophagales	Chitinophagaceae	Ferruginibacter
209	ASV 209	CAC-G-CCG-T-AAA--CG--A-TG-T--C--AA-C---T-----A-G--C--C--G-T-T--G-G-T-C-C--T------------------------------------------------ATT-TAC----------------------------A-G-G-A-T--T-----A-G-T-G--G-C------GC--A----G-C-TAAC-G-C-AT-T--AA-G-T--T---G-A-CC-GCC-T--GGG-G-AG-TACGG--C-C--GCAA--GG--T-T-A-AA---------------------------------ACT-C--AAA--TGAA-TT-GA-CGGG-G-G--CCC-G-C--ACAAGCG-GTGG-A-G-CATGT-GG-T-T-T-AA-TT-…	sq210;size=272;	24	0	0	31	39	178	0	272	Bacteria	Proteobacteria	Gammaproteobacteria	Methylococcales	Methylomonadaceae	Unclassified_Methylomonadaceae
210	ASV 210	CTA-G-CCC-T-AAA--CG--A-TC-A--G--GA-C---T-----T-G--G--G--G-T-G--C-C-A-C-C--C-------------------------------------------------GT-TC-----------------------------G-G-G-T-G--T-----C-G-T-C--C-C------GG--A----G-C-TAAC-G-C-GT-T--AA-G-T--C---C-T-GC-ACC-T--GGG-G-AG-TACGG--T-C--GCAA--GA--C-T-G-AA---------------------------------ACT-C--AAA--GGAA-TT-GA-CGGG-G-G--CCC-G-C--ACAAGCG-GTGG-A-A-CATGT-GG-T-T-C-AA-TT-…	sq211;size=272;	10	0	0	0	0	262	0	272	Bacteria	Acidobacteriota	Acidobacteriae	Subgroup 2	Unclassified_Subgroup 2	Unclassified_Subgroup 2
211	ASV 211	CAC-G-CCG-T-AAA--CG--T-TG-A--T--TA-C---T-----A-G--A--T--G-T-G--T-G-C-G-G----------------------------------------------------GC-AAC--------------------------------T-G-C--A-----C-G-T-G--T-C------AA--A----G-C-GAAA-G-C-GT-T--AA-G-T--A---A-T-CC-ACC-T--GGG-G-AG-TACGA--C-C--GCAA--GG--T-T-G-AA---------------------------------ACT-C--AAA--GGAA-TT-GA-CGGG-G-G--CCC-G-C--ACAAGCG-GAGG-A-G-CATGT-GG-T-T-T-AA-TT-…	sq209;size=272;	11	0	0	0	0	261	0	272	Bacteria	Bacteroidota	Bacteroidia	Sphingobacteriales	CWT CU03-E12	Unclassified_CWT CU03-E12
212	ASV 212	CAC-G-CCC-T-AAA--CG--A-TG-A--A--CA-C---T-----A-G--T--C--G-T-C--G-C-T-A-T--G------------------------------------------------CTA-GT-----------------------------C-A-T-G-G--C-----G-G-T-G--A-T------GC--A----C-T-AAAC-A-G-AT-T--AA-G-T--G---T-T-CC-GCC-T--GGG-G-AG-TACGG--T-C--GCAA--GA--T-T-A-AA---------------------------------ACT-C--AAA--GGAA-TA-GA-CGGG-G-A--CCC-G-C--ACAAGTG-GTGG-A-G-CATGT-GG-T-T-T-AA-TT-…	sq212;size=271;	133	94	0	44	0	0	0	271	Bacteria	Campylobacterota	Campylobacteria	Campylobacterales	Sulfurimonadaceae	Sulfurimonas
213	ASV 213	CAC-G-CCG-T-AAA--CG--G-TG-G--G--TG-C---T-----A-G--T--T--G-T-G--G-G-C-T-C--C-----------------------------------------------ATTC-CA-C---------------------------G-G-A-G-T--C-----C-G-T-G--A-C------GA--A----G-T-TAAC-A-C-AT-T--AA-G-C--A---C-C-CC-GCC-T--GGG-G-AG-TACGG--T-C--GCAA--GA--C-T-A-AA---------------------------------ACT-C--AAA--GAAA-TT-GA-CGGG-G-G--CCC-G-C--ACAAGCG-GCGG-A-G-CATGC-GG-A-T-T-AA-TT-…	sq213;size=271;	34	209	5	23	0	0	0	271	Bacteria	Actinobacteriota	Actinobacteria	Micrococcales	Microbacteriaceae	Unclassified_Microbacteriaceae
214	ASV 214	CAC-G-CCC-T-AAA--CG--A-TG-T--C--GA-C---T-----G-G--T--T--G-T-T--G-G-G-G-G--A---G---------------------------------------------TT-CA-----------------------------T-C-C-C-T--T-----A-G-T-A--A-C------GA--A----G-C-TAAC-G-C-GT-G--AA-G-T--C---G-A-CC-GCC-T--GGG-G-AG-TACGG--C-C--GCAA--GG--T-T-G-AA---------------------------------ACT-C--AAA--GGAA-TT-GA-CGGG-G-A--CCC-G-C--ACAAGCG-GTGG-A-T-GATGT-GG-T-T-C-AA-TT-…	sq214;size=271;	0	0	3	7	99	0	162	271	Bacteria	Acidobacteriota	Subgroup 5	Unclassified_Subgroup 5	Unclassified_Subgroup 5	Unclassified_Subgroup 5
215	ASV 215	CAC-G-CCC-T-AAA--CG--G-TG-G--G--TA-C---T-----A-G--G--T--G-T-G--G-G-A-T-C--T-------------------------------------------------GT-AA-----------------------------G-G-G-T-T--C-----T-G-T-G--C-C------GA--A----G-G-GAAA-C-C-AT-T--AA-G-T--A---C-C-CC-GCC-T--GGG-A-AG-TACGG--C-C--GCAA--GG--T-T-G-AA---------------------------------ACT-C--AAA--GGAA-TT-GA-CGGG-G-G--CCC-G-C--ACAAGCG-GTGG-A-G-CATGT-GG-T-T-T-AA-TT-…	sq215;size=270;	6	17	0	0	0	247	0	270	Bacteria	Nitrospirota	Thermodesulfovibrionia	uncultured	Unclassified_uncultured	Unclassified_uncultured
216	ASV 216	CAC-G-CCG-T-AAA--CT--A-TG-G--A--TG-C---T-----A-G--C--C--G-T-C--A-G-G-A-A--G------------------------------------------------CTT-G------------------------------C-T-T-C-T--T-----G-G-T-G--G-C------GC--A----G-C-TAAC-G-C-AT-T--AA-G-C--A---T-C-CC-GCC-T--GGG-G-AG-TACGG--T-C--GCAA--GA--T-T-A-AA---------------------------------ACT-C--AAA--GGAA-TT-GA-CGGG-G-G--CCC-G-C--ACAAGCG-GTGG-A-G-CATGT-GG-T-T-T-AA-TT-…	sq216;size=268;	0	0	0	19	118	0	131	268	Unclassified	Unclassified	Unclassified	Unclassified	Unclassified	Unclassified
217	ASV 217	CAC-G-CCG-T-AAA--CG--A-TG-G--A--TA-C---T-----A-G--C--T--G-T-T--G-G-G-C-------------------------------------------------------A-AT-------------------------------G-C---T--C-----A-G-T-G--G-C------TA--A----G-C-GAAA-G-T-GA-T--AA-G-T--A---T-C-CC-ACC-T--GGG-G-AG-TACGT--T-C--GCAA--GA--A-T-G-AA---------------------------------ACT-C--AAA--GGAA-TT-GA-CGGG-G-G--CCC-G-C--ACAAGCG-GTGG-A-G-CATGT-GG-T-T-T-AA-TT-…	sq219;size=265;	0	0	115	150	0	0	0	265	Bacteria	Bacteroidota	Bacteroidia	Flavobacteriales	Flavobacteriaceae	Algibacter
218	ASV 218	CAC-G-CCC-T-AAA--CG--A-TG-A--A--TG-C---T-----A-G--T--C--G-T-C--G-G-G-A-G--G------------------------------------------------CTT-GT-----------------------------C-C-T-T-T--C-----G-G-T-G--A-T------GC--A----C-T-TAAC-A-G-AT-T--AA-G-C--A---T-T-CC-GCC-T--GGG-G-AG-TACGG--T-C--GCAA--GA--T-T-A-AA---------------------------------ACT-C--AAA--GGAA-TA-GA-CGGG-G-A--CCC-G-C--ACAAGTG-GTGG-A-G-CATGT-GG-T-T-T-AA-TT-…	sq217;size=265;	33	48	79	105	0	0	0	265	Bacteria	Campylobacterota	Campylobacteria	Campylobacterales	Sulfurimonadaceae	Sulfuricurvum
219	ASV 219	CAC-G-CCC-T-AAA--CG--A-TG-A--T--GA-C---T-----A-G--T--T--G-T-T--G-G-A-G-G--A---G---------------------------------------------TT-AAA----------------------------T-C-C-T-T--T-----A-G-T-A--A-C------GC--A----G-C-TAAC-G-C-GA-G--AA-G-T--C---A-T-CC-GCC-T--GGG-G-AG-TACGG--T-C--GCAA--GA--T-T-A-AA---------------------------------ACT-C--AAA--GGAA-TT-GA-CGGG-G-G--CCC-G-C--ACAAGCG-GTGG-A-T-GATGT-GG-T-T-T-AA-TT-…	sq218;size=265;	0	59	75	94	0	0	37	265	Bacteria	Proteobacteria	Gammaproteobacteria	Burkholderiales	Nitrosomonadaceae	MND1
220	ASV 220	CAC-G-CCC-T-AAA--CG--A-TG-G--A--TA-C---T-----C-G--A--C--A-T-C--A-G-C-G-----------------------------------------------------ATA-CAC--------------------------------T-G-T--T-----G-G-T-G--T-C------TG--A----G-C-GAAA-G-C-AT-T--AA-G-T--A---T-C-CC-ACC-T--GGG-A-AG-TACGA--C-C--GCAA--GG--T-T-G-AA---------------------------------ACT-C--AAA--GGAA-TT-GA-CGGG-G-G--TCC-G-C--ACAAGCG-GTGG-A-G-CATGT-GG-T-T-T-AA-TT-…	sq220;size=264;	0	21	36	55	53	0	99	264	Bacteria	Bacteroidota	Bacteroidia	Chitinophagales	Chitinophagaceae	Unclassified_Chitinophagaceae
221	ASV 221	CTA-G-CCC-T-AAA--CG--A-TC-A--G--GA-C---T-----G-G--G--C--G-T-G--G-G-T-C-C--C-------------------------------------------------GT-AC-----------------------------G-G-G-G-C--T-----C-G-T-G--C-C------GT--A----G-C-TAAC-G-C-GT-T--AA-G-T--C---C-T-GC-GCC-T--GGG-G-AG-TACGG--T-C--GCAA--GG--C-T-G-AA---------------------------------ACT-C--AAA--GGAA-TT-GA-CGGG-G-G--CCC-G-C--ACAAGCG-GTGG-A-A-CATGT-GG-T-T-C-AA-TT-…	sq221;size=260;	19	0	0	11	0	210	20	260	Bacteria	Acidobacteriota	Acidobacteriae	Subgroup 2	Unclassified_Subgroup 2	Unclassified_Subgroup 2
222	ASV 222	CAC-G-CCC-T-AAA--CG--A-TG-T--C--GA-C---T-----G-G--G--T--G-T-T--G-G-G-G-A--A-------------------------------------------------GC-GA-----------------------------T-T-C-C-C--C-----A-G-T-A--C-C------GT--A----G-C-TAAC-G-C-GT-G--AA-G-T--C---G-A-CC-GCC-T--GGG-G-AG-TACGG--C-C--GCAA--GG--T-T-A-AA---------------------------------ACT-C--AAA--GGAA-TT-GA-CGGG-G-A--CCC-G-C--ACAAGCG-GTGG-A-T-GATGT-GG-A-T-T-AA-TT-…	sq222;size=259;	15	0	0	0	0	224	20	259	Bacteria	Proteobacteria	Gammaproteobacteria	Burkholderiales	SC-I-84	Unclassified_SC-I-84
223	ASV 223	CAC-G-CCG-T-AAA--CG--A-TG-T--C--GA-T---T-----T-G--G--A--G-G-C--T-G-T-G-T--C------------------------------------------------CTT-GA-----------------------------G-A-C-G-T--G-----G-C-T-T--C-C------GG--A----G-C-TAAC-G-C-GT-T--AA-A-T--C---G-A-CC-GCC-T--GGG-G-AG-TACGG--C-C--GCAA--GG--T-T-A-AA---------------------------------ACT-C--AAA--TGAA-TT-GA-CGGG-G-G--CCC-G-C--ACAAGCG-GTGG-A-G-CATGT-GG-T-T-T-AA-TT-…	sq223;size=259;	0	24	160	75	0	0	0	259	Bacteria	Proteobacteria	Gammaproteobacteria	Enterobacterales	Aeromonadaceae	Aeromonas
224	ASV 224	CTA-G-CTG-T-AAA--CA--A-TG-G--A--TA-C---T-----A-G--A--T--G-T-T--G-A-A-C-A--G------------------------------------------------ATC-GAC----------------------------C-T-G-T-G--C-----A-G-T-A--T-T------AA--A----G-C-TAAC-G-C-GT-T--AA-G-T--A---T-C-CC-GCC-T--GGG-A-AG-TATGC--T-C--GCAA--GA--G-T-G-AA---------------------------------ACT-C--AAA--GGAA-TT-GA-CGGG-G-G--CCC-G-C--ACAAGCG-GTGG-A-G-CATGT-GG-T-T-T-AA-TT-…	sq224;size=259;	0	0	70	95	0	94	0	259	Bacteria	Cyanobacteria	Cyanobacteriia	Chloroplast	Chloroplast	Bacillariophyta*
225	ASV 225	CAC-G-CCC-T-AAA--CG--A-TG-T--C--AA-C---T-----G-G--T--T--G-T-T--G-G-G-A-A--G-------------------------------------------------GT-TC-----------------------------C-T-T-C-T--C-----A-G-T-A--A-C------GT--A----G-C-TAAC-G-C-GT-G--AA-G-T--T---G-A-CC-GCC-T--GGG-G-AG-TACGG--C-C--GCAA--GG--T-T-G-AA---------------------------------ACT-C--AAA--GGAA-TT-GA-CGGG-G-A--CCC-G-C--ACAAGCG-GTGG-A-T-GATGT-GG-T-T-T-AA-TT-…	sq225;size=258;	39	51	38	75	0	55	0	258	Bacteria	Proteobacteria	Gammaproteobacteria	Burkholderiales	Comamonadaceae	uncultured
226	ASV 226	CAC-G-CCC-T-AAA--CG--A-TG-T--C--TA-C---T-----A-G--T--T--G-T-T--G-G-G-G-G--A------------------------------------------------GTT-AAA----------------------------T-C-C-C-T--T-----A-G-T-A--A-C------GC--A----G-C-TAAC-G-C-GC-G--AA-G-T--A---G-A-CC-GCC-T--GGG-G-AG-TACGG--T-C--GCAA--GA--T-T-A-AA---------------------------------ACT-C--AAA--GGAA-TT-GA-CGGG-G-G--CCC-G-C--ACAAGCG-GTGG-A-T-GATGT-GG-T-T-T-AA-TT-…	sq226;size=258;	14	0	0	0	0	244	0	258	Bacteria	Proteobacteria	Gammaproteobacteria	Burkholderiales	Nitrosomonadaceae	MND1
227	ASV 227	CAC-G-CCG-T-AAA--CT--A-TG-G--A--TG-C---T-----A-G--C--T--G-T-T--A-G-A-A-G--------------------------------------------------TATC-GACC-----------------------------C-T-T-C--T-----A-G-T-A--G-C------GA--A----G-C-TAAC-G-C-GT-T--AA-G-C--A---T-C-CC-GCC-T--GTG-G-AG-TACGG--T-C--GCAA--GA--C-T-A-AA---------------------------------ACA-T--AAA--GGAA-TT-GA-CGGG-G-A--CCC-G-C--ACAAGCG-GTGG-A-G-CGTGT-TG-T-T-T-AA-TT-…	sq227;size=258;	0	106	101	51	0	0	0	258	Bacteria	Patescibacteria	Saccharimonadia	Saccharimonadales	Unclassified_Saccharimonadales	Unclassified_Saccharimonadales
228	ASV 228	CAC-G-CCC-T-AAA--CG--A-TG-G--G--TA-C---T-----A-G--A--C--G-T-C--G-G-G-A-A--G------------------------------------------------CTT-GT-----------------------------C-T-T-C-T--T-----G-G-T-G--T-C------GC--A----G-C-TAAC-G-C-AA-T--AA-G-T--A---C-C-CC-GCC-T--GGG-G-AG-TACGG--T-C--GCAA--GA--T-T-A-AA---------------------------------ACT-C--AAA--GGAA-TT-GA-CGGG-G-G--CCC-G-C--ACAAGCG-GTGG-A-G-CATGT-GG-T-T-C-AA-TT-…	sq228;size=258;	0	24	0	0	18	0	216	258	Bacteria	Proteobacteria	Gammaproteobacteria	Acidiferrobacterales	Acidiferrobacteraceae	Sulfurifustis
229	ASV 229	CAC-G-CCG-T-AAA--CG--A-TG-A--G--TG-C---T-----A-G--G--T--G-T-T--G-G-G--------------------------------------------------------GA-GA-----------------------------------C-T--C-----A-G-T-G--C-C------GC--A----G-C-TAAC-G-C-AA-T--AA-G-C--A---C-T-CC-GCC-T--GGG-G-AG-TACGA--C-C--GCAA--GG--T-T-G-AA---------------------------------ACT-C--AAA--GGAA-TT-GA-CGGG-G-A--CCC-G-C--ACAAGCA-GCGG-A-G-CATGT-GG-T-T-T-AA-TT-…	sq229;size=257;	0	239	0	0	0	0	18	257	Bacteria	Firmicutes	Clostridia	Eubacteriales	Eubacteriaceae	Acetobacterium
230	ASV 230	CAC-G-CCG-T-AAA--CG--A-TG-G--G--TA-C---T-----A-G--G--T--G-T-A--G-G-G-G-G--T---G---------------------------------------------TC-GA-------------------------C---T-C-C-C-C--C-----T-G-T-G--C-C------GA--C----G-C-TAAC-G-C-AT-T--AA-G-T--A---C-C-CC-GCC-T--GGG-G-AG-TACGG--C-C--GCAA--GG--C-T-A-AA---------------------------------ACT-C--AAA--GGAA-TT-GA-CGGG-G-G--CCC-G-C--ACAAGCA-GCGG-A-G-CATGT-GG-T-T-T-AA-TT-…	sq230;size=256;	39	0	0	12	0	205	0	256	Bacteria	Actinobacteriota	Thermoleophilia	Solirubrobacterales	Solirubrobacteraceae	Conexibacter
231	ASV 231	CAC-G-CCC-T-AAA--CG--A-TG-T--C--AA-C---T-----G-G--T--T--G-T-T--G-G-G-T-C--T-------------------------------------------------TC-AC-----------------------------T-G-A-C-T--C-----A-G-T-A--A-C------GA--A----G-C-TAAC-G-C-GT-G--AA-G-T--T---G-A-CC-GCC-T--GGG-G-AG-TACGG--C-C--GCAA--GG--T-T-G-AA---------------------------------ACT-C--AAA--GGAA-TT-GA-CGGG-G-A--CCC-G-C--ACAAGCG-GTGG-A-T-GATGT-GG-T-T-T-AA-TT-…	sq231;size=255;	0	61	97	67	0	0	30	255	Bacteria	Proteobacteria	Gammaproteobacteria	Burkholderiales	Comamonadaceae	Unclassified_Comamonadaceae
232	ASV 232	CTG-G-CCC-T-AAA--CG--A-TG-A--A--TA-C---T-----T-G--G--T--G-T-C--T-G-G-A-GT-TA--T----------------------------------------------T-AG-------------------------T---G-C-T-C-C--G-----G-G-T-G--C-C------GT--C----G-C-TAAC-G-T-TT-T--TA-G-T--A---T-T-CC-GCC-T--GGG-G-AG-TACGC--T-C--GCAA--GA--G-T-G-AA---------------------------------ACT-C--AAA--GGAA-TT-GA-CGGG-G-A--CCC-G-C--ACAAGCG-GTGG-A-G-CATGT-GG-T-T-T-AA-TT-…	sq232;size=254;	0	0	0	0	140	0	114	254	Bacteria	Acidobacteriota	Blastocatellia	Blastocatellales	Blastocatellaceae	Unclassified_Blastocatellaceae
233	ASV 233	CAC-G-CCC-T-AAA--CG--A-TG-T--C--AA-C---T-----G-G--T--T--G-T-T--G-G-G-G-G--A---G---------------------------------------------TG-AA-------------------------A---T-C-C-C-T--T-----A-G-T-A--A-C------GA--A----G-C-TAAC-G-C-GT-G--AA-G-T--T---G-A-CC-GCC-T--GGG-G-AG-TACGG--T-C--GCAA--GA--T-T-A-AA---------------------------------ACT-C--AAA--GGAA-TT-GA-CGGG-G-A--CCC-G-C--ACAAGCG-GTGG-A-T-GATGT-GG-A-T-T-AA-TT-…	sq233;size=252;	0	0	88	65	99	0	0	252	Bacteria	Proteobacteria	Gammaproteobacteria	Burkholderiales	Hydrogenophilaceae	Thiobacillus
234	ASV 234	CAC-G-CCG-T-AAA--CG--T-TG-G--G--CA-C---T-----A-G--G--T--G-T-G--G-G-G-A-C--C-----------------------------------------------TATC-GA-C---------------------------G-G-T-T-T--C-----T-G-T-G--C-C------GC--A----G-C-TAAC-G-C-AT-T--AA-G-T--G---C-C-CC-GCC-T--GGG-G-AG-TACGG--C-C--GCAA--GG--C-T-A-AA---------------------------------ACT-C--AAA--GGAA-TT-GA-CGGG-G-G--CCC-G-C--ACAAGCG-GCGG-A-G-CATGT-GG-C-T-T-AA-TT-…	sq234;size=250;	97	0	0	40	0	113	0	250	Bacteria	Actinobacteriota	Acidimicrobiia	uncultured	Unclassified_uncultured	Unclassified_uncultured
235	ASV 235	CAC-G-CCC-T-AAA--CG--A-TG-C--C--TG-T---T-----T-G--C--T--G-T-T--T-C-G-A-G--------------------------------------------------TATC-GACC-----------------------------C-T-C-G--G-----A-G-C-G--G-C------GG--A----G-C-TAAC-G-C-GT-T--AA-A-C--A---G-G-CC-GCC-T--GGG-A-AG-TACGA--G-C--GCAA--GC--T-T-A-AA---------------------------------ACT-C--AAA--GGAA-TA-GA-CGGG-G-A--CTC-G-C--ACAAGCG-GTGG-A-A-CGTGA-GG-T-T-T-AA-TT-…	sq235;size=250;	56	188	0	6	0	0	0	250	Unclassified	Unclassified	Unclassified	Unclassified	Unclassified	Unclassified
236	ASV 236	CAC-G-CCC-T-AAA--CG--A-TG-T--C--AA-C---T-----A-G--T--T--G-T-C--G-G-G-A-A--G---G---------------------------------------------GA-G--------------------------A---C-CTT-T-T--T-----G-G-T-A--A-C------GC--A----G-C-TAAC-G-C-GT-G--AA-G-T--T---G-A-CC-GCC-T--GGG-G-AG-TACGG--T-C--GCAA--GA--T-T-A-AA---------------------------------ACT-C--AAA--GGAA-TT-GA-CGGG-G-G--CCC-G-C--ACAAGCG-GTGG-A-T-TATGT-GG-A-T-T-AA-TT-…	sq236;size=247;	173	0	0	74	0	0	0	247	Bacteria	Proteobacteria	Gammaproteobacteria	Burkholderiales	Sulfuricellaceae	Sulfuriferula
237	ASV 237	CAC-G-CCC-T-AAA--CG--A-TG-T--C--GA-C---T-----A-G--G--T--G-T-T--G-G-G-G-A--A---G---------------------------------------------GA-GA-------------------------C---T-T-C-C-T--T-----A-G-T-A--C-C------GC--A----G-C-TAAC-G-C-GT-G--AA-G-T--C---G-A-CC-GCC-T--GGG-G-AG-TACGG--T-C--GCAA--GA--T-T-A-AA---------------------------------ACT-C--AAA--GGAA-TT-GA-CGGG-G-A--CCC-G-C--ACAAGCG-GTGG-A-T-GATGT-GG-A-T-T-AA-TT-…	sq237;size=246;	0	14	0	0	114	0	118	246	Bacteria	Proteobacteria	Gammaproteobacteria	Burkholderiales	Nitrosomonadaceae	IS-44
238	ASV 238	CAC-G-CCA-T-AAA--CG--A-TG-A--G--AA-C---T-----A-G--A--C--G-T-T--G-A-G-A-G--G------------------------------------------------GTA-AG-----------------------------C-C-T-C-C--C-----A-G-T-G--T-C------GC--A----G-C-TAAC-G-C-GC-T--AA-G-T--T---C-T-CC-GCC-T--GGG-G-AG-TACGG--C-C--GCAA--GG--T-T-G-AA---------------------------------ACT-C--AAA--GGAA-TT-GA-CGGG-G-A--CCC-G-C--ACAAGCG-GTGG-A-G-CATGT-GG-T-T-T-AA-TT-…	sq238;size=245;	56	0	0	39	0	134	16	245	Bacteria	Proteobacteria	Gammaproteobacteria	Unclassified_Gammaproteobacteria	Unclassified_Gammaproteobacteria	Unclassified_Gammaproteobacteria
239	ASV 239	CAC-G-CCG-T-AAA--CG--A-TG-G--G--TG-C---T-----A-G--G--T--G-T-G--G-G-A-G-G--T---G---------------------------------------------TC-GA-------------------------C---T-C-C-T-C--C-----C-G-T-G--C-C------GC--A----G-C-TAAC-G-C-AT-T--AA-G-C--A---C-C-CC-GCC-T--GGG-G-AG-TACGG--C-C--GCAA--GG--C-T-A-AA---------------------------------ACT-C--AAA--GGAA-TT-GA-CGGG-G-G--CCC-G-C--ACAAGCA-GCGG-A-G-CATGT-TG-T-T-T-AA-TT-…	sq239;size=245;	0	9	25	11	117	8	75	245	Bacteria	Actinobacteriota	Thermoleophilia	Gaiellales	Unclassified_Gaiellales	Unclassified_Gaiellales
240	ASV 240	CAC-G-CCC-T-AAA--CT--A-TG-G--A--TA-C---T-----C-G--A--C--A-T-A--C-G-C-G-----------------------------------------------------ATA-CAC--------------------------------T-G-T--G-----T-G-T-G--T-C------TG--A----G-C-GAAA-G-C-AT-T--AA-G-T--A---T-C-CC-ACC-T--GGG-A-AG-TACGA--T-C--GCAA--GA--T-T-G-AA---------------------------------ACT-C--AAA--GGAA-TT-GG-CGGG-G-G--TCC-G-C--ACAAGCG-GTGG-A-G-CATGT-GG-T-T-T-AA-TT-…	sq240;size=244;	0	28	37	0	0	0	179	244	Bacteria	Bacteroidota	Bacteroidia	Chitinophagales	Chitinophagaceae	Terrimonas
241	ASV 241	CTA-G-CCG-T-AAA--CG--A-TG-G--A--TA-C---T-----A-G--A--T--G-T-T--G-A-A-C-A--G------------------------------------------------ATC-AAC----------------------------C-T-G-T-G--C-----G-G-T-A--T-C------AA--A----G-C-TAAC-G-C-GT-T--AA-G-T--A---T-C-CC-GCC-T--GGG-A-AG-TATGC--T-C--GCAA--GA--G-T-G-AA---------------------------------ACT-C--AAA--GGAA-TT-GA-CGGG-G-G--CCC-G-C--ACAAGCG-GTGG-A-G-CATGT-GG-T-T-T-AA-TT-…	sq241;size=244;	0	0	90	154	0	0	0	244	Bacteria	Cyanobacteria	Cyanobacteriia	Chloroplast	Chloroplast	Bacillariophyta*
242	ASV 242	CAC-G-CCG-T-AAA--CG--A-TG-G--G--TG-C---T-----A-G--G--T--G-T-C--A-C-G-G-G--------------------------------------------------CTTT-GACT-----------------------------C-C-T-G--T-----G-G-T-G--C-C------GT--A----G-C-CAAC-G-C-AT-T--AA-G-C--A---C-C-CC-GCC-T--GGG-A-AG-TACGG--C-C--GCAA--GG--C-T-A-AA---------------------------------ACT-C--AAA--GGAA-TT-GA-CGGG-G-G--CCC-G-C--ACAAGCG-GTGG-A-G-CATGT-GG-T-T-T-AA-TT-…	sq242;size=243;	70	0	0	39	0	134	0	243	Bacteria	Myxococcota	Polyangia	Polyangiales	Polyangiaceae	Pajaroellobacter
243	ASV 243	CAC-G-CCC-T-AAA--CG--A-TG-C--G--AA-C---T-----G-G--A--T--G-T-T--G-G-G-T-G--C------------------------------------------------AAC-TT-G---------------------------G-C-A-C-T--C-----A-G-T-A--T-C------GA--A----G-C-TAAC-G-C-GT-T--AA-G-T--T---C-G-CC-GCC-T--GGG-G-AG-TACGG--T-C--GCAA--GA--C-T-G-AA---------------------------------ACT-C--AAA--GGAA-TT-GA-CGGG-G-G--CCC-G-C--ACAAGCG-GTGG-A-G-TATGT-GG-T-T-T-AA-TT-…	sq243;size=242;	16	0	0	0	0	226	0	242	Bacteria	Proteobacteria	Gammaproteobacteria	Xanthomonadales	Rhodanobacteraceae	Unclassified_Rhodanobacteraceae
244	ASV 244	CGC-A-CCG-T-AAA--CG--A-TG-A--T--CA-C---T-----C-G--C--T--G-T-G--T-G-C-G-----------------------------------------------------ATA-AAC--------------------------------A-G-T--A-----C-G-C-G--G-C------CA--A----G-C-GAAA-G-C-GA-T--AA-G-T--G---A-T-CC-ACC-T--GGG-G-AG-TACGC--C-C--GCAA--GG--G-T-G-AA---------------------------------ACT-C--AAA--GGAA-TT-GA-CGGG-G-G--TCC-G-C--ACAAGCG-GTGG-A-G-CATGT-GG-T-T-T-AA-TT-…	sq244;size=241;	0	38	111	83	9	0	0	241	Bacteria	Bacteroidota	Bacteroidia	Cytophagales	Cytophagaceae	Cytophaga
245	ASV 245	CAC-G-CCC-T-AAA--CG--A-TG-T--C--AA-C---T-----G-G--T--T--G-T-T--G-G-A-C-G--G-------------------------------------------------CT-TG-----------------------------C-T-G-T-T--C-----A-G-T-A--A-C------GA--A----G-C-TAAC-G-C-GT-G--AA-G-T--T---G-A-CC-GCC-T--GGG-G-AG-TACGG--C-C--GCAA--GG--T-T-G-AA---------------------------------ACT-C--AAA--GGAA-TT-GA-CGGG-G-A--CCC-G-C--ACAAGCG-GTGG-A-T-GATGT-GG-T-T-T-AA-TT-…	sq245;size=240;	0	0	45	54	32	0	109	240	Bacteria	Proteobacteria	Gammaproteobacteria	Burkholderiales	Comamonadaceae	Unclassified_Comamonadaceae
246	ASV 246	CAC-G-CAG-T-AAA--CG--A-TG-A--A--TA-C---T-----A-G--C--T--G-T-A--T-G-C-G-----------------------------------------------------ATA-TAG--------------------------------T-G-T--A-----T-G-T-G--G-C------AA--A----G-C-GAAA-G-C-GT-T--AA-G-T--A---T-T-CC-ACC-T--GGG-G-AG-TACGT--T-C--GCAA--GA--A-T-G-AA---------------------------------ACT-C--AAA--GGAA-TT-GA-CGGG-G-G--CCC-G-C--ACAAGCG-GAGG-A-A-CATGT-GG-T-T-T-AA-TT-…	sq246;size=238;	112	17	50	59	0	0	0	238	Bacteria	Bacteroidota	Bacteroidia	Bacteroidales	Paludibacteraceae	Unclassified_Paludibacteraceae
247	ASV 247	CAC-G-CCC-T-AAA--CG--A-TG-T--C--AA-C---T-----G-G--T--T--G-T-T--G-G-A-C-G--G-------------------------------------------------GC-AA-----------------------------C-T-G-T-T--C-----A-G-T-A--A-C------GA--A----G-C-TAAC-G-C-GT-G--AA-G-T--T---G-A-CC-GCC-T--GGG-G-AG-TACGG--C-C--GCAA--GG--T-T-A-AA---------------------------------ACT-C--AAA--GGAA-TT-GA-CGGG-G-A--CCC-G-C--ACAAGCG-GTGG-A-T-GATGT-GG-T-T-T-AA-TT-…	sq247;size=237;	45	67	0	29	0	96	0	237	Bacteria	Proteobacteria	Gammaproteobacteria	Burkholderiales	Comamonadaceae	Thiomonas
248	ASV 248	CAC-G-CCG-T-AAA--CG--A-TG-A--T--TA-C---T-----C-G--T--T--G-T-T--G-G-C-G-----------------------------------------------------ATA-TAC--------------------------------A-G-T--C-----A-G-C-G--A-C------CA--A----G-C-GAAA-G-C-GA-T--AA-G-T--A---A-T-CC-ACC-T--GGG-G-AG-TACGC--C-G--GCAA--CG--G-T-G-AA---------------------------------ACT-C--AAA--GGAA-TT-GA-CGGG-G-G--TCC-G-C--ACAAGCG-GTGG-A-G-CATGT-GG-T-T-T-AA-TT-…	sq248;size=237;	0	0	161	71	5	0	0	237	Unclassified	Unclassified	Unclassified	Unclassified	Unclassified	Unclassified
249	ASV 249	CTA-G-CTG-T-AAA--CG--A-TG-A--G--CG-C---T-----G-G--G--T--G-T-A--G-G-G-G-G--------------------------------------------------TATC-AA-CC----------------------------C-C-C-C--C-----T-G-T-G--C-C------GA--A----G-C-TAAC-G-C-AT-T--AA-G-C--G---C-T-CC-GCC-T--GGG-G-AG-TACGG--T-C--GCAA--GG--C-T-G-AA---------------------------------ACT-C--AAA--GGAA-TT-GA-CGGG-G-G--CCC-G-C--ACAAGCG-GTGG-A-G-CATGT-GG-T-T-C-AA-TT-…	sq249;size=237;	0	0	8	0	170	0	59	237	Bacteria	Acidobacteriota	Vicinamibacteria	Subgroup 17	Unclassified_Subgroup 17	Unclassified_Subgroup 17
250	ASV 250	CAC-G-CCC-T-AAA--CG--G-TG-C--T--CA-C---T-----A-G--G--T--C-T-T--G-G-C-G-G--------------------------------------------------ATTC-GA-CC----------------------------C-C-T-C--C-----A-G-G-G--C-C------CA--A----G-C-TAAC-G-C-GT-T--AA-G-T--G---A-G-CC-GCC-T--GAG-G-AC-TACGG--C-C--GCAA--GG--C-T-A-AA---------------------------------ACT-C--AAA--GGAA-TT-GA-CGGG-G-G--CCC-G-C--ACAAGCG-GTGG-A-G-CATGT-GG-C-T-C-AA-TT-…	sq250;size=236;	28	0	0	11	0	192	5	236	Bacteria	Verrucomicrobiota	Verrucomicrobiae	Opitutales	Opitutaceae	Unclassified_Opitutaceae
251	ASV 251	CCA-G-CTG-T--AAA-CG--A-TG-C--A--GA-C---T-----C-G--G--T--G-A-T--G-C-A-C-T--G---GC-------------------------------------------TTG-T------------------------GGC---C-A-G-T-G--C-----A-G-T-G--C-C------GC--A----G-G-GAAG-C-C-GT-T--AA-G-T--T---T-G-CC-GCC-T--GGG-A-AG-TACGT--A-C--GCAA--GT--A-T-G-AA---------------------------------ACT-T--AAA--GGAA-TT-GG-CGGG-G-G--AGC-A-C-CACAAGGG-GTGA-A-G-CCTGC-GG-T-T-C-AA-TT-…	sq251;size=236;	0	8	0	16	79	0	133	236	Archaea	Crenarchaeota	Nitrososphaeria	Nitrosopumilales	Nitrosopumilaceae	Unclassified_Nitrosopumilaceae
252	ASV 252	CTA-G-CCC-T-AAA--CG--A-TC-A--G--GA-C---T-----T-G--G--G--G-T-G--C-C-A-C-C--C-------------------------------------------------GT-TC-----------------------------G-G-G-T-G--T-----C-G-T-C--C-C------GG--A----G-C-TAAC-G-C-GT-T--AA-G-T--C---C-T-GC-ACC-T--GGG-G-AG-TACGG--T-C--GCAA--GA--C-T-G-AA---------------------------------ACT-C--AAA--GGAA-TT-GA-CGGG-G-G--CCC-G-C--ACAAGCG-GTGG-A-A-CATGT-GG-T-T-C-AA-TT-…	sq252;size=235;	0	0	0	0	0	226	9	235	Bacteria	Acidobacteriota	Acidobacteriae	Subgroup 2	Unclassified_Subgroup 2	Unclassified_Subgroup 2
253	ASV 253	CAC-G-CCG-T-AAA--CT--A-TG-A--G--CA-C---T-----A-G--A--T--G-G-A--T-G-G-C-G--A-------------------------------------------------GC-TA-----------------------------T-C-G-T-T--G-----T-C-T-G--T-C------GG--A----G-G-CAAT-T-T-GG-T--AA-G-T--G---C-T-CC-GCC-T--GGG-G-AG-TATGG--T-C--GCAA--GG--C-T-G-AA---------------------------------ACT-C--AAA--GGAA-TT-GA-CGGG-G-G--CTC-A-C--ACAAGCG-GTGG-A-G-GATGT-GG-T-T-T-AA-TT-…	sq253;size=234;	0	0	138	83	13	0	0	234	Bacteria	Planctomycetota	vadinHA49	Unclassified_vadinHA49	Unclassified_vadinHA49	Unclassified_vadinHA49
254	ASV 254	CAC-G-CCC-T-AAA--CG--A-TG-T--C--AA-C---T-----A-G--T--T--G-T-T--G-G-T-A-G--G---G---------------------------------------------TT-AA-------------------------A---C-C-T-A-T--T-----A-G-T-A--A-C------GT--A----G-C-TAAC-G-C-GT-G--AA-G-T--T---G-A-CC-GCC-T--GGG-G-AG-TACGG--T-C--GCAA--GA--T-T-A-AA---------------------------------ACT-C--AAA--GGAA-TT-GA-CGGG-G-A--CCC-G-C--ACAAGCG-GTGG-A-T-GATGT-GG-A-T-T-AA-TT-…	sq254;size=233;	27	127	0	79	0	0	0	233	Bacteria	Proteobacteria	Gammaproteobacteria	Burkholderiales	Rhodocyclaceae	C39
255	ASV 255	CAC-G-CCG-T-AAA--CG--A-TG-G--G--TG-C---T-----A-G--G--T--G-T-C--A-C-G-G-G--------------------------------------------------CTTT-GACT-----------------------------C-C-T-G--T-----G-G-T-G--C-C------GT--A----G-C-CAAC-G-C-AT-T--AA-G-C--A---C-C-CC-GCC-T--GGG-A-AG-TACGG--C-C--GCAA--GG--C-T-A-AA---------------------------------ACT-C--AAA--GGAA-TT-GA-CGGG-G-G--CCC-G-C--ACAAGCG-GTGG-A-G-CATGT-GG-T-T-T-AA-TT-…	sq255;size=232;	0	33	0	38	0	161	0	232	Bacteria	Myxococcota	Polyangia	Polyangiales	Polyangiaceae	Pajaroellobacter
256	ASV 256	CAC-G-CCT-T-AAA--CG--A-TG-G--A--TG-C---T-----A-G--C--C--G-T-C--A-G-C-A-A--G------------------------------------------------CAT-G------------------------------C-T-T-G-T--T-----G-G-T-G--G-C------GC--A----G-C-TAAC-G-C-AT-T--AA-G-C--A---T-C-CC-GCC-T--GGG-G-AG-TACGG--C-C--GCAA--GG--T-T-A-AA---------------------------------ACT-C--AAA--GGAA-TT-GA-CGGG-G-G--CCC-G-C--ACAAGCG-GTGG-A-G-CATGT-GG-T-T-T-AA-TT-…	sq256;size=232;	0	7	27	21	88	3	86	232	Bacteria	Proteobacteria	Alphaproteobacteria	Rhizobiales	Hyphomicrobiaceae	Pedomicrobium
257	ASV 257	CAT-G-CCG-T-AAA--CG--A-TG-T--C--TA-C---T-----A-G--C--C--G-T-T--G-G-G-G-C--C------------------------------------------------TTT-GA-----------------------------G-G-C-T-T--T-----A-G-T-G--G-C------GC--A----G-C-TAAC-G-C-GA-T--AA-G-T--A---G-A-CC-GCC-T--GGG-G-AG-TACGG--T-C--GCAA--GA--C-T-A-AA---------------------------------ACT-C--AAA--TGAA-TT-GA-CGGG-G-G--CCC-G-C--ACAAGCG-GTGG-A-G-CATGT-GG-T-T-T-AA-TT-…	sq257;size=231;	13	0	133	71	14	0	0	231	Bacteria	Proteobacteria	Gammaproteobacteria	Pseudomonadales	Moraxellaceae	Acinetobacter
258	ASV 258	CAC-G-CCG-T-AAA--CT--A-TG-G--T--CG-C---T-----A-G--C--C--G-T-C--G-G-A-T-A--G------------------------------------------------CTT-G------------------------------C-T-A-T-T--C-----G-G-T-G--G-C------GC--A----G-C-TAAC-G-C-AT-T--AA-G-C--G---A-C-CC-GCC-T--GGG-G-AG-TACGG--C-C--GCAA--GG--T-T-A-AA---------------------------------ACT-C--AAA--GGAA-TT-GA-CGGG-G-G--CCC-G-C--ACAAGCG-GTGG-A-G-CATGT-GG-T-T-C-AA-TT-…	sq258;size=231;	0	0	0	6	66	0	159	231	Bacteria	Proteobacteria	Alphaproteobacteria	Rhizobiales	Hyphomicrobiaceae	Unclassified_Hyphomicrobiaceae
259	ASV 259	CAC-G-CCG-T-AAA--CG--A-TG-A--G--TG-C---T-----A-G--A--C--G-T-C--G-G-G-G-G--G------------------------------------------------TTC-A------------------------------C-T-C-T-C--C-----G-G-T-G--T-C------GC--A----G-C-TAAC-G-C-GT-T--AA-G-C--A---C-T-CC-GCC-T--GGG-G-AG-TACGG--T-C--GCAA--GA--T-T-A-AA---------------------------------ACT-C--AAA--GGAA-TT-GA-CGGG-G-G--CCC-G-C--ACAAGCG-GTGG-A-G-CATGT-GG-T-T-T-AA-TT-…	sq259;size=230;	0	0	0	0	0	0	230	230	Bacteria	Proteobacteria	Alphaproteobacteria	uncultured	Unclassified_uncultured	Unclassified_uncultured
260	ASV 260	CTA-G-CTG-T-AAA--CG--C-TG-C--C--CA-C---T-----T-G--G--T--G-T-T--G-C-C-C-T--T---TC-------------------------------------------GTA-GG-----------------------G-A---A-G-G-G-G--C-----A-G-T-G--C-C------GG--A----G-C-GAAG-G-T-GT-T--AA-G-T--G---G-G-CC-GCT-T--GGG-G-AG-TATGG--T-C--GCAA--GG--C-T-G-AA---------------------------------ACT-T--AAA--GGAA-TT-GG-CGGG-A-G--AGC-A-C-CGCAACGG-GAGG-A-G-CGTGC-GG-T-T-T-AA-TT-…	sq261;size=229;	0	229	0	0	0	0	0	229	Archaea	Thermoplasmatota	Thermoplasmata	BSLdp215	Unclassified_BSLdp215	Unclassified_BSLdp215
261	ASV 261	CTA-G-CTG-T-AAA--CA--A-TG-G--A--TA-C---T-----A-G--A--T--G-T-T--G-A-A-C-A--G------------------------------------------------ATC-GAC----------------------------C-T-G-T-G--C-----A-G-T-A--T-C------AA--A----G-C-TAAC-G-C-GT-T--AA-G-T--A---T-C-CC-GCC-T--GGG-A-AG-TATGC--T-C--GCAA--GA--G-T-G-AA---------------------------------ACT-C--AAA--GGAA-TT-GA-CGGG-G-G--CCC-G-C--ACAAGCG-GTGG-A-G-CATGT-GG-T-T-T-AA-TT-…	sq262;size=229;	0	0	24	93	0	0	112	229	Bacteria	Cyanobacteria	Cyanobacteriia	Chloroplast	Chloroplast	Bacillariophyta*
262	ASV 262	CAC-G-CCC-T-AAA--CG--T-TG-C--G--AA-C---T-----A-G--G--T--G-T-T--G-G-T-C-G--G------------------------------------------------ATT-GACC-----------------------------C-G-A-T--C-----A-G-T-G--C-C------GC--A----G-C-TAAC-G-C-AT-T--AA-G-T--T---C-G-CC-GCC-T--GGG-G-AC-TACGG--C-C--GCAA--GG--T-T-A-AA---------------------------------ACT-C--AAA--GGAA-TA-GG-CGGG-G-G--CCC-G-C--ACAAGCA-GCGG-A-G-CGTGT-GG-T-T-T-AA-TT-…	sq263;size=229;	0	0	0	0	0	181	48	229	Bacteria	Chloroflexi	AD3	Unclassified_AD3	Unclassified_AD3	Unclassified_AD3
263	ASV 263	CAC-G-CCC-T-AAA--CG--A-TG-C--C--AA-C---T-----G-G--G--T--G-T-T--G-G-G-G-A--A---G---------------------------------------------GA-GA-------------------------C---T-T-C-C-T--T-----A-G-T-A--C-C------GA--A----G-C-TAAC-G-C-GT-G--AA-G-T--T---G-G-CC-GCC-T--GGG-G-AG-TACGG--T-C--GCAA--GA--T-T-A-AA---------------------------------ACT-C--AAA--GGAA-TT-GA-CGGG-G-A--CCC-G-C--ACAAGCG-GTGG-A-T-GATGT-GG-A-T-T-AA-TT-…	sq260;size=229;	127	41	0	61	0	0	0	229	Bacteria	Proteobacteria	Gammaproteobacteria	Burkholderiales	Rhodocyclaceae	Unclassified_Rhodocyclaceae
264	ASV 264	CAC-A-CTG-T-AAA--CG--A-TG-A--T--CA-C---T-----C-G--A--T--G-T-T--G-G-C-G-----------------------------------------------------ATA-AA-------------------------------C-G-G-C--C-----A-G-C-G--T-C------TT--A----G-C-GAAA-G-C-GA-T--AA-G-T--G---A-T-CC-ACC-T--GGG-G-AG-TACGC--C-G--GCAA--CG--G-T-G-AA---------------------------------ACT-C--AAA--GGAA-TT-GA-CGGG-G-G--TCC-G-C--ACAAGCG-GTGG-A-G-CATGT-GG-T-T-T-AA-TT-…	sq264;size=228;	55	0	0	10	0	163	0	228	Bacteria	Bacteroidota	Bacteroidia	Cytophagales	Microscillaceae	uncultured
265	ASV 265	CAC-G-CCC-T-AAA--CG--A-TG-T--C--AA-C---T-----G-G--T--T--G-T-T--G-G-G-T-C--T-------------------------------------------------TC-AC-----------------------------T-G-A-C-T--C-----A-G-T-A--A-C------GA--A----G-C-TAAC-G-C-GT-G--AA-G-T--T---G-A-CC-GCC-T--GGG-G-AG-TACGG--C-C--GCAA--GG--T-T-G-AA---------------------------------ACT-C--AAA--GGAA-TT-GA-CGGG-G-A--CCC-G-C--ACAAGCG-GTGG-A-T-GATGT-GG-T-T-T-AA-TT-…	sq265;size=228;	0	29	114	68	0	0	17	228	Bacteria	Proteobacteria	Gammaproteobacteria	Burkholderiales	Comamonadaceae	Rhodoferax
266	ASV 266	CAC-G-CCG-T-AAA--CT--A-TG-G--G--TG-C---T-----A-G--C--C--G-T-T--G-G-G-A-A--G------------------------------------------------CTT-G------------------------------C-T-T-T-T--C-----A-G-T-G--G-C------GC--A----G-C-TAAC-G-C-AT-T--AA-G-C--A---T-C-CC-GCC-T--GGG-G-AG-TACGG--T-C--GCAA--GA--T-T-A-AA---------------------------------ACT-C--AAA--GGAA-TT-GA-CGGG-G-G--CCC-G-C--ACAAGCG-GTGG-A-G-CATGT-GG-T-T-T-AA-TT-…	sq267;size=227;	0	0	38	49	104	0	36	227	Bacteria	Proteobacteria	Alphaproteobacteria	Rhizobiales	Rhizobiales Incertae Sedis	Unclassified_Rhizobiales Incertae Sedis
267	ASV 267	CAC-G-CCG-T-AAA--CG--T-TG-G--G--CA-C---T-----A-G--G--T--G-T-G--G-G-A-A-C--T-----------------------------------------------ATTC-AA-C---------------------------G-G-T-T-T--C-----C-G-T-G--C-C------GC--A----G-C-TAAC-G-C-AT-T--AA-G-T--G---C-C-CC-GCC-T--GGG-G-AG-TACGG--C-C--GCAA--GG--C-T-A-AA---------------------------------ACT-C--AAA--GGAA-TT-GA-CGGG-G-G--CCC-G-C--ACAAGCG-GCGG-A-G-CATGT-GG-C-T-T-AA-TT-…	sq268;size=225;	55	0	0	22	0	135	13	225	Bacteria	Actinobacteriota	Acidimicrobiia	uncultured	Unclassified_uncultured	Unclassified_uncultured
268	ASV 268	CAC-G-CCC-T-AAA--CG--A-TG-T--C--TA-C---T-----A-G--T--T--G-T-C--G-G-G-T-C--T-------------------------------------------------TA-AT-----------------------------T-G-A-C-T--T-----G-G-T-A--A-C------GC--A----G-C-TAAC-G-C-GT-G--AA-G-T--A---G-A-CC-GCC-T--GGG-G-AG-TACGG--T-C--GCAA--GA--T-T-A-AA---------------------------------ACT-C--AAA--GGAA-TT-GA-CGGG-G-A--CCC-G-C--ACAAGCG-GTGG-A-T-GATGT-GG-A-T-T-AA-TT-…	sq269;size=225;	24	57	72	72	0	0	0	225	Bacteria	Proteobacteria	Gammaproteobacteria	Burkholderiales	Oxalobacteraceae	Herbaspirillum
269	ASV 269	CAC-G-CCC-T-AAA--CG--A-TG-A--T--GA-C---T-----A-G--T--T--G-T-T--G-G-A-G-G--A------------------------------------------------GTT-AAA----------------------------T-C-C-T-T--T-----A-G-T-A--A-C------GC--A----G-C-TAAC-G-C-GT-G--AA-G-T--C---A-T-CC-GCC-T--GGG-G-AG-TACGG--T-C--GCAA--GA--T-T-A-AA---------------------------------ACT-C--AAA--GGAA-TT-GA-CGGG-G-G--CCC-G-C--ACAAGCG-GTGG-A-T-GATGT-GG-T-T-T-AA-TT-…	sq270;size=225;	0	0	46	0	78	0	101	225	Bacteria	Proteobacteria	Gammaproteobacteria	Burkholderiales	Nitrosomonadaceae	MND1
270	ASV 270	CAC-G-CCC-T-AAA--CG--A-TG-T--C--AA-C---T-----A-G--G--T--G-T-T--G-G-G-G-G--A---G---------------------------------------------GA-GA-------------------------C---T-T-C-C-T--T-----A-G-T-A--C-C------GC--A----G-C-TAAC-G-C-GT-G--AA-G-T--T---G-A-CC-GCC-T--GGG-G-AG-TACGG--C-C--GCAA--GG--T-T-G-AA---------------------------------ACT-C--AAA--GGAA-TT-GA-CGGG-G-A--CCC-G-C--ACAAGCG-GTGG-A-T-TATGT-GG-A-T-T-AA-TT-…	sq272;size=224;	0	168	31	25	0	0	0	224	Bacteria	Proteobacteria	Gammaproteobacteria	Burkholderiales	Gallionellaceae	Sideroxydans
271	ASV 271	CAC-G-CCC-T-AAA--CG--A-TG-T--C--AA-C---T-----A-G--T--T--G-T-T--G-G-A-A-A--G---G---------------------------------------------GA-GA-------------------------C---C-T-T-T-T--T-----G-G-T-A--A-C------GC--A----G-C-TAAC-G-C-GT-G--AA-G-T--T---G-A-CC-GCC-T--GGG-G-AG-TACGG--T-C--GCAA--GA--T-T-A-AA---------------------------------ACT-C--AAA--GGAA-TT-GA-CGGG-G-G--CCC-G-C--ACAAGCG-GTGG-A-T-TATGT-GG-A-T-T-AA-TT-…	sq271;size=224;	135	0	0	89	0	0	0	224	Bacteria	Proteobacteria	Gammaproteobacteria	Burkholderiales	Unclassified_Burkholderiales	Unclassified_Burkholderiales
272	ASV 272	CAC-G-CCC-T-AAA--CG--A-TG-T--C--AA-C---T-----A-G--G--T--G-T-T--G-G-G-G-A--A---G---------------------------------------------GA-GA-------------------------C---T-T-C-T-T--T-----A-G-T-A--C-C------GC--A----G-C-TAAC-G-C-GA-T--AA-G-T--T---G-A-CC-GCC-T--GGG-G-AG-TACGG--T-C--GCAA--GA--T-T-A-AA---------------------------------ACT-C--AAA--GGAA-TT-GA-CGGG-G-A--CCC-G-C--ACAAGCG-GTGG-A-T-TATGT-GG-A-T-T-AA-TT-…	sq273;size=223;	0	22	33	40	0	0	128	223	Bacteria	Proteobacteria	Gammaproteobacteria	Burkholderiales	Gallionellaceae	Gallionella
273	ASV 273	CAC-G-CCC-T-AAA--CG--A-TG-T--C--AA-C---T-----G-G--T--T--G-T-T--G-G-G-A-A--G-------------------------------------------------GT-TC-----------------------------C-T-T-C-T--C-----A-G-T-A--A-C------GT--A----G-C-TAAC-G-C-GT-G--AA-G-T--T---G-A-CC-GCC-T--GGG-G-AG-TACGG--C-C--GCAA--GG--T-T-G-AA---------------------------------ACT-C--AAA--GGAA-TT-GA-CGGG-G-A--CCC-G-C--ACAAGCG-GTGG-A-T-GATGT-GG-T-T-T-AA-TT-…	sq274;size=223;	0	0	41	43	75	0	64	223	Bacteria	Proteobacteria	Gammaproteobacteria	Burkholderiales	Comamonadaceae	Unclassified_Comamonadaceae
274	ASV 274	CAC-G-CCC-T-AAA--CG--A-TG-T--C--AA-C---T-----G-G--T--T--G-T-T--G-G-G-C-A--A------------------------------------------------CTT-GC-----------------------------T-T-G-T-T--C-----A-G-T-A--A-C------GA--A----G-C-TAAC-G-C-GA-G--AA-G-T--T---G-A-CC-GCC-T--GGG-G-AG-TACGG--T-C--GCAA--GA--T-T-A-AA---------------------------------ACT-C--AAA--GGAA-TT-GA-CGGG-G-A--CCC-G-C--ACAAGCG-GTGG-A-T-GATGT-GG-A-T-T-AA-TT-…	sq275;size=222;	74	131	0	10	0	7	0	222	Bacteria	Proteobacteria	Gammaproteobacteria	Burkholderiales	Ferrovaceae	Ferrovum
275	ASV 275	CAC-G-CCC-T-AAA--CG--A-TG-G--A--TA-C---T-----C-G--A--T--G-T-C--G-T-G-C-C----------------------------------------------------GC-AA-------------------------------G-G-C-T--C-----G-G-T-G--T-C------TA--A----G-C-AAAC-G-C-AT-T--AA-G-T--A---T-C-CC-ACC-T--GGG-A-AG-TACGA--T-C--GCAA--GG--T-T-G-AA---------------------------------ACT-C--AAA--GGAA-TT-GA-CGGG-G-G--CCC-G-C--ACAAGCA-GTGG-A-G-CATGT-GG-T-T-T-AA-TT-…	sq276;size=221;	6	16	0	0	5	194	0	221	Unclassified	Unclassified	Unclassified	Unclassified	Unclassified	Unclassified
276	ASV 276	CAC-G-CCC-T-AAA--CG--A-TG-C--C--AA-C---T-----A-G--G--T--G-T-T--G-G-G-G-A--A---G---------------------------------------------GA-GA-------------------------C---T-T-C-C-T--T-----A-G-T-A--C-C------GT--A----G-C-TAAC-G-C-GT-G--AA-G-T--T---G-G-CC-GCC-T--GGG-G-AG-TACGG--T-C--GCAA--GA--T-T-A-AA---------------------------------ACT-C--AAA--GGAA-TT-GA-CGGG-G-A--CCC-G-C--ACAAGCG-GTGG-A-T-GATGT-GG-A-T-T-AA-TT-…	sq277;size=220;	0	67	81	72	0	0	0	220	Bacteria	Proteobacteria	Gammaproteobacteria	Burkholderiales	Rhodocyclaceae	uncultured
277	ASV 277	CAC-G-CCC-T-AAA--CG--A-TG-G--A--TA-C---T-----C-G--A--C--A-T-C--A-G-C-G-----------------------------------------------------ATA-CAC--------------------------------T-G-T--T-----G-G-T-G--T-C------TG--A----G-C-GAAA-G-C-AT-T--AA-G-T--A---T-C-CC-ACC-T--GGG-A-AG-TACGA--C-C--GCAA--GG--T-T-G-AA---------------------------------ACT-C--AAA--GGAA-TT-GA-CGGG-G-G--TCC-G-C--ACAAGCG-GTGG-A-G-CATGT-GG-T-T-T-AA-TT-…	sq278;size=219;	0	35	0	47	137	0	0	219	Bacteria	Bacteroidota	Bacteroidia	Chitinophagales	Chitinophagaceae	Ferruginibacter
278	ASV 278	CAC-G-CCC-T-AAA--CG--A-TG-T--C--AA-C---T-----G-G--T--T--G-T-C--G-G-G-G-A--A-------------------------------------------------GT-AA-----------------------------T-T-C-C-T--T-----G-G-T-A--A-C------GA--A----G-C-TAAC-G-C-GT-G--AA-G-T--T---G-A-CC-GCC-T--GGG-G-AG-TACGG--C-C--GCAA--GG--C-T-A-AA---------------------------------ACT-C--AAA--GGAA-TT-GA-CGGG-G-A--CCC-G-C--ACAAGCG-GTGG-A-T-TATGT-GG-A-T-T-AA-TT-…	sq279;size=218;	0	0	16	0	97	0	105	218	Bacteria	Proteobacteria	Gammaproteobacteria	Burkholderiales	TRA3-20	Unclassified_TRA3-20
279	ASV 279	TAC-G-CCC-T-AAA--CG--A-TG-A--T--CA-C---T-----G-G--C--T--T-T-T--C-G-G-A-G--------------------------------------------------TATC-GACC-----------------------------C-T-C-C--G-----A-G-A-G--G-C------GA--A----G-C-TAAC-G-C-GT-T--AA-G-T--G---A-T-CC-GCC-T--GGG-T-AG-TACGG--C-C--GCAA--GG--C-T-A-AA---------------------------------ACT-C--AAA--GGAA-TA-GA-CGGG-G-A--CTT-G-C--ACAAGCA-GTGG-A-T-TATGT-GG-T-T-C-AA-TT-…	sq280;size=217;	196	0	0	18	0	3	0	217	Unclassified	Unclassified	Unclassified	Unclassified	Unclassified	Unclassified
280	ASV 280	CAC-G-CCG-T-AAA--CG--A-TG-G--G--TA-C---T-----A-G--G--T--G-T-C--T-G-G-G-G--G------------------------------------------------AGC-GA-C---------------------------C-C-C-C-T--G-----G-G-T-G--C-C------GG--C----G-C-TAAC-G-C-AT-G--AA-G-T--A---C-C-CC-GCC-T--GGG-G-AG-TACGG--C-C--GCAA--GG--C-T-G-AA---------------------------------ACT-C--AAA--GGAA-TT-GA-CGGG-G-G--CCC-G-C--ACAAGCG-GTGG-A-G-CATGT-GG-T-T-T-AA-TT-…	sq281;size=216;	0	69	0	39	0	108	0	216	Bacteria	Gemmatimonadota	Gemmatimonadetes	Gemmatimonadales	Gemmatimonadaceae	uncultured
281	ASV 281	CAC-G-CCC-T-AAA--CG--A-TG-T--C--AA-C---T-----G-G--T--T--G-T-T--G-G-A-C-G--G-------------------------------------------------CT-TG-----------------------------C-T-G-T-T--C-----A-G-T-A--A-C------GA--A----G-C-TAAC-G-C-GT-G--AA-G-T--T---G-A-CC-GCC-T--GGG-G-AG-TACGG--C-C--GCAA--GG--T-T-G-AA---------------------------------ACT-C--AAA--GGAA-TT-GA-CGGG-G-A--CCC-G-C--ACAAGCG-GTGG-A-T-GATGT-GG-T-T-T-AA-TT-…	sq282;size=216;	0	18	0	30	124	9	35	216	Bacteria	Proteobacteria	Gammaproteobacteria	Burkholderiales	Comamonadaceae	Unclassified_Comamonadaceae
282	ASV 282	CAC-G-CCC-T-AAA--CG--A-TG-T--C--AA-C---T-----G-G--T--T--G-T-T--G-G-A-C-G--G-------------------------------------------------CT-TG-----------------------------C-T-G-T-T--C-----A-G-T-A--A-C------GA--A----G-C-TAAC-G-C-GT-G--AA-G-T--T---G-A-CC-GCC-T--GGG-G-AG-TACGG--C-C--GCAA--GG--T-T-G-AA---------------------------------ACT-C--AAA--GGAA-TT-GA-CGGG-G-A--CCC-G-C--ACAAGCG-GTGG-A-T-GATGT-GG-T-T-T-AA-TT-…	sq283;size=216;	0	0	0	0	0	0	216	216	Bacteria	Proteobacteria	Gammaproteobacteria	Burkholderiales	Comamonadaceae	Unclassified_Comamonadaceae
283	ASV 283	CAC-G-CCC-T-AAA--CG--A-TG-T--C--AA-C---T-----G-G--T--T--G-T-T--G-G-A-C-G--G-------------------------------------------------GC-AA-----------------------------C-T-G-T-T--C-----A-G-T-A--A-C------GA--A----G-C-TAAC-G-C-GT-G--AA-G-T--T---G-A-CC-GCC-T--GGG-G-AG-TACGG--C-C--GCAA--GG--T-T-A-AA---------------------------------ACT-C--AAA--GGAA-TT-GA-CGGG-G-A--CCC-G-C--ACAAGCG-GTGG-A-T-GATGT-GG-T-T-T-AA-TT-…	sq284;size=214;	97	51	0	66	0	0	0	214	Bacteria	Proteobacteria	Gammaproteobacteria	Burkholderiales	Comamonadaceae	Thiomonas
284	ASV 284	CAC-G-CCC-T-AAA--CG--A-TG-T--A--CA-C---T-----A-G--T--T--G-T-T--G-C-T-A-T--A------------------------------------------------CTA-GA-----------------------------T-A-T-G-G--C-----A-G-T-A--A-T------GC--A----G-T-TAAC-A-C-TT-T--AA-G-T--G---T-A-CC-GCC-T--GGG-G-AG-TACGG--T-C--GCAA--GA--T-T-A-AA---------------------------------ACT-C--AAA--GGAA-TA-GA-CGGG-G-A--CCC-G-C--ACAAGCG-GTGG-A-G-CATGT-GG-T-T-T-AA-TT-…	sq285;size=214;	0	0	132	75	7	0	0	214	Bacteria	Campylobacterota	Campylobacteria	Campylobacterales	Arcobacteraceae	uncultured
285	ASV 285	CAC-G-CCC-T-AAA--CG--A-TG-T--C--TA-C---T-----A-G--T--T--G-T-T--G-G-G-C-T--T-------------------------------------------------TT-CG-----------------------------G-A-G-C-T--T-----A-G-T-A--A-C------GC--A----G-C-TAAC-G-C-GT-G--AA-G-T--A---G-A-CC-GCC-T--GGG-G-AG-TACGG--T-C--GCAA--GA--C-T-A-AA---------------------------------ACT-C--AAA--GGAA-TT-GA-CGGG-G-G--CCC-G-C--ACAAGCG-GTGG-A-T-GATGT-GG-A-T-T-AA-TT-…	sq286;size=213;	0	40	101	65	7	0	0	213	Bacteria	Proteobacteria	Gammaproteobacteria	Burkholderiales	Chitinibacteraceae	Deefgea
286	ASV 286	CAC-G-CCG-T-AAA--CG--T-TG-G--G--CA-C---T-----A-G--G--T--G-T-G--G-G-G-A-C--T-----------------------------------------------ATTC-AA-C---------------------------G-G-T-T-T--C-----C-G-T-G--C-C------GC--A----G-C-TAAC-G-C-AT-T--AA-G-T--G---C-C-CC-GCC-T--GGG-G-AG-TACGG--C-C--GCAA--GG--C-T-A-AA---------------------------------ACT-C--AAA--GGAA-TT-GA-CGGG-G-G--CCC-G-C--ACAAGCG-GCGG-A-G-CATGT-GG-C-T-T-AA-TT-…	sq287;size=213;	0	25	0	44	0	144	0	213	Bacteria	Actinobacteriota	Acidimicrobiia	uncultured	Unclassified_uncultured	Unclassified_uncultured
287	ASV 287	CAC-G-CCC-T-AAA--CG--A-TG-T--C--AA-C---T-----G-G--C--T--G-T-T--G-G-G-T-G--C-------------------------------------------------GC-AA-----------------------------G-T-A-C-T--T-----A-G-T-A--G-C------GA--A----G-C-TAAC-G-C-GT-G--AA-G-T--T---G-A-CC-GCC-T--GGG-G-AG-TACGG--C-C--GCAA--GG--T-T-G-AA---------------------------------ACT-C--AAA--GGAA-TT-GA-CGGG-G-G--CCC-G-C--ACAAGCG-GTGG-A-T-GATGT-GG-A-T-T-AA-TT-…	sq288;size=212;	23	97	28	31	0	33	0	212	Bacteria	Proteobacteria	Gammaproteobacteria	Burkholderiales	Hydrogenophilaceae	uncultured
288	ASV 288	CAC-G-CCC-T-AAA--CG--A-TG-T--C--AA-C---T-----G-G--T--T--G-T-T--G-G-G-A-A--G-------------------------------------------------GT-TC-----------------------------C-T-T-C-T--C-----A-G-T-A--A-C------GT--A----G-C-TAAC-G-C-GT-G--AA-G-T--T---G-A-CC-GCC-T--GGG-G-AG-TACGG--C-C--GCAA--GG--T-T-G-AA---------------------------------ACT-C--AAA--GGAA-TT-GA-CGGG-G-A--CCC-G-C--ACAAGCG-GTGG-A-T-GATGT-GG-T-T-T-AA-TT-…	sq289;size=212;	0	32	73	107	0	0	0	212	Bacteria	Proteobacteria	Gammaproteobacteria	Burkholderiales	Comamonadaceae	Leptothrix
289	ASV 289	CAC-G-CCC-T-AAA--CG--A-TG-T--T--CT-C---T-----C-G--C--T--T-T-T--C-G-G-A-G--------------------------------------------------TATC-GACC-----------------------------C-T-C-T--G-----A-G-A-G--G-C------TA--A----G-C-TAAC-G-C-GA-T--AA-G-A--G---A-A-CC-GCC-T--GGG-A-AG-TACGA--T-C--GCAA--GA--T-T-A-AA---------------------------------ACT-C--AAA--GGAA-TA-GA-CGGG-G-A--CTC-G-C--ACAAGCA-GTGG-A-T-TATGT-GG-T-T-T-AA-TT-…	sq290;size=211;	10	145	37	19	0	0	0	211	Unclassified	Unclassified	Unclassified	Unclassified	Unclassified	Unclassified
290	ASV 290	CAC-G-CCG-T-AAA--CG--A-TG-G--G--TG-C---T-----A-G--G--T--G-T-C--A-C-G-G-G--------------------------------------------------CTTT-GACT-----------------------------C-C-T-G--T-----G-G-T-G--C-C------GT--A----G-C-CAAC-G-C-AT-T--AA-G-C--A---C-C-CC-GCC-T--GGG-A-AG-TACGG--C-C--GCAA--GG--C-T-A-AA---------------------------------ACT-C--AAA--GGAA-TT-GA-CGGG-G-G--CCC-G-C--ACAAGCG-GTGG-A-G-CATGT-GG-T-T-T-AA-TT-…	sq291;size=210;	0	0	0	0	0	210	0	210	Bacteria	Myxococcota	Polyangia	Polyangiales	Polyangiaceae	Pajaroellobacter
291	ASV 291	CAC-G-CCG-T-AAA--CG--A-TG-A--A--TA-C---T-----A-G--G--T--G-T-G--G-G-G-G-T--T------------------------------------------------GTC-AT-----------------------------G-A-C-C-T--C-----C-G-T-G--C-C------GC--C----G-C-TAAC-G-C-AT-T--AA-G-T--A---T-T-CC-GCC-T--GGG-G-AG-TACGG--T-C--GCAA--GA--T-T-A-AA---------------------------------ACT-C--AAA--GGAA-TT-GA-CGGG-G-G--CCC-G-C--ACAAGCA-GCGG-A-G-CATGT-GG-T-T-T-AA-TT-…	sq293;size=209;	0	63	0	29	0	117	0	209	Bacteria	Firmicutes	Clostridia	Clostridiales	Clostridiaceae	Clostridium sensu stricto 1
292	ASV 292	CAC-G-CCC-T-AAA--CT--A-TG-T--C--AA-C---T-----G-G--C--T--T-T-T--C-G-G-A-G--------------------------------------------------TATC-GACC-----------------------------C-T-C-T--G-----G-G-A-G--G-C------GA--A----G-C-TAAC-G-C-GT-T--AA-G-T--T---G-A-CC-GCC-T--GGG-T-AG-TACGG--C-C--GCAA--GG--C-T-A-AA---------------------------------ACT-C--AAA--GGAA-TA-GA-CGGG-A-G--CTC-G-C--ACAAGTG-GTGG-A-G-CGTGT-GG-C-T-C-AA-TT-…	sq292;size=209;	37	80	92	0	0	0	0	209	Bacteria	Patescibacteria	Parcubacteria	Unclassified_Parcubacteria	Unclassified_Parcubacteria	Unclassified_Parcubacteria
293	ASV 293	CAC-G-CCC-T-AAA--CG--A-TG-T--C--AA-C---T-----A-A--T--T--G-T-T--C-G-G-A-G--T---C--------------------------------------------GAT-TA-------------------------G---A-C-T-C-T--G-----A-G-T-A--A-T------GA--A----G-C-TAAC-G-C-GA-T--AA-G-T--T---G-A-CC-GCC-T--GGG-G-AG-TACGG--C-C--GCAA--GG--T-T-G-AA---------------------------------ACT-C--AAA--GAAA-TT-GA-CGGG-G-G--CCC-G-C--ACAAGCG-GTGG-A-G-TATGT-GG-T-T-T-AA-TT-…	sq297;size=208;	0	0	124	84	0	0	0	208	Bacteria	Proteobacteria	Gammaproteobacteria	Halothiobacillales	Halothiobacillaceae	Thiovirga
294	ASV 294	CAC-G-CCC-T-AAA--CG--A-TG-T--C--AA-C---T-----G-G--T--T--G-T-T--G-G-G-T-G--C-------------------------------------------------GT-AA-----------------------------G-T-A-C-T--C-----A-G-T-A--A-C------GT--A----G-C-TAAC-G-C-GT-G--AA-G-T--T---G-A-CC-GCC-T--GGG-G-AG-TACGG--T-C--GCAA--GA--T-T-A-AA---------------------------------ACT-C--AAA--GGAA-TT-GA-CGGG-G-A--CCC-G-C--ACAAGCG-GTGG-A-T-GATGT-GG-T-T-T-AA-TT-…	sq294;size=208;	30	59	0	21	0	38	60	208	Bacteria	Proteobacteria	Gammaproteobacteria	Burkholderiales	Comamonadaceae	Unclassified_Comamonadaceae
295	ASV 295	CAC-G-CCC-T-AAA--CG--A-TG-G--G--TA-C---T-----A-G--A--C--G-T-C--G-G-G-A-A--G------------------------------------------------CTT-GT-----------------------------C-T-T-C-T--T-----G-G-T-G--T-C------GC--A----G-C-TAAC-G-C-AA-T--AA-G-T--A---C-C-CC-GCC-T--GGG-G-AG-TACGG--T-C--GCAA--GA--T-T-A-AA---------------------------------ACT-C--AAA--GGAA-TT-GA-CGGG-G-G--CCC-G-C--ACAAGCG-GTGG-A-G-CATGT-GG-T-T-C-AA-TT-…	sq295;size=208;	12	0	0	0	27	105	64	208	Bacteria	Proteobacteria	Gammaproteobacteria	Acidiferrobacterales	Acidiferrobacteraceae	Sulfurifustis
296	ASV 296	CAC-G-CCG-T-AAA--CT--A-TG-G--A--TG-C---T-----A-G--C--T--G-T-A--C-A-C-C-G--------------------------------------------------TATC-GACC-----------------------------C-G-G-T--G-----T-G-T-A--G-C------GA--A----G-C-TAAC-G-C-GT-T--AA-G-C--A---T-C-CC-GCC-T--GTG-G-AG-TACGA--G-C--GCAA--GC--T-T-A-AA---------------------------------ACA-T--AAA--GGAA-TT-GA-CGGG-G-A--CCC-G-C--ACAAGCG-GTGG-A-G-CGTGT-TG-T-T-T-AA-TT-…	sq296;size=208;	0	0	170	30	8	0	0	208	Bacteria	Patescibacteria	Saccharimonadia	Saccharimonadales	Unclassified_Saccharimonadales	Unclassified_Saccharimonadales
297	ASV 297	CAC-G-CCA-T-AAA--CG--A-TG-A--G--AA-C---T-----A-G--A--C--G-T-T--G-A-A-G-G--G------------------------------------------------GTA-AG-----------------------------C-C-T-T-T--C-----A-G-T-G--T-C------GC--A----G-C-TAAC-G-C-GA-T--AA-G-T--T---C-T-CC-GCC-T--GGG-G-AG-TACGG--C-C--GCAA--GG--T-T-G-AA---------------------------------ACT-C--AAA--GGAA-TT-GA-CGGG-G-A--CCC-G-C--ACAAGCG-GTGG-A-G-CATGT-GG-T-T-T-AA-TT-…	sq298;size=206;	32	0	0	0	0	157	17	206	Bacteria	Proteobacteria	Gammaproteobacteria	Gammaproteobacteria Incertae Sedis	Unknown Family	Acidibacter
298	ASV 298	CAC-G-CCC-T-AAA--CG--A-TG-T--C--AA-C---T-----G-G--T--T--G-T-T--G-G-A-C-G--G-------------------------------------------------CT-TG-----------------------------C-T-G-T-T--C-----A-G-T-A--A-C------GA--A----G-C-TAAC-G-C-GT-G--AA-G-T--T---G-A-CC-GCC-T--GGG-G-AG-TACGG--C-C--GCAA--GG--T-T-G-AA---------------------------------ACT-C--AAA--GGAA-TT-GA-CGGG-G-A--CCC-G-C--ACAAGCG-GTGG-A-T-GATGT-GG-T-T-T-AA-TT-…	sq299;size=206;	0	39	60	107	0	0	0	206	Bacteria	Proteobacteria	Gammaproteobacteria	Burkholderiales	Comamonadaceae	Unclassified_Comamonadaceae
299	ASV 299	CAC-G-CCC-T-AAA--CG--A-TG-T--C--AA-C---T-----G-G--T--T--G-T-T--G-G-G-T-C---------------------------------------------------TTA-AC-----------------------------T-G-A-C-T--C-----A-G-T-A--A-C------GA--A----G-C-TAAC-G-C-GT-G--AA-G-T--T---G-A-CC-GCC-T--GGG-G-AG-TACGG--C-C--GCAA--GG--T-T-G-AA---------------------------------ACT-C--AAA--GGAA-TT-GA-CGGG-G-A--CCC-G-C--ACAAGCG-GTGG-A-T-GATGT-GG-T-T-T-AA-TT-…	sq300;size=205;	0	68	45	92	0	0	0	205	Bacteria	Proteobacteria	Gammaproteobacteria	Burkholderiales	Comamonadaceae	Comamonas
300	ASV 300	CAC-G-CCC-T-AAA--CG--A-TG-G--A--TA-C---T-----C-G--A--C--A-T-C--A-G-C-G-----------------------------------------------------ATA-CAC--------------------------------T-G-T--T-----G-G-T-G--T-C------TG--A----G-C-GAAA-G-C-AT-T--AA-G-T--A---T-C-CC-ACC-T--GGG-A-AG-TACGA--C-C--GCAA--GG--T-T-G-AA---------------------------------ACT-C--AAA--GGAA-TT-GA-CGGG-G-G--TCC-G-C--ACAAGCG-GTGG-A-G-CATGT-GG-T-T-T-AA-TT-…	sq301;size=204;	0	53	91	60	0	0	0	204	Unclassified	Unclassified	Unclassified	Unclassified	Unclassified	Unclassified
301	ASV 301	CAC-G-CTG-T-AAA--CG--A-TG-T--G--CG-C---T-----G-G--A--T--G-T-T--G-G-G-G-G--G------------------------------------------------CTT-AG-C---------------------------C-C---T-T--C-----A-G-T-G--T-C------GT--A----G-C-CAAC-G-C-GG-T--AA-G-C--G---C-A-CC-GCC-T--GGG-G-AG-TACGG--C-C--GCAA--GG--T-T-G-AA---------------------------------ACT-C--AAA--GGAA-TT-GA-CGGG-G-G--CCC-G-C--ACAAGCG-GTGG-A-G-CATGT-GG-T-T-T-AA-TT-…	sq302;size=203;	11	0	0	8	0	178	6	203	Bacteria	Proteobacteria	Alphaproteobacteria	Acetobacterales	Acetobacteraceae	Unclassified_Acetobacteraceae
302	ASV 302	CAC-A-CTG-T-AAA--CG--A-TG-A--T--TA-C---T-----C-G--A--T--GTT-T--GCG-A-T------------------------------------------------------AT-AC---------------------------------A-G-T--A-----A-G-C-G--T-C------CA--A----G-G-GAAA-C-C-GC-T--AA-G-T--A---A-T-CC-ACC-T--GGG-G-AG-TACGC--C-G--GCAA--CG--G-T-G-AA---------------------------------ACT-C--AAA--GGAA-TT-GA-CGGG-G-G--TCC-G-C--ACAAGCG-GTGG-A-G-CATGT-GG-T-T-T-AA-TT-…	sq303;size=203;	0	42	88	66	7	0	0	203	Bacteria	Bacteroidota	Bacteroidia	Cytophagales	Unclassified_Cytophagales	Unclassified_Cytophagales
303	ASV 303	CAC-G-CTG-T-AAA--CG--A-TG-A--A--CA-C---T-----T-G--G--T--G-T-G--G-A-G-G-G--------------------------------------------------AGTT-GACC-----------------------------C-C-T-T--C-----C-G-T-G--C-C------GG--A----G-C-TAAC-G-C-GT-T--AA-G-T--G---T-T-CC-GCC-T--GGG-G-AG-TACGG--T-C--GCAA--GG--C-T-G-AA---------------------------------ACT-C--AAA--GGAA-TT-GA-CGGG-G-G--CCC-G-C--ACAAGCG-GTGG-A-G-CATGT-GG-T-T-T-AA-TT-…	sq304;size=202;	0	0	0	0	0	0	202	202	Bacteria	Acidobacteriota	Holophagae	Holophagales	Holophagaceae	Unclassified_Holophagaceae
304	ASV 304	CTA-G-CTG-T-AAA--CA--T-TG-C--C--CA-T---T-----T-G--A--T--G-T-T--G-C-T-T-T--T---CC-------------------------------------------GTT-GA-----------------------G-G---G-A-A-G-G--C-----A-G-T-G--T-C------GG--A----G-C-GAAG-G-T-GT-T--AA-A-T--G---G-G-CC-GCT-T--GGG-A-AG-TATGG--T-C--GCAA--GA--C-T-G-AA---------------------------------ACT-T--AAA--GGAA-TT-GG-CGGG-G-G--AGC-A-C-CGCAACGG-GAGG-A-A-TGTGC-GG-T-T-T-AA-TT-…	sq305;size=201;	86	98	0	17	0	0	0	201	Archaea	Thermoplasmatota	Thermoplasmata	Thermoplasmatales	Ferroplasmaceae	Ferroplasma
305	ASV 305	CAC-G-CCC-T-AAA--CG--A-TG-G--G--CA-C---T-----A-G--G--T--G-T-G--G-G-A-G-G--------------------------------------------------TATC-GACC-----------------------------C-C-T-T--C-----C-G-T-G--C-C------GC--A----G-C-TAAC-G-C-AT-T--AA-G-T--G---C-C-CC-GCC-T--GGG-G-AG-TACGG--C-C--GCAA--GG--T-T-G-AA---------------------------------ACT-C--AAA--GGAA-TT-GA-CGGG-G-G--CCC-G-C--ACAAGCG-GTGG-T-G-CATGT-GG-T-T-T-AA-TT-…	sq306;size=200;	0	0	0	0	66	53	81	200	Bacteria	Nitrospirota	4-29-1	Unclassified_4-29-1	Unclassified_4-29-1	Unclassified_4-29-1
306	ASV 306	CTA-G-CCC-T-AAA--CC--A-TC-A--G--GA-C---T-----T-G--G--C--G-T-G--G-G-C-C-C--T-------------------------------------------------GT-AC-----------------------------G-G-G-G-C--T-----C-G-T-G--C-C------GT--A----G-C-TAAC-G-C-GA-T--AA-G-T--C---C-T-GC-GCC-T--GGG-G-AG-TACGG--T-C--GCAA--GG--C-T-G-AA---------------------------------ACT-C--AAA--GGAA-TT-GA-CGGG-G-G--CCC-G-C--ACAAGCG-GTGG-A-A-CATGT-GG-T-T-C-AA-TT-…	sq307;size=200;	0	0	0	0	0	200	0	200	Bacteria	Acidobacteriota	Acidobacteriae	Unclassified_Acidobacteriae	Unclassified_Acidobacteriae	Unclassified_Acidobacteriae
307	ASV 307	CAC-G-CCG-T-AAA--CT--A-TG-G--A--TG-C---T-----A-G--C--C--G-T-C--G-G-C-A-A--G------------------------------------------------CTT-G------------------------------C-T-T-G-T--C-----G-G-T-G--G-C------GC--A----G-C-TAAC-G-C-AT-T--AA-G-C--A---T-C-CC-GCC-T--GGG-G-AG-TACGG--C-C--GCAA--GG--T-T-A-AA---------------------------------ACT-C--AAA--GGAA-TT-GA-CGGG-G-G--CCC-G-C--ACAAGCG-GTGG-A-G-CATGT-GG-T-T-T-AA-TT-…	sq309;size=199;	0	0	0	0	76	0	123	199	Bacteria	Proteobacteria	Alphaproteobacteria	Rhizobiales	Hyphomicrobiaceae	Hyphomicrobium
308	ASV 308	CAC-G-CCG-T-AAA--CG--A-TG-G--A--TG-C---T-----A-G--A--T--G-T-T--T-C-C-G-G--------------------------------------------------TATT-GACC-----------------------------C-C-G-G--A-----G-G-T-G--T-C------GT--A----G-C-TAAC-G-C-GT-T--AA-G-C--A---T-C-CC-GCC-T--GGG-G-AG-TACGG--C-C--GCAA--GG--C-T-A-AA---------------------------------ACT-C--AAA--GGAA-TT-GA-CGGG-G-G--CCC-G-C--ACAAGCG-GTGG-A-G-CATGT-GG-T-T-C-AA-TT-…	sq308;size=199;	0	88	59	52	0	0	0	199	Bacteria	Myxococcota	Polyangia	Haliangiales	Unclassified_Haliangiales	Unclassified_Haliangiales
309	ASV 309	CAC-G-CCG-T-AAA--CG--G-TG-G--G--CA-C---T-----A-G--G--T--G-T-G--G-G-G-A-C--T-----------------------------------------------TTTC-AA-C---------------------------G-G-T-T-T--C-----C-G-C-G--C-C------GC--A----G-C-TAAC-G-C-AT-T--AA-G-T--G---C-C-CC-GCC-T--GGG-G-AG-TACGG--T-C--GCAA--GA--C-T-A-AA---------------------------------ACT-C--AAA--GAAA-TT-GA-CGGG-G-G--CCC-G-C--ACAAGCA-GCGG-A-G-CATGT-GG-C-T-T-AA-TT-…	sq310;size=198;	52	0	0	44	0	102	0	198	Bacteria	Actinobacteriota	Acidimicrobiia	uncultured	Unclassified_uncultured	Unclassified_uncultured
310	ASV 310	CAC-G-CCC-T-AAA--CG--A-TG-A--A--TG-C---T-----A-G--T--C--G-T-C--G-G-G-A-G--G------------------------------------------------CTC-GT-----------------------------C-C-T-T-T--C-----G-G-T-G--A-T------GC--A----C-T-TAAC-A-G-AT-T--AA-G-C--A---T-T-CC-GCC-T--GGG-G-AG-TACGG--T-C--GCAA--GA--T-T-A-AA---------------------------------ACT-C--AAA--GGAA-TA-GA-CGGG-G-A--CCC-G-C--ACAAGTG-GTGG-A-G-CATGT-GG-T-T-T-AA-TT-…	sq311;size=198;	19	115	29	35	0	0	0	198	Bacteria	Campylobacterota	Campylobacteria	Campylobacterales	Sulfurimonadaceae	Sulfuricurvum
311	ASV 311	CAC-G-CCC-T-AAA--CG--A-TG-T--C--TA-C---T-----A-G--T--T--G-T-T--G-G-G-C-T--T-------------------------------------------------TT-CG-----------------------------G-A-G-C-T--T-----A-G-T-A--A-C------GC--A----G-C-TAAC-G-C-GT-G--AA-G-T--A---G-A-CC-GCC-T--GGG-G-AG-TACGG--T-C--GCAA--GA--C-T-A-AA---------------------------------ACT-C--AAA--GGAA-TT-GA-CGGG-G-G--CCC-G-C--ACAAGCG-GTGG-A-T-GATGT-GG-A-T-T-AA-TT-…	sq312;size=197;	0	0	117	80	0	0	0	197	Bacteria	Proteobacteria	Gammaproteobacteria	Burkholderiales	Chitinibacteraceae	Unclassified_Chitinibacteraceae
312	ASV 312	CAC-G-CCG-T-AAA--CG--A-TG-G--A--TG-C---T-----A-G--C--C--G-T-T--G-T-C-G-G--G------------------------------------------------TTT-A------------------------------C-C-C-G-T--C-----A-G-T-G--G-C------GC--A----G-C-TAAC-G-C-AT-T--AA-G-C--A---T-C-CC-GCC-T--GGG-G-AG-TACGG--T-C--GCAA--GA--T-T-A-AA---------------------------------ACT-C--AAA--GGAA-TT-GA-CGGG-G-G--CCC-G-C--ACAAGCG-GTGG-A-G-CATGT-GG-T-T-C-AA-TT-…	sq314;size=197;	0	0	0	0	0	180	17	197	Bacteria	Proteobacteria	Alphaproteobacteria	Rhizobiales	Xanthobacteraceae	uncultured
313	ASV 313	CAC-G-CCC-T-AAA--CG--A-TG-T--C--AA-C---T-----G-G--T--T--G-T-T--G-G-G-T-C---------------------------------------------------TTC-AC-----------------------------T-G-A-C-T--C-----A-G-T-A--A-C------GA--A----G-C-TAAC-G-C-GT-G--AA-G-T--T---G-A-CC-GCC-T--GGG-G-AG-TACGG--C-C--GCAA--GG--T-T-G-AA---------------------------------ACT-C--AAA--GGAA-TT-GA-CGGG-G-A--CCC-G-C--ACAAGCG-GTGG-A-T-GATGT-GG-T-T-T-AA-TT-…	sq315;size=195;	0	30	74	91	0	0	0	195	Bacteria	Proteobacteria	Gammaproteobacteria	Burkholderiales	Comamonadaceae	Acidovorax
314	ASV 314	CAC-G-CCC-T-AAA--CG--A-TG-T--C--AA-C---T-----G-G--T--T--G-T-T--G-G-G-A-G--G-------------------------------------------------GT-TT-----------------------------C-T-T-C-T--C-----A-G-T-A--A-C------GT--A----G-C-TAAC-G-C-GT-G--AA-G-T--T---G-A-CC-GCC-T--GGG-G-AG-TACGG--C-C--GCAA--GG--T-T-G-AA---------------------------------ACT-C--AAA--GGAA-TT-GA-CGGG-G-A--CCC-G-C--ACAAGCG-GTGG-A-T-GATGT-GG-T-T-T-AA-TT-…	sq316;size=194;	0	0	0	0	0	0	194	194	Bacteria	Proteobacteria	Gammaproteobacteria	Burkholderiales	Comamonadaceae	Unclassified_Comamonadaceae
315	ASV 315	CAC-G-CCC-T-AAA--CG--A-TG-T--C--AA-C---T-----G-G--T--T--G-T-T--G-G-A-C-G--G-------------------------------------------------CT-TG-----------------------------C-T-G-T-T--C-----A-G-T-A--A-C------GA--A----G-C-TAAC-G-C-GT-G--AA-G-T--T---G-A-CC-GCC-T--GGG-G-AG-TACGG--C-C--GCAA--GG--T-T-G-AA---------------------------------ACT-C--AAA--GGAA-TT-GA-CGGG-G-A--CCC-G-C--ACAAGCG-GTGG-A-T-GATGT-GG-T-T-T-AA-TT-…	sq317;size=194;	0	0	0	0	0	0	194	194	Bacteria	Proteobacteria	Gammaproteobacteria	Burkholderiales	Comamonadaceae	Unclassified_Comamonadaceae
316	ASV 316	CAC-G-CCC-T-AAA--CG--A-TG-T--C--AA-C---T-----G-G--T--T--G-T-T--G-G-G-A-G--G-------------------------------------------------GT-TT-----------------------------C-T-T-C-T--C-----A-G-T-A--A-C------GT--A----G-C-TAAC-G-C-GT-G--AA-G-T--T---G-A-CC-GCC-T--GGG-G-AG-TACGG--C-C--GCAA--GG--T-T-G-AA---------------------------------ACT-C--AAA--GGAA-TT-GA-CGGG-G-A--CCC-G-C--ACAAGCG-GTGG-A-T-GATGT-GG-T-T-T-AA-TT-…	sq319;size=193;	0	0	43	26	124	0	0	193	Bacteria	Proteobacteria	Gammaproteobacteria	Burkholderiales	Comamonadaceae	Unclassified_Comamonadaceae
317	ASV 317	CAC-G-CCC-T-AAA--CA--A-TG-T--C--AA-C---T-----A-A--T--T--G-T-T--C-G-G-A-G--T---C--------------------------------------------GAT-TA-------------------------G---A-C-T-C-T--G-----A-G-T-A--A-T------GA--A----G-C-TAAC-G-C-GA-T--AA-G-T--T---G-A-CC-GCC-T--GGG-G-AG-TACGG--C-C--GCAA--GG--T-T-G-AA---------------------------------ACT-C--AAA--GAAA-TT-GA-CGGG-G-G--CCC-G-C--ACAAGCG-GTGG-A-G-TATGT-GG-T-T-T-AA-TT-…	sq318;size=193;	0	0	110	83	0	0	0	193	Bacteria	Proteobacteria	Gammaproteobacteria	Halothiobacillales	Halothiobacillaceae	Thiovirga
318	ASV 318	CAT-G-CCG-T-AAA--CG--A-TG-T--C--AA-C---T-----A-G--C--C--G-T-T--G-G-G-G-A--C------------------------------------------------CTT-GA-----------------------------G-T-C-T-T--T-----A-G-T-G--G-C------GC--A----G-C-TAAC-G-C-GA-T--AA-G-T--T---G-A-CC-GCC-T--GGG-G-AG-TACGG--T-C--GCAA--GA--C-T-A-AA---------------------------------ACT-C--AAA--TGAA-TT-GA-CGGG-G-G--CCC-G-C--ACAAGCG-GTGG-A-G-CATGT-GG-T-T-T-AA-TT-…	sq320;size=192;	192	0	0	0	0	0	0	192	Bacteria	Proteobacteria	Gammaproteobacteria	Pseudomonadales	Moraxellaceae	Unclassified_Moraxellaceae
319	ASV 319	CAC-G-CTG-T-AAA--CG--A-TG-T--G--CA-C---T-----A-G--G--T--G-T-T--G-G-G-G-C----------------------------------------------------GT-TC-------------------------------G-C-T-T--C-----A-G-T-G--C-C------GT--A----G-C-AAAC-G-C-GT-T--AA-G-T--G---C-A-CC-GCC-T--GGG-G-AG-TATGC--T-C--GCAA--GG--G-T-G-AA---------------------------------ACT-C--AAA--GGAA-TT-GA-CGGG-G-G--CCC-G-C--ACAAGCG-GTGG-A-G-CATGT-GG-T-T-T-AA-TT-…	sq321;size=192;	4	0	0	0	0	165	23	192	Unclassified	Unclassified	Unclassified	Unclassified	Unclassified	Unclassified
320	ASV 320	CAC-G-CCG-T-AAA--CG--T-TG-G--G--CA-C---T-----A-G--G--T--G-T-G--G-G-G-C-T--C-----------------------------------------------TATC-GA-C---------------------------G-G-G-C-T--C-----C-G-T-G--C-C------GT--A----G-C-TAAC-G-C-AT-T--AA-G-T--G---C-C-CC-GCC-T--GGG-G-AG-TACGG--C-C--GCAA--GG--C-T-A-AA---------------------------------ACT-C--AAA--GGAA-TT-GA-CGGG-G-G--CCC-G-C--ACAAGCG-GCGG-A-G-CATGT-GG-C-T-C-AA-TT-…	sq322;size=192;	0	0	0	0	75	60	57	192	Bacteria	Actinobacteriota	Acidimicrobiia	IMCC26256	Unclassified_IMCC26256	Unclassified_IMCC26256
321	ASV 321	CAC-G-CCG-T-AAA--CG--T-TG-G--G--CA-C---T-----A-G--G--T--G-T-G--G-G-G-A-C--T-----------------------------------------------ATTC-AA-C---------------------------G-G-T-C-T--C-----C-G-T-G--C-C------GC--A----G-C-TAAC-G-C-AT-T--AA-G-T--G---C-C-CC-GCC-T--GGG-G-AG-TACGG--C-C--GCAA--GG--C-T-A-AA---------------------------------ACT-C--AAA--GGAA-TT-GA-CGGG-G-G--CCC-G-C--ACAAGCG-GCGG-A-G-CATGT-GG-C-T-T-AA-TT-…	sq323;size=192;	0	0	0	0	0	192	0	192	Bacteria	Actinobacteriota	Acidimicrobiia	uncultured	Unclassified_uncultured	Unclassified_uncultured
322	ASV 322	CAC-G-CCC-T-AAA--CG--A-TG-T--C--AA-C---T-----G-G--T--T--G-T-T--G-G-A-C-G--G-------------------------------------------------CT-TG-----------------------------C-T-G-T-T--C-----A-G-T-A--A-C------GA--A----G-C-TAAC-G-C-GT-G--AA-G-T--T---G-A-CC-GCC-T--GGG-G-AG-TACGG--C-C--GCAA--GG--T-T-G-AA---------------------------------ACT-C--AAA--GGAA-TT-GA-CGGG-G-A--CCC-G-C--ACAAGCG-GTGG-A-T-GATGT-GG-T-T-T-AA-TT-…	sq324;size=191;	11	92	54	34	0	0	0	191	Bacteria	Proteobacteria	Gammaproteobacteria	Burkholderiales	Comamonadaceae	Rhizobacter
323	ASV 323	CAC-G-CCC-T-AAA--CG--A-TG-T--C--TA-C---T-----A-G--T--T--G-T-C--G-G-G-T-C--T-------------------------------------------------TA-AT-----------------------------T-G-A-C-T--T-----G-G-T-A--A-C------GC--A----G-C-TAAC-G-C-GT-G--AA-G-T--A---G-A-CC-GCC-T--GGG-G-AG-TACGG--T-C--GCAA--GA--T-T-A-AA---------------------------------ACT-C--AAA--GGAA-TT-GA-CGGG-G-A--CCC-G-C--ACAAGCG-GTGG-A-T-GATGT-GG-A-T-T-AA-TT-…	sq325;size=191;	0	64	55	72	0	0	0	191	Bacteria	Proteobacteria	Gammaproteobacteria	Burkholderiales	Oxalobacteraceae	Unclassified_Oxalobacteraceae
324	ASV 324	CAC-G-CTG-T-AAA--CG--A-TG-G--A--TG-C---T-----A-G--C--C--G-T-T--A-G-G-C-A--G------------------------------------------------CTT-G------------------------------C-T-G-C-T--T-----A-G-T-G--G-C------GC--A----G-C-TAAC-G-C-TT-T--AA-G-C--A---T-C-CC-GCC-T--GGG-G-AG-TACGG--T-C--GCAA--GA--T-T-A-AA---------------------------------ACT-C--AAA--GGAA-TT-GA-CGGG-G-G--CCC-G-C--ACAAGCG-GTGG-A-G-CATGT-GG-T-T-T-AA-TT-…	sq326;size=190;	15	18	0	22	0	135	0	190	Bacteria	Proteobacteria	Alphaproteobacteria	Rhizobiales	Beijerinckiaceae	Unclassified_Beijerinckiaceae
325	ASV 325	CTG-G-CCG-T-AAA--CG--A-TG-G--A--TA-C---T-----A-G--G--T--G-T-G--G-G-A-G-G--------------------------------------------------TATC-GA-CC----------------------------C-C-T-T--C-----C-G-T-G--C-C------GG--A----G-T-TAAC-G-C-AA-T--AA-G-T--A---T-C-CC-GCC-T--GGG-G-AG-TACGG--C-C--GCAA--GG--C-T-G-AA---------------------------------ACT-C--AAA--GGAA-TT-GA-CGGG-G-A--CCC-G-C--ACAAGCG-GTGG-A-G-TATGT-GG-T-T-T-AA-TT-…	sq327;size=189;	22	46	38	74	9	0	0	189	Bacteria	Firmicutes	Negativicutes	Veillonellales-Selenomonadales	Unclassified_Veillonellales-Selenomonadales	Unclassified_Veillonellales-Selenomonadales
326	ASV 326	CAC-G-CCC-T-AAA--CG--A-TG-T--C--AA-C---T-----G-G--T--T--G-T-T--G-G-G-A-G--G-------------------------------------------------GT-TT-----------------------------C-T-T-C-T--C-----A-G-T-A--A-C------GA--A----G-C-TAAC-G-C-GT-G--AA-G-T--T---G-A-CC-GCC-T--GGG-G-AG-TACGG--C-C--GCAA--GG--T-T-G-AA---------------------------------ACT-C--AAA--GGAA-TT-GA-CGGG-G-A--CCC-G-C--ACAAGCG-GTGG-A-T-GATGT-GG-T-T-T-AA-TT-…	sq328;size=188;	27	66	44	51	0	0	0	188	Bacteria	Proteobacteria	Gammaproteobacteria	Burkholderiales	Comamonadaceae	Unclassified_Comamonadaceae
327	ASV 327	CAC-G-CCC-T-AAA--CG--A-TG-T--C--AA-C---T-----A-G--C--T--G-T-T--G-G-G-G-G--T-------------------------------------------------TT-GA-----------------------------A-T-C-C-T--T-----G-G-T-A--G-C------GT--A----G-C-TAAC-G-C-GA-G--AA-G-T--T---G-A-CC-GCC-T--GGG-G-AG-TACGG--C-C--GCAA--GG--T-T-A-AA---------------------------------ACT-C--AAA--GGAA-TT-GA-CGGG-G-A--CCC-G-C--ACAAGCG-GTGG-A-T-GATGT-GG-A-T-T-AA-TT-…	sq329;size=187;	0	104	44	39	0	0	0	187	Bacteria	Proteobacteria	Gammaproteobacteria	Burkholderiales	Chromobacteriaceae	Aquitalea
328	ASV 328	CAC-G-CCC-T-AAA--CG--A-TG-A--C--GA-C---T-----A-G--T--T--G-T-T--G-G-A-G-G--A---G---------------------------------------------TT-AAA----------------------------T-C-C-T-T--T-----A-G-T-A--A-C------GC--A----G-C-TAAC-G-C-GC-G--AA-G-T--C---G-T-CC-GCC-T--GGG-G-AG-TACGG--T-C--GCAA--GA--T-T-A-AA---------------------------------ACT-C--AAA--GGAA-TT-GA-CGGG-G-G--CCC-G-C--ACAAGCG-GTGG-A-T-GATGT-GG-T-T-T-AA-TT-…	sq330;size=187;	0	28	18	39	0	10	92	187	Bacteria	Proteobacteria	Gammaproteobacteria	Burkholderiales	Nitrosomonadaceae	MND1
329	ASV 329	CAC-G-CCC-T-AAA--CG--A-TG-T--C--AA-C---T-----G-G--T--T--G-T-T--G-G-A-C-G--G-------------------------------------------------CT-TG-----------------------------C-T-G-T-T--C-----A-G-T-A--A-C------GA--A----G-C-TAAC-G-C-GT-G--AA-G-T--T---G-A-CC-GCC-T--GGG-G-AG-TACGG--C-C--GCAA--GG--T-T-G-AA---------------------------------ACT-C--AAA--GGAA-TT-GA-CGGG-G-A--CCC-G-C--ACAAGCG-GTGG-A-T-GATGT-GG-T-T-T-AA-TT-…	sq331;size=186;	0	35	26	36	71	0	18	186	Bacteria	Proteobacteria	Gammaproteobacteria	Burkholderiales	Comamonadaceae	Unclassified_Comamonadaceae
330	ASV 330	CTA-G-CCC-T-AAA--CG--A-TG-G--G--TA-C---T-----A-G--A--T--T-G-T--G-G-A-C-T---------------------------------------------------TAA-CA-TG----------------------------G-G-T-T--C-----C-C-A-G--T-C------GA--A----G-C-AAAA-G-T-GT-T--AA-G-T--A---C-C-CC-GCC-T--GGG-G-AG-TATGG--T-C--GCAA--GG--C-T-G-AA---------------------------------ACT-C--AAA--GGAA-TT-GA-CGGG-G-G--CTC-A-C--ACAAGCG-GTGG-A-G-CATGT-GG-C-T-T-AA-TT-…	sq332;size=186;	0	0	0	92	0	94	0	186	Bacteria	Planctomycetota	Planctomycetes	Gemmatales	Gemmataceae	Unclassified_Gemmataceae
331	ASV 331	CAC-G-CCC-T-AAA--CG--A-TG-C--T--GA-C---T-----A-G--T--T--G-T-T--C-G-G-G-A--T-------------------------------------------------TT-AC-----------------------------A-T-C-C-T--G-----A-G-T-A--A-C------GT--A----G-C-TAAC-G-C-GT-G--AA-G-T--C---A-G-CC-GCC-T--GGG-G-AG-TACGG--T-C--GCAA--GA--T-T-A-AA---------------------------------ACT-C--AAA--GGAA-TT-GA-CGGG-G-A--CCC-G-C--ACAAGCG-GTGG-A-T-GATGT-GG-A-T-T-AA-TT-…	sq333;size=185;	43	60	17	65	0	0	0	185	Bacteria	Proteobacteria	Gammaproteobacteria	Burkholderiales	Burkholderiaceae	Polynucleobacter
332	ASV 332	CAT-G-CCA-T-AAA--CG--A-TG-A--A--TA-C---T-----A-G--G--T--T-T-T--G-G-G-CCC--G-------------------------------------------------TC-AA-----------------------------C-G-G-T-C--C-----A-G-A-G--C-C------GC--A----G-C-TAAC-G-C-GT-T--AA-G-T--A---T-T-CC-GCC-T--GGG-G-AG-TACGG--T-C--GCAA--GA--C-T-G-AA---------------------------------ACT-C--AAA--GGAA-TT-GA-CGGG-G-G--CCC-G-C--ACAAGCG-GTGG-A-G-CATGT-GG-T-T-T-AA-TT-…	sq334;size=185;	0	103	46	36	0	0	0	185	Bacteria	Fibrobacterota	Fibrobacteria	Fibrobacterales	Fibrobacteraceae	Unclassified_Fibrobacteraceae
333	ASV 333	CAC-G-CCC-T-AAA--CG--A-TG-T--C--AA-C---T-----A-G--G--T--G-T-T--G-G-G-G-G--A---G---------------------------------------------GA-GA-------------------------C---T-T-C-C-T--T-----A-G-T-A--C-C------GC--A----G-C-TAAC-G-C-GT-G--AA-G-T--T---G-A-CC-GCC-T--GGG-G-AG-TACGG--C-C--GCAA--GG--T-T-G-AA---------------------------------ACT-C--AAA--GGAA-TT-GA-CGGG-G-A--CCC-G-C--ACAAGCG-GTGG-A-T-TATGT-GG-A-T-T-AA-TT-…	sq335;size=184;	0	30	0	0	16	0	138	184	Bacteria	Proteobacteria	Gammaproteobacteria	Burkholderiales	Gallionellaceae	Sideroxydans
334	ASV 334	CAC-G-CCG-T-AAA--CG--A-TG-A--G--TG-C---T-----A-G--G--T--G-T-C--A-C-G-G-G--------------------------------------------------CTTT-GACT-----------------------------C-C-T-G--T-----G-G-T-G--C-C------GT--A----G-CT-AAC-G-C-AT-T--AA-G-C--A---C-T-CC-GCC-T--GGG-A-AG-TACGG--C-C--GCAA--GG--C-T-A-AA---------------------------------ACT-C--AAA--GGAA-TT-GA-CGGG-G-G--CCC-G-C--ACAAGCG-GTGG-A-G-CATGT-GG-T-T-T-AA-TT-…	sq336;size=183;	20	0	0	0	0	163	0	183	Bacteria	Myxococcota	Polyangia	Polyangiales	Polyangiaceae	Unclassified_Polyangiaceae
335	ASV 335	CAC-G-CCC-T-AAA--CG--A-TG-T--C--TA-C---T-----T-G--T--C--G-T-C--G-G-G-A-G--G------------------------------------------------GTT-CAA----------------------------C-C-T-T-T--C-----G-G-T-G--A-C------GG--A----G-C-TAAC-G-C-GT-T--AA-G-T--A---G-A-CC-GCC-T--GGG-G-AG-TACGG--C-C--GCAA--GG--T-T-G-AA---------------------------------ACT-C--AAA--GGAA-TT-GA-CGGG-G-G--CCC-G-C--ACAAGCG-GTGG-A-G-CATGT-GG-T-T-T-AA-TT-…	sq337;size=183;	113	0	0	70	0	0	0	183	Bacteria	Proteobacteria	Gammaproteobacteria	Halothiobacillales	Halothiobacillaceae	Halothiobacillus
336	ASV 336	CAC-G-CCC-T-AAA--CG--G-TG-C--A--CA-C---T-----A-G--G--T--C-T-T--G-G-C-G-G--------------------------------------------------ATTC-GA-CC----------------------------C-C-T-C--C-----A-G-G-G--C-C------CA--A----G-C-TAAC-G-C-GT-T--AA-G-T--G---T-G-CC-GCC-T--GAG-G-AC-TACGG--C-C--GCAA--GG--C-T-A-AA---------------------------------ACT-C--AAA--GGAA-TT-GA-CGGG-G-G--CCC-G-C--ACAAGCG-GTGG-A-G-CATGT-GG-C-T-C-AA-TT-…	sq338;size=182;	50	37	0	0	0	95	0	182	Bacteria	Verrucomicrobiota	Verrucomicrobiae	Opitutales	Opitutaceae	Unclassified_Opitutaceae
337	ASV 337	CAC-G-CCG-T-AAA--CG--A-TG-A--G--TG-C---T-----A-G--T--T--A-T-T--G-G-A------A---T---------------------------------------------G-------------------------------------A-T-T--C-----A-G-T-G--A-C------G---A---AG-C-TAAC-G-C-AT-T--AA-G-C--A---C-T-CC-GCC-T--GGG-G-AG-TACGG--T-C--GCAA--GG--C-T-G-AA---------------------------------ACT-C--AAA--GGAA-TT-GA-CGGG-G-A--CCC-G-C--ACAAGTG-GTGG-A-G-CATGT-GG-T-T-T-AA-TT-…	sq339;size=182;	0	22	103	51	6	0	0	182	Unclassified	Unclassified	Unclassified	Unclassified	Unclassified	Unclassified
338	ASV 338	CAC-G-CCG-T-AAA--CG--A-TG-A--A--TG-C---C-----A-G--A--C--G-T-C--G-G-C-A-A--G------------------------------------------------CAT-G------------------------------C-T-T-G-T--C-----G-G-T-G--T-C------AC--A----C-C-TAAC-G-G-AT-T--AA-G-C--A---T-T-CC-GCC-T--GGG-G-AG-TACGG--C-C--GCAA--GG--T-T-A-AA---------------------------------ACT-C--AAA--GGAA-TT-GA-CGGG-G-G--CCC-G-C--ACAAGCG-GTGG-A-G-CATGT-GG-T-T-T-AA-TT-…	sq340;size=182;	0	29	78	66	9	0	0	182	Bacteria	Proteobacteria	Alphaproteobacteria	Rhodobacterales	Rhodobacteraceae	Rhodobacter
339	ASV 339	CAC-G-CCG-T-AAA--CG--T-TG-G--G--CA-C---T-----A-G--G--T--G-T-G--G-G-T-C-G--T-----------------------------------------------TATC-AA-C---------------------------G-C-G-A-T--C-----T-G-T-G--C-C------GA--A----G-C-TAAC-G-C-AT-T--AA-G-T--G---C-C-CC-GCC-T--GGG-G-AG-TACGG--C-C--GCAA--GG--C-T-A-AA---------------------------------ACT-C--AAA--GGAA-TT-GA-CGGG-G-G--CCC-G-C--ACAAGCG-GCGG-A-G-CATGT-TG-C-T-T-AA-TT-…	sq341;size=182;	0	30	19	12	46	59	16	182	Bacteria	Actinobacteriota	Acidimicrobiia	Unclassified_Acidimicrobiia	Unclassified_Acidimicrobiia	Unclassified_Acidimicrobiia
340	ASV 340	CAC-G-CCC-T-AAA--CG--A-TG-T--C--AA-C---T-----A-G--G--T--G-T-T--G-G-G-G-A--A---G---------------------------------------------GA-GA-------------------------C---T-T-C-T-T--T-----A-G-T-A--C-C------GC--A----G-C-TAAC-G-C-GA-T--AA-G-T--T---G-A-CC-GCC-T--GGG-G-AG-TACGG--T-C--GCAA--GA--T-T-A-AA---------------------------------ACT-C--AAA--GGAA-TT-GA-CGGG-G-A--CCC-G-C--ACAAGCG-GTGG-A-T-TATGT-GG-A-T-T-AA-TT-…	sq342;size=182;	0	20	57	56	0	0	49	182	Bacteria	Proteobacteria	Gammaproteobacteria	Burkholderiales	Gallionellaceae	Unclassified_Gallionellaceae
341	ASV 341	CTA-G-CTG-T-AAA--CA--A-TG-G--A--TA-C---T-----A-G--G--T--G-T-T--G-A-A-C-A--G------------------------------------------------ATC-GAC----------------------------C-T-G-T-G--C-----A-G-T-A--C-C------AA--A----G-C-TAAC-G-C-GT-T--AA-G-T--A---T-C-CC-GCC-T--GGG-A-AG-TATGC--A-C--GCAA--GT--G-T-G-AA---------------------------------ACT-C--AAA--GGAA-TT-GA-CGGG-G-G--CCC-G-C--ACAAGCG-GTGG-A-G-CATGT-GG-T-T-T-AA-TT-…	sq343;size=182;	0	0	73	109	0	0	0	182	Bacteria	Cyanobacteria	Cyanobacteriia	Chloroplast	Chloroplast	Bacillariophyta*
342	ASV 342	CTG-G-CCC-T-AAA--CG--A-TG-A--A--TA-C---T-----T-G--G--T--G-T-C--T-G-G-A-G--T---TA--------------------------------------------TT-AG-------------------------T---G-C-T-C-C--G-----G-G-T-G--C-C------GT--C----G-C-TAAC-G-T-TT-T--TA-G-T--A---T-T-CC-GCC-T--GGG-G-AG-TACGC--T-C--GCAA--GA--G-T-G-AA---------------------------------ACT-C--AAA--GGAA-TT-GA-CGGG-G-A--CCC-G-C--ACAAGCG-GTGG-A-G-CATGT-GG-T-T-T-AA-TT-…	sq344;size=182;	0	0	0	0	124	0	58	182	Bacteria	Acidobacteriota	Blastocatellia	Blastocatellales	Blastocatellaceae	Unclassified_Blastocatellaceae
343	ASV 343	CAC-G-CCG-T-AAA--CG--A-TG-A--G--TG-C---T-----A-G--A--T--A-T-C--G-G-G-A-G--T------------------------------------------------TTT--------------------------------T-C-T-T-T--C-----G-G-T-T--T-C------GT--A----G-T-TAAC-A-C-GT-T--AA-G-C--A---C-T-CC-GCC-T--GGG-G-AG-TACGA--T-C--GCAA--GA--T-T-A-AA---------------------------------ACT-C--AAA--GGAA-TT-GA-CGGG-G-G--CTC-G-C--ACAAGTG-GTGG-A-G-CATGC-GG-T-T-T-AA-TT-…	sq345;size=181;	51	25	44	56	0	5	0	181	Bacteria	Proteobacteria	Alphaproteobacteria	Rickettsiales	Rickettsiaceae	Candidatus Megaira
344	ASV 344	CAC-G-CCC-T-AAA--CG--A-TG-T--C--AA-C---T-----A-G--T--T--G-T-C--G-G-G-G-A--G---G---------------------------------------------GT-GA-------------------------C---C-T-C-T-T--T-----G-G-T-A--A-C------GC--A----G-C-TAAC-G-C-GT-G--AA-G-T--T---G-A-CC-GCC-T--GGG-G-AG-TACGG--T-C--GCAA--GA--T-T-A-AA---------------------------------ACT-C--AAA--GGAA-TT-GA-CGGG-G-A--CCC-G-C--ACAAGCG-GTGG-A-T-TATGT-GG-A-T-T-AA-TT-…	sq346;size=181;	18	16	0	0	0	147	0	181	Bacteria	Proteobacteria	Gammaproteobacteria	Burkholderiales	Sulfuricellaceae	Unclassified_Sulfuricellaceae
345	ASV 345	CAC-G-CCC-T-AAA--CG--A-TG-T--C--AA-C---T-----A-G--T--T--G-T-T--G-G-A-C-G--G-------------------------------------------------CT-TG-----------------------------C-T-G-T-T--C-----A-G-T-A--A-C------GA--A----G-C-TAAC-G-C-GT-G--AA-G-T--T---G-A-CC-GCC-T--GGG-G-AG-TACGG--C-C--GCAA--GG--T-T-G-AA---------------------------------ACT-C--AAA--GGAA-TT-GA-CGGG-G-A--CCC-G-C--ACAAGCG-GTGG-A-T-GATGT-GG-T-T-T-AA-TT-…	sq347;size=181;	0	17	76	88	0	0	0	181	Bacteria	Proteobacteria	Gammaproteobacteria	Burkholderiales	Comamonadaceae	Unclassified_Comamonadaceae
346	ASV 346	CAC-G-CCC-T-AAA--CG--A-TG-T--C--AA-T---T-----A-G--C--T--G-T-T--G-G-G-G-G--T-------------------------------------------------TT-GA-----------------------------A-T-C-C-T--T-----G-G-T-A--G-C------GA--A----G-C-AAAC-G-C-GA-G--AA-A-T--T---G-A-CC-GCC-T--GGG-G-AG-TACGG--C-C--GCAA--GG--T-T-A-AA---------------------------------ACT-C--AAA--GGAA-TT-GA-CGGG-G-A--CCC-G-C--ACAAGCG-GTGG-A-T-GATGT-GG-A-T-T-AA-TT-…	sq348;size=181;	0	0	62	113	6	0	0	181	Bacteria	Proteobacteria	Gammaproteobacteria	Burkholderiales	Chromobacteriaceae	Unclassified_Chromobacteriaceae
347	ASV 347	CAC-G-CCC-T-AAA--CG--A-TG-T--C--AA-C---T-----A-G--T--T--G-T-T--G-G-G-C-T--T-------------------------------------------------TT-CG-----------------------------G-A-G-C-T--T-----A-G-T-A--A-C------GC--A----G-C-TAAC-G-C-GT-G--AA-G-T--T---G-A-CC-GCC-T--GGG-G-AG-TACGG--T-C--GCAA--GA--C-T-A-AA---------------------------------ACT-C--AAA--GGAA-TT-GA-CGGG-G-G--CCC-G-C--ACAAGCG-GTGG-A-T-GATGT-GG-A-T-T-AA-TT-…	sq350;size=180;	0	52	74	54	0	0	0	180	Bacteria	Proteobacteria	Gammaproteobacteria	Burkholderiales	Chitinibacteraceae	Unclassified_Chitinibacteraceae
348	ASV 348	CAC-G-CCC-T-AAA--CG--A-TG-T--C--AA-C---T-----G-G--T--T--G-T-T--G-G-A-C-G--G-------------------------------------------------CT-TG-----------------------------C-T-G-T-T--C-----A-G-T-A--A-C------GA--A----G-C-TAAC-G-C-GT-G--AA-G-T--T---G-A-CC-GCC-T--GGG-G-AG-TACGG--C-C--GCAA--GG--T-T-G-AA---------------------------------ACT-C--AAA--GGAA-TT-GA-CGGG-G-A--CCC-G-C--ACAAGCG-GTGG-A-T-GATGT-GG-T-T-T-AA-TT-…	sq351;size=180;	0	18	61	29	0	0	72	180	Bacteria	Proteobacteria	Gammaproteobacteria	Burkholderiales	Comamonadaceae	Unclassified_Comamonadaceae
349	ASV 349	CAC-G-CTG-T-AAA--CG--A-TG-T--C--AA-C---T-----A-G--C--T--G-T-T--G-G-T-T-A--T------------------------------------------------ATG-AAA----------------------------A-T-A-A-T--T-----A-G-T-G--G-C------GC--A----G-C-TAAC-G-C-GA-T--AA-G-T--T---G-A-CC-GCC-T--GGG-G-AG-TACGG--T-C--GCAA--GA--T-T-A-AA---------------------------------ACT-C--AAA--GGAA-TT-GA-CGGG-G-G--CCC-G-C--ACAAGCG-GTGG-A-G-CATGT-GG-T-T-T-AA-TT-…	sq349;size=180;	100	0	0	80	0	0	0	180	Bacteria	Proteobacteria	Gammaproteobacteria	Legionellales	Legionellaceae	Legionella
350	ASV 350	CTA-G-CTG-T-AAA--CA--A-TG-G--A--TA-C---T-----A-G--A--T--G-T-T--G-G-A-C-A--G------------------------------------------------ATC-GAC----------------------------C-T-G-T-G--C-----A-G-T-A--T-C------AA--A----G-C-TAAC-G-C-GT-T--AA-G-T--A---T-C-CC-GCC-T--GGG-A-AG-TATGC--T-C--GCAA--GA--G-T-G-AA---------------------------------ACT-C--AAA--GGAA-TT-GA-CGGG-G-G--CCC-G-C--ACAAGCG-GTGG-A-G-CATGT-GG-T-T-T-AA-TT-…	sq352;size=179;	55	0	0	39	0	85	0	179	Bacteria	Cyanobacteria	Cyanobacteriia	Chloroplast	Chloroplast	Bacillariophyta*
351	ASV 351	CAC-A-CTG-T-AAA--CG--A-TG-A--T--TA-C---T-----C-G--A--T--G-T-T--G-G-C-G-----------------------------------------------------ATA-CAC--------------------------------A-G-C--C-----A-G-C-G--T-C------TT--A----G-C-AAAA-G-C-GA-T--AA-G-T--A---A-T-CC-ACC-T--GGG-G-AG-TACGC--C-G--GCAA--CG--G-T-G-AA---------------------------------ACT-C--AAA--GGAA-TT-GA-CGGG-G-G--TCC-G-C--ACAAGCG-GTGG-A-G-CATGT-GG-T-T-T-AA-TT-…	sq353;size=179;	0	36	64	79	0	0	0	179	Bacteria	Bacteroidota	Bacteroidia	Cytophagales	Microscillaceae	uncultured
352	ASV 352	CTA-G-CCG-T-AAA--CG--A-TG-G--A--TA-C---T-----C-G--A--T--G-T-T--G-G-A-C-G--------------------------------------------------TATC-GAC----------------------------C-C-G-T-T--C-----A-G-T-A--T-C------TT--A----G-C-TAAC-G-C-GT-T--AA-G-T--A---T-C-CC-GCC-T--GGG-A-AG-TACGC--T-C--GCAA--GA--G-T-G-AA---------------------------------ACT-C--AAA--GGAA-TT-GA-CGGG-G-G--CCC-G-C--ACAAGCG-GTGG-A-G-GATGT-GG-T-T-T-AA-TT-…	sq354;size=179;	0	0	32	33	22	0	92	179	Unclassified	Unclassified	Unclassified	Unclassified	Unclassified	Unclassified
353	ASV 353	CAC-G-CCG-T-AAA--CG--T-TG-G--G--CG-C---T-----A-G--G--T--G-T-G--G-G-G-C-T--C-----------------------------------------------TTTC-CA-C---------------------------G-A-G-T-T--C-----C-G-T-G--C-C------GC--A----G-C-TAAC-G-C-AT-T--AA-G-C--G---C-C-CC-GCC-T--GGG-G-AG-TACGG--C-C--GCAA--GG--C-T-A-AA---------------------------------ACT-C--AAA--GGAA-TT-GA-CGGG-G-G--CCC-G-C--ACAAGCG-GCGG-A-G-CATGC-GG-A-T-T-AA-TT-…	sq355;size=179;	0	0	0	0	140	0	39	179	Bacteria	Actinobacteriota	Actinobacteria	Kineosporiales	Kineosporiaceae	Unclassified_Kineosporiaceae
354	ASV 354	CAC-G-CTG-T-AAA--CG--A-TG-A--A--CA-C---T-----T-G--G--T--G-T-G--G-A-G-G-G--------------------------------------------------AGTT-GACC-----------------------------C-C-T-T--C-----C-G-T-G--C-C------GG--A----G-C-TAAC-G-C-GT-T--AA-G-T--G---T-T-CC-GCC-T--GGG-G-AG-TACGG--T-C--GCAA--GG--C-T-G-AA---------------------------------ACT-C--AAA--GGAA-TT-GA-CGGG-G-G--CCC-G-C--ACAAGCG-GTGG-A-G-CATGT-GG-T-T-T-AA-TT-…	sq357;size=178;	0	0	0	0	22	0	156	178	Bacteria	Acidobacteriota	Holophagae	Holophagales	Holophagaceae	Unclassified_Holophagaceae
355	ASV 355	CAC-G-CCC-T-AAA--CG--A-TG-C--C--TG-C---T-----T-G--C--T--G-T-T--T-C-G-A-G--------------------------------------------------TATC-GACC-----------------------------C-T-C-G--G-----A-G-T-G--G-C------GT--A----G-C-TAAC-G-C-GT-T--AA-G-C--A---G-G-CC-GCC-T--GGG-A-AG-TACGG--C-C--GCAA--GG--C-T-A-AA---------------------------------ACT-C--AAA--GGAA-TA-GA-CGGG-G-A--CTC-G-C--ACAAGCG-GTGG-A-A-CATGA-GG-T-T-T-AA-TT-…	sq356;size=178;	117	25	0	36	0	0	0	178	Unclassified	Unclassified	Unclassified	Unclassified	Unclassified	Unclassified
356	ASV 356	CAC-G-CCG-T-AAA--CG--A-TG-T--C--AA-C---T-----A-G--C--C--G-T-C--A-G-G-C-C--C------------------------------------------------GCT-TTA----------------------------G-G-G-T-T--T-----G-G-T-G--G-T------GC--A----G-C-TAAC-G-T-AT-T--AA-G-T--T---G-A-CC-GCC-T--GGG-G-AG-TACGC--T-C--GCAA--GA--G-T-A-AA---------------------------------ACT-C--AAA--GGAA-TT-GA-CGGG-G-G--CCC-G-C--ACAAGCG-GTGG-A-G-CATGT-GG-T-T-T-AA-TT-…	sq358;size=177;	0	0	113	64	0	0	0	177	Bacteria	Proteobacteria	Gammaproteobacteria	Thiotrichales	Thiotrichaceae	Thiothrix
357	ASV 357	CAC-G-CCC-T-AAA--CG--A-TG-A--A--TG-C---T-----A-G--T--C--G-T-C--G-G-G-A-G--G------------------------------------------------CTT-GT-----------------------------C-C-T-T-T--C-----G-G-T-G--A-T------GC--A----C-T-TAAC-A-G-AT-T--AA-G-C--A---T-T-CC-GCC-T--GGG-G-AG-TACGG--T-C--GCAA--GA--T-T-A-AA---------------------------------ACT-C--AAA--GGAA-TA-GA-CGGG-G-A--CCC-G-C--ACAAGTG-GTGG-A-G-CATGT-GG-T-T-T-AA-TT-…	sq359;size=177;	0	0	84	93	0	0	0	177	Bacteria	Campylobacterota	Campylobacteria	Campylobacterales	Sulfurimonadaceae	Sulfuricurvum
358	ASV 358	CAC-G-CTG-T-AAA--CG--A-TG-G--A--TG-C---T-----A-G--C--C--G-T-T--G-G-G-G-A--G------------------------------------------------CTT-G------------------------------C-T-C-T-T--C-----A-G-T-G--G-C------GC--A----G-C-TAAC-G-C-CT-T--AA-G-C--A---T-C-CC-GCC-T--GGG-G-AG-TACGG--T-C--GCAA--GA--T-T-A-AA---------------------------------ACT-C--AAA--GGAA-TT-GA-CGGG-G-G--CCC-G-C--ACAAGCG-GTGG-A-G-CATGT-GG-T-T-T-AA-TT-…	sq360;size=177;	0	0	0	0	0	166	11	177	Bacteria	Proteobacteria	Alphaproteobacteria	Rhizobiales	Beijerinckiaceae	Roseiarcus
359	ASV 359	CAC-G-CTG-T-AAA--CG--A-TG-G--G--TG-C---T-----A-G--G--T--G-T-C--G-C-G-G-G--------------------------------------------------TGTT-GACC-----------------------------C-C-T-G--C-----G-G-T-G--C-C------GT--A----G-C-TAAC-G-C-AT-T--AA-G-C--A---C-C-CC-GCC-T--GGG-A-AG-TACGG--C-C--GCAA--GG--C-T-A-AA---------------------------------ACT-C--AAA--GGAA-TT-GA-CGGG-G-G--CCC-G-C--ACAAGCG-GTGG-A-G-CATGT-GG-T-T-T-AA-TT-…	sq361;size=176;	0	0	0	0	0	176	0	176	Bacteria	Myxococcota	Myxococcia	Myxococcales	Myxococcaceae	Unclassified_Myxococcaceae
360	ASV 360	CAC-G-CCG-T-AAA--CT--A-TG-A--A--TG-C---T-----A-G--C--T--G-T-T--A-G-A-G-G--------------------------------------------------TATC-GACC-----------------------------C-C-T-C--T-----A-G-T-A--G-C------GA--A----G-C-TAAC-G-C-GT-T--AA-G-C--A---T-T-CC-GCC-T--GTG-G-AG-TACGG--T-C--GCAA--GA--C-T-A-AA---------------------------------ACA-T--AAA--GGAA-TT-GA-CGGG-G-A--CCC-G-C--ACAAGCG-GTGG-A-G-CGTGT-TG-T-T-T-AA-TT-…	sq362;size=175;	145	30	0	0	0	0	0	175	Bacteria	Patescibacteria	Saccharimonadia	Saccharimonadales	Unclassified_Saccharimonadales	Unclassified_Saccharimonadales
361	ASV 361	CAC-G-CCC-T-AAA--CG--A-TG-T--C--AA-C---T-----A-G--T--T--G-T-T--G-G-G-A-A--G---G---------------------------------------------GA-GA-------------------------C---C-T-T-C-T--T-----G-G-T-A--A-C------GC--A----G-C-TAAC-G-C-GT-G--AA-G-T--T---G-A-CC-GCC-T--GGG-G-AG-TACGG--T-C--GCAA--GA--T-T-A-AA---------------------------------ACT-C--AAA--GGAA-TT-GA-CGGG-G-G--CCC-G-C--ACAAGCG-GTGG-A-T-TATGT-GG-A-T-T-AA-TT-…	sq363;size=175;	40	122	0	13	0	0	0	175	Bacteria	Proteobacteria	Gammaproteobacteria	Burkholderiales	Sulfuricellaceae	Sulfuriferula
362	ASV 362	CAC-G-CTG-T-AAA--CG--A-TG-A--A--CA-C---T-----A-A--G--T--A-T-A--G-G-G-A-G--A------------------------------------------------TTT-TT-----------------------------T-C-T-T-T--C-----T-G-T-G--C-T------CA--A----G-C-TAAC-G-C-GT-T--AA-G-T--G---T-T-CC-GCC-T--GGG-G-AG-TACGG--T-C--GCAA--GA--T-T-A-AA---------------------------------ACT-C--AAA--GAAA-TT-GA-CGGG-G-G--CCC-G-C--ACAAGCG-GTGG-A-G-CATGT-GG-T-T-T-AA-TT-…	sq364;size=175;	10	159	0	6	0	0	0	175	Bacteria	Sva0485	Unclassified_Sva0485	Unclassified_Sva0485	Unclassified_Sva0485	Unclassified_Sva0485
363	ASV 363	CAC-G-CCG-T-AAA--CG--A-TG-G--A--TG-C---T-----A-G--C--C--G-T-T--A-G-G-C-A--G------------------------------------------------CTT-G------------------------------C-T-G-C-T--T-----A-G-T-G--G-C------GC--A----G-C-TAAC-G-C-TT-T--AA-G-C--A---T-C-CC-GCC-T--GGG-G-AG-TACGG--T-C--GCAA--GA--T-T-A-AA---------------------------------ACT-C--AAA--GGAA-TT-GA-CGGG-G-G--CCC-G-C--ACAAGCG-GTGG-A-G-CATGT-GG-T-T-T-AA-TT-…	sq365;size=175;	9	0	0	0	0	156	10	175	Bacteria	Proteobacteria	Alphaproteobacteria	Rhizobiales	Beijerinckiaceae	Unclassified_Beijerinckiaceae
364	ASV 364	CAC-G-CCC-T-AAA--CG--A-TG-C--C--AA-C---T-----A-G--G--T--G-T-T--G-G-G-G-A--A---G---------------------------------------------GA-GA-------------------------C---T-T-C-C-T--T-----A-G-T-A--C-C------GT--A----G-C-TAAC-G-C-GT-G--AA-G-T--T---G-G-CC-GCC-T--GGG-G-AG-TACGG--T-C--GCAA--GA--T-T-A-AA---------------------------------ACT-C--AAA--GGAA-TT-GA-CGGG-G-A--CCC-G-C--ACAAGCG-GTGG-A-T-GATGT-GG-A-T-T-AA-TT-…	sq366;size=175;	0	38	0	0	37	100	0	175	Bacteria	Proteobacteria	Gammaproteobacteria	Burkholderiales	Rhodocyclaceae	Unclassified_Rhodocyclaceae
365	ASV 365	CAC-G-CCC-T-AAA--CG--A-TG-T--C--AA-C---T-----G-G--T--T--G-T-T--G-G-G-G-G--A---G---------------------------------------------TG-AA-------------------------A---T-C-C-C-T--T-----A-G-T-A--A-C------GA--A----G-C-TAAC-G-C-GT-G--AA-G-T--T---G-A-CC-GCC-T--GGG-G-AG-TACGG--T-C--GCAA--GA--T-T-A-AA---------------------------------ACT-C--AAA--GGAA-TT-GA-CGGG-G-A--CCC-G-C--ACAAGCG-GTGG-A-T-GATGT-GG-A-T-T-AA-TT-…	sq367;size=175;	0	0	104	71	0	0	0	175	Bacteria	Proteobacteria	Gammaproteobacteria	Burkholderiales	Hydrogenophilaceae	Thiobacillus
366	ASV 366	CAC-A-CCC-T-AAA--CG--A-TG-C--A--TA-C---T-----T-G--G--T--G-T-C--G-G-C-C-C----------------------------------------------------GT-TG-------------------------------G-G-G-T--C-----G-G-T-G--C-C------GG--A----G-C-TAAC-G-T-GT-T--AA-G-T--A---T-G-CC-GCC-T--GGG-A-AG-TACGG--C-C--GCAA--GG--T-T-G-AA---------------------------------ACT-C--AAA--GGAA-TT-GA-CGGG-G-A--CCC-G-C--ACAAGCG-GTGG-A-G-CATGT-GA-T-T-T-AA-TT-…	sq368;size=175;	0	0	0	0	69	0	106	175	Unclassified	Unclassified	Unclassified	Unclassified	Unclassified	Unclassified
367	ASV 367	CAC-G-CCC-T-AAA--CG--A-TG-G--A--TA-C---T-----C-G--A--C--A-T-C--A-G-C-G-----------------------------------------------------ATA-CAC--------------------------------T-G-T--T-----G-G-T-G--T-C------TG--A----G-C-GAAA-G-C-AT-T--AA-G-T--A---T-C-CC-ACC-T--GGG-A-AG-TACGA--C-C--GCAA--GG--T-T-G-AA---------------------------------ACT-C--AAA--GGAA-TT-GA-CGGG-G-G--TCC-G-C--ACAAGCG-GTGG-A-G-CATGT-GG-T-T-T-AA-TT-…	sq369;size=174;	39	8	0	28	0	99	0	174	Bacteria	Bacteroidota	Bacteroidia	Chitinophagales	Chitinophagaceae	Unclassified_Chitinophagaceae
368	ASV 368	CAC-G-CCC-T-AAA--CG--A-TG-G--G--CA-C---T-----A-G--G--T--G-T-G--G-G-A-G-G--------------------------------------------------TATC-GACC-----------------------------C-C-T-T--C-----C-G-T-G--C-C------GC--A----G-C-TAAC-G-C-AT-T--AA-G-T--G---C-C-CC-GCC-T--GGG-G-AG-TACGG--C-C--GCAA--GG--T-T-G-AA---------------------------------ACT-C--AAA--GGAA-TT-GA-CGGG-G-G--CCC-G-C--ACAAGCG-GTGG-T-G-CATGT-GG-T-T-T-AA-TT-…	sq370;size=174;	0	19	0	0	78	0	77	174	Bacteria	Nitrospirota	4-29-1	Unclassified_4-29-1	Unclassified_4-29-1	Unclassified_4-29-1
369	ASV 369	CAC-G-CTG-T-AAA--CG--A-TG-T--C--AA-C---T-----A-G--C--T--G-T-T--G-G-T-T-A--T------------------------------------------------ATG-AAA----------------------------A-T-A-A-T--T-----A-G-T-G--G-C------GC--A----G-C-AAAC-G-C-GA-T--AA-G-T--T---G-A-CC-GCC-T--GGG-G-AG-TACGG--T-C--GCAA--GA--T-T-A-AA---------------------------------ACT-C--AAA--GGAA-TT-GA-CGGG-G-G--CCC-G-C--ACAAGCG-GTGG-A-G-CATGT-GG-T-T-T-AA-TT-…	sq371;size=174;	0	69	0	105	0	0	0	174	Bacteria	Proteobacteria	Gammaproteobacteria	Legionellales	Legionellaceae	Legionella
370	ASV 370	CAC-G-CCG-T-AAA--CG--A-TG-A--A--TG-C---T-----A-G--C--C--G-T-T--G-G-A-T-A--G------------------------------------------------CTT-G------------------------------C-T-A-T-T--C-----A-G-T-G--G-C------GC--A----G-C-TAAC-G-C-AT-T--AA-G-C--A---T-T-CC-GCC-T--GGG-G-AG-TACGG--C-C--GCAA--GG--T-T-G-AA---------------------------------ACT-C--AAA--GGAA-TT-GA-CGGG-G-G--CCC-G-C--ACAAGCG-GTGG-A-G-CATGT-GG-T-T-T-AA-TT-…	sq372;size=171;	39	0	0	29	0	83	20	171	Bacteria	Proteobacteria	Alphaproteobacteria	Micropepsales	Micropepsaceae	uncultured
371	ASV 371	CTG-G-CAG-T-AAA--CG--G-TG-C--A--CG-T---T-----T-G--G--T--G-T-G--G-G-A-G-G--------------------------------------------------ATTC-GA-CC----------------------------C-C-T-T--C-----C-G-T-G--C-C------GG--A----G-C-TAAC-G-C-GT-T--AA-A-C--G---T-G-CC-GCC-T--GGG-A-AG-TACGG--T-C--GCAA--GA--T-T-A-AA---------------------------------ACT-C--AAA--GAAA-TT-GA-CGGG-G-G--CCC-G-C--ACAAGCG-GTGG-A-G-TATGT-GG-C-T-T-AA-TT-…	sq373;size=171;	18	41	45	56	0	11	0	171	Bacteria	Verrucomicrobiota	Verrucomicrobiae	Chthoniobacterales	Terrimicrobiaceae	FukuN18 freshwater group
372	ASV 372	CTA-G-CCG-T-AAA--CG--A-TG-T--G--CA-C---T-----A-G--G--T--G-T-C--G-G-G-C-C---------------------------------------------------TTC-TG-------------------------------G-G-C-T--C-----G-G-T-G--C-C------GC--A----G-T-TAAC-A-C-AT-T--AA-G-T--G---C-A-CC-ACC-T--GGG-G-AG-TACGG--T-C--GCAA--GA--C-T-G-AA---------------------------------ACT-C--AAA--GGAA-TT-GA-CGGG-G-A--CCC-G-C--ACAAGCG-GTGG-A-G-CATGT-GG-T-T-T-AA-TA-…	sq374;size=171;	171	0	0	0	0	0	0	171	Bacteria	Verrucomicrobiota	Omnitrophia	Omnitrophales	Omnitrophaceae	Candidatus Omnitrophus
373	ASV 373	CAC-G-CCC-T-AAA--CG--A-TG-T--C--AA-C---T-----A-G--G--T--G-T-T--G-G-G-G-A--A---G---------------------------------------------GA-GA-------------------------C---T-T-C-T-T--T-----A-G-T-A--C-C------GC--A----G-C-TAAC-G-C-GA-T--AA-G-T--T---G-A-CC-GCC-T--GGG-G-AG-TACGG--T-C--GCAA--GA--T-T-A-AA---------------------------------ACT-C--AAA--GGAA-TT-GA-CGGG-G-A--CCC-G-C--ACAAGCG-GTGG-A-T-TATGT-GG-A-T-T-AA-TT-…	sq375;size=171;	0	54	0	10	50	0	57	171	Bacteria	Proteobacteria	Gammaproteobacteria	Burkholderiales	Gallionellaceae	Unclassified_Gallionellaceae
374	ASV 374	CAC-G-CCG-T-AAA--CG--T-TG-G--G--CG-C---T-----A-G--G--T--G-T-G--G-G-G-A-A--C-----------------------------------------------ATTC-CA-C---------------------------G-T-T-C-T--C-----C-G-T-G--C-C------GC--A----G-C-TAAC-G-C-AT-T--AA-G-C--G---C-C-CC-GCC-T--GGG-G-AG-TACGG--C-C--GCAA--GG--C-T-A-AA---------------------------------ACT-C--AAA--GGAA-TT-GA-CGGG-G-G--CCC-G-C--ACAAGCG-GCGG-A-G-CATGC-GG-C-T-T-AA-TT-…	sq376;size=171;	0	50	63	58	0	0	0	171	Bacteria	Actinobacteriota	Actinobacteria	Unclassified_Actinobacteria	Unclassified_Actinobacteria	Unclassified_Actinobacteria
375	ASV 375	CTA-G-CCG-T-AAA--CG--A-TG-T--T--CA-C---T-----A-G--G--T--G-T-C--G-G-G-C-C---------------------------------------------------CTC-TG-------------------------------G-G-T-T--C-----G-G-T-G--C-C------GC--A----G-T-AAAC-A-C-AT-T--AA-G-T--G---A-A-CC-ACC-T--GGG-G-AG-TACGG--T-C--GCAA--GA--C-T-G-AA---------------------------------ACT-C--AAA--GGAA-TT-GA-CGGG-G-A--CCC-G-C--ACAAGCG-GTGG-A-G-CATGT-GG-T-T-T-AA-TA-…	sq377;size=170;	47	86	0	37	0	0	0	170	Bacteria	Verrucomicrobiota	Omnitrophia	Omnitrophales	Omnitrophaceae	Candidatus Omnitrophus
376	ASV 376	CAC-G-CTG-T-AAA--CG--A-TG-A--A--TA-C---T-----A-G--G--T--G-T-T--G-G-A-T-C----------------------------------------------------GT-AA-------------------------------G-A-T-T--C-----A-G-T-G--C-C------GC--A----G-C-TAAC-G-C-AT-T--AA-G-T--A---T-T-CC-ACC-T--GGG-G-AG-TACGA--T-C--GCAA--GG--T-T-G-AA---------------------------------ACT-C--AAA--GGAA-TT-GA-CGGG-G-G--CCC-G-C--ACAAGCA-GTGG-A-G-CATGT-GG-T-T-T-AA-TT-…	sq378;size=169;	15	10	0	9	0	135	0	169	Bacteria	Bacteroidota	Ignavibacteria	Ignavibacteriales	Unclassified_Ignavibacteriales	Unclassified_Ignavibacteriales
377	ASV 377	CAC-G-CCG-T-AAA--CG--A-TG-T--C--AA-C---T-----A-G--C--C--G-T-T--G-G-A-A-T--C------------------------------------------------CTT-GA-----------------------------G-A-T-T-T--T-----A-G-T-G--G-C------GC--A----G-C-TAAC-G-C-AT-T--AA-G-T--T---G-A-CC-GCC-T--GGG-G-AG-TACGG--C-C--GCAA--GG--T-T-A-AA---------------------------------ACT-C--AAA--TGAA-TT-GA-CGGG-G-G--CCC-G-C--ACAAGCG-GTGG-A-G-CATGT-GG-T-T-T-AA-TT-…	sq379;size=169;	0	30	65	67	0	0	7	169	Bacteria	Proteobacteria	Gammaproteobacteria	Pseudomonadales	Pseudomonadaceae	Pseudomonas
378	ASV 378	CAC-G-CCG-T-AAA--CG--A-TG-G--A--TG-C---T-----A-G--C--C--G-T-T--G-G-C-G-G--G------------------------------------------------TTT-A------------------------------C-T-C-G-T--C-----A-G-T-G--G-C------GC--A----G-C-TAAC-G-C-AT-T--AA-G-C--A---T-C-CC-GCC-T--GGG-G-AG-TACGG--T-C--GCAA--GA--T-T-A-AA---------------------------------ACT-C--AAA--GGAA-TT-GA-CGGG-G-G--CCC-G-C--ACAAGCG-GTGG-A-G-CATGT-GG-T-T-C-AA-TT-…	sq380;size=169;	0	17	0	14	69	0	69	169	Bacteria	Unclassified_Bacteria	Unclassified_Bacteria	Unclassified_Bacteria	Unclassified_Bacteria	Unclassified_Bacteria
379	ASV 379	CAC-G-CCG-T-AAA--CG--A-TG-A--G--TG-C---T-----G-G--G--T--G-T-C--G-T-G-G-G--------------------------------------------------TTTT-GACC-----------------------------C-C-C-G--C-----G-G-T-G--C-C------GT--A----G-C-TAAC-G-C-GT-T--AA-G-C--A---C-T-CC-GCC-T--GGG-G-AG-TACGG--C-C--GCAA--GG--C-T-A-AA---------------------------------ACT-C--AAA--GGAA-TT-GA-CGGG-G-G--CCC-G-C--ACAAGCG-GTGG-A-G-CATGT-GG-T-T-T-AA-TT-…	sq381;size=168;	11	91	30	36	0	0	0	168	Bacteria	Myxococcota	Polyangia	Polyangiales	Sandaracinaceae	uncultured
380	ASV 380	CAC-G-CCC-T-AAA--CG--A-TG-T--C--AA-C---T-----G-G--T--T--G-T-T--G-G-G-A-A--G-------------------------------------------------GT-TC-----------------------------C-T-T-C-T--C-----A-G-T-A--A-C------GT--A----G-C-TAAC-G-C-GT-G--AA-G-T--T---G-A-CC-GCC-T--GGG-G-AG-TACGG--C-C--GCAA--GG--T-T-G-AA---------------------------------ACT-C--AAA--GGAA-TT-GA-CGGG-G-A--CCC-G-C--ACAAGCG-GTGG-A-T-GATGT-GG-T-T-T-AA-TT-…	sq382;size=168;	0	33	70	65	0	0	0	168	Bacteria	Proteobacteria	Gammaproteobacteria	Burkholderiales	Comamonadaceae	Unclassified_Comamonadaceae
381	ASV 381	CAC-G-CCC-T-AAA--CG--A-TG-T--C--AA-C---T-----G-G--T--T--G-T-T--G-G-A-C-G--G-------------------------------------------------CT-TG-----------------------------C-T-G-T-T--C-----A-G-T-A--A-C------GA--A----G-C-TAAC-G-C-GT-G--AA-G-T--T---G-A-CC-GCC-T--GGG-G-AG-TACGG--C-C--GCAA--GG--T-T-G-AA---------------------------------ACT-C--AAA--GGAA-TT-GA-CGGG-G-A--CCC-G-C--ACAAGCG-GTGG-A-T-GATGT-GG-T-T-T-AA-TT-…	sq383;size=168;	0	19	85	64	0	0	0	168	Bacteria	Proteobacteria	Gammaproteobacteria	Burkholderiales	Comamonadaceae	Aquabacterium
382	ASV 382	CAC-G-CCC-T-AAA--CG--A-TG-A--T--GA-C---T-----A-G--T--T--G-T-T--G-G-A-G-G--A------------------------------------------------GTT-AAA----------------------------T-C-C-T-T--T-----A-G-T-A--A-C------GC--A----G-C-TAAC-G-C-GT-G--AA-G-T--C---A-T-CC-GCC-T--GGG-G-AG-TACGG--T-C--GCAA--GA--T-T-A-AA---------------------------------ACT-C--AAA--GGAA-TT-GA-CGGG-G-G--CCC-G-C--ACAAGCG-GTGG-A-T-GATGT-GG-T-T-T-AA-TT-…	sq384;size=168;	0	51	0	0	35	50	32	168	Bacteria	Proteobacteria	Gammaproteobacteria	Burkholderiales	Nitrosomonadaceae	MND1
383	ASV 383	CTA-G-CCC-T-AAA--CG--A-TG-A--G--CA-C---T-----G-G--G--T--G-T-G--G-C-C-C-C----------------------------------------------------GG-AC-------------------------------G-G-G-G--C-----C-G-T-G--C-C------GA--A----G-C-TAAC-G-C-AT-T--AA-G-T--G---C-T-CC-GCC-T--GGG-G-AG-TACGG--T-C--GCAA--GG--C-T-G-AA---------------------------------ACT-C--AAA--GGAA-TT-GA-CGGG-G-G--CCC-G-C--ACAAGCG-GTGG-A-G-CATGT-GG-T-T-C-AA-TT-…	sq385;size=167;	5	0	0	0	0	162	0	167	Bacteria	Acidobacteriota	Acidobacteriae	Subgroup 13	Unclassified_Subgroup 13	Unclassified_Subgroup 13
384	ASV 384	CAC-G-CCC-T-AAA--CG--A-TG-A--T--GA-C---T-----A-G--T--T--G-T-T--G-G-A-G-G--A------------------------------------------------GTT-AAA----------------------------T-C-C-T-T--T-----A-G-T-A--A-C------GC--A----G-C-TAAC-G-C-GC-G--AA-G-T--C---A-T-CC-GCC-T--GGG-G-AG-TACGG--T-C--GCAA--GA--T-T-A-AA---------------------------------ACT-C--AAA--GGAA-TT-GA-CGGG-G-G--CCC-G-C--ACAAGCG-GTGG-A-T-GATGT-GG-T-T-T-AA-TT-…	sq386;size=167;	0	0	48	57	27	0	35	167	Bacteria	Proteobacteria	Gammaproteobacteria	Burkholderiales	Nitrosomonadaceae	MND1
385	ASV 385	CAC-G-CCT-T-AAA--CT--A-TG-A--A--TA-C---T-----A-A--G--T--G-T-C--G-G-C-G-G----------------------------------------------------GT-TA-------------------------------C-C-G-C--C-----G-G-T-G--C-C------GC--A----G-C-TAAC-G-C-AT-T--AA-G-T--A---T-T-CC-GCC-T--GGG-A-AG-TACGG--C-C--GCAA--GG--T-T-G-AA---------------------------------ACT-C--AAA--GGAA-TT-GA-CGGG-G-G--CCC-G-C--ACAAGCG-GTGG-A-G-CATGT-GG-T-T-T-AA-TT-…	sq387;size=167;	0	0	0	0	82	0	85	167	Bacteria	Nitrospirota	Nitrospiria	Nitrospirales	Nitrospiraceae	Nitrospira
386	ASV 386	CAC-G-CCC-T-AAA--CG--A-TG-T--A--CA-C---T-----A-G--T--C--G-T-C--G-G-A-A-T--G------------------------------------------------CTT-GA-----------------------------C-A-T-T-T--C-----G-G-T-G--A-T------GC--A----C-T-TAAC-A-G-AT-T--AA-G-T--G---T-A-CC-GCC-T--GGG-G-AG-TACGG--T-C--GCAA--GA--T-T-A-AA---------------------------------ACT-C--AAA--GGAA-TA-GA-CGGG-G-A--CCC-G-C--ACAAGTG-GTGG-A-G-CATGT-GG-T-T-T-AA-TT-…	sq388;size=166;	0	0	95	64	7	0	0	166	Unclassified	Unclassified	Unclassified	Unclassified	Unclassified	Unclassified
387	ASV 387	CAC-G-CCG-T-AAA--CT--A-TG-G--G--TG-C---T-----A-G--C--C--G-T-C--G-G-C-G-A--G------------------------------------------------CTT-G------------------------------C-T-C-G-T--C-----G-G-T-G--G-C------GC--A----G-C-TAAC-G-C-AT-T--AA-G-C--A---C-C-CC-GCC-T--GGG-G-AG-TACGG--C-C--GCAA--GG--T-T-A-AA---------------------------------ACT-C--AAA--GGAA-TT-GA-CGGG-G-G--CCC-G-C--ACAAGCG-GTGG-A-G-CATGT-GG-T-T-T-AA-TT-…	sq389;size=166;	0	0	0	0	94	0	72	166	Bacteria	Proteobacteria	Alphaproteobacteria	Rhizobiales	Hyphomicrobiaceae	Unclassified_Hyphomicrobiaceae
388	ASV 388	CAC-G-CCC-T-AAA--CG--A-TG-T--C--AA-C---T-----G-G--T--T--G-T-T--G-G-G-A-A--G-------------------------------------------------GT-TC-----------------------------C-T-T-C-T--C-----A-G-T-A--A-C------GT--A----G-C-TAAC-G-C-GT-G--AA-G-T--T---G-A-CC-GCC-T--GGG-G-AG-TACGG--C-C--GCAA--GG--T-T-G-AA---------------------------------ACT-C--AAA--GGAA-TT-GA-CGGG-G-A--CCC-G-C--ACAAGCG-GTGG-A-T-GATGT-GG-T-T-T-AA-TT-…	sq390;size=166;	0	0	0	0	61	0	105	166	Bacteria	Proteobacteria	Gammaproteobacteria	Burkholderiales	Comamonadaceae	Unclassified_Comamonadaceae
389	ASV 389	CCA-G-CCG-T-AAA--CG--A-TG-C--T--AG-C---T-----A-G--A--T--G-A-T--T-C-A-T-T--C---GC-------------------------------------------AAG-TC-----------------------G-C---G-A-A-T-G--A-----A-G-T-G--T-C------GC--A----G-G-GAAG-C-C-GT-T--AA-G-C--T---A-G-CC-GCC-T--GGG-G-AG-TACGG--T-C--GCAA--GA--C-T-G-AA---------------------------------ACT-T--AAA--GGAA-TT-GG-CGGG-G-G--AGC-A-C-CACAAGGG-GTGA-A-G-CCTGC-GG-T-T-C-AA-TT-…	sq391;size=166;	0	0	0	0	0	166	0	166	Archaea	Crenarchaeota	Nitrososphaeria	Group 1.1c	Unclassified_Group 1.1c	Unclassified_Group 1.1c
390	ASV 390	CAC-G-CTG-T-AAA--CG--A-TG-A--T--TA-C---T-----C-G--A--T--G-T-T--A-G-C-G-----------------------------------------------------ATA-AAC--------------------------------A-G-T--T-----A-G-C-G--T-C------CA--A----G-C-GAAA-G-C-GT-T--AA-G-T--A---A-T-CC-ACC-T--GGG-G-AG-TACGC--T-C--GCAA--GA--G-T-G-AA---------------------------------ACT-C--AAA--GGAA-TT-GA-CGGG-G-G--TCC-G-C--ACAAGCG-GTGG-A-G-CATGT-GG-T-T-T-AA-TT-…	sq392;size=165;	112	16	0	37	0	0	0	165	Bacteria	Bacteroidota	Bacteroidia	Cytophagales	Cytophagaceae	Unclassified_Cytophagaceae
391	ASV 391	CAC-G-CCG-T-AAA--CG--T-TG-G--G--CA-C---T-----A-G--G--T--G-T-G--G-G-G-A-T--C-----------------------------------------------TATC-GA-C---------------------------G-G-T-T-T--C-----C-G-T-G--C-C------GA--A----G-C-TAAC-G-C-AT-T--AA-G-T--G---C-C-CC-GCC-T--GGG-G-AG-TACGG--C-C--GCAA--GG--C-T-A-AA---------------------------------ACT-C--AAA--GGAA-TT-GA-CGGG-G-G--CCC-G-C--ACAAGCG-GCGG-A-G-CATGT-GG-C-T-T-AA-TT-…	sq393;size=165;	6	27	43	54	0	17	18	165	Bacteria	Actinobacteriota	Acidimicrobiia	IMCC26256	Unclassified_IMCC26256	Unclassified_IMCC26256
392	ASV 392	CAC-G-CCC-T-AAA--CG--A-TG-T--C--TA-C---T-----A-G--T--T--G-T-C--G-G-G-T-C--T-------------------------------------------------TA-AT-----------------------------T-G-A-C-T--T-----G-G-T-A--A-C------GC--A----G-C-TAAC-G-C-GT-G--AA-G-T--A---G-A-CC-GCC-T--GGG-G-AG-TACGG--T-C--GCAA--GA--T-T-A-AA---------------------------------ACT-C--AAA--GGAA-TT-GA-CGGG-G-A--CCC-G-C--ACAAGCG-GTGG-A-T-GATGT-GG-A-T-T-AA-TT-…	sq394;size=165;	0	43	59	63	0	0	0	165	Bacteria	Proteobacteria	Gammaproteobacteria	Burkholderiales	Oxalobacteraceae	Unclassified_Oxalobacteraceae
393	ASV 393	CAC-G-CCC-T-AAA--CG--A-TG-A--A--TA-C---T-----C-G--A--T--G-T-T--A-G-C-G-----------------------------------------------------ATA-AAC--------------------------------A-G-T--T-----A-G-C-G--T-C------AA--A----G-C-GAAA-G-C-GT-T--AA-G-T--A---T-T-CC-ACC-T--GGG-G-AG-TACGT--C-C--GCAA--GG--G-T-G-AA---------------------------------ACT-C--AAA--GGAA-TT-GA-CGGG-G-G--TCC-G-C--ACAAGCG-GAGG-A-G-CATGT-GG-T-T-T-AA-TT-…	sq396;size=164;	0	0	120	36	8	0	0	164	Bacteria	Bacteroidota	Bacteroidia	Sphingobacteriales	Sphingobacteriaceae	Pedobacter
394	ASV 394	CAC-G-CCC-T-AAA--CG--A-TG-T--C--AA-C---T-----A-G--G--T--G-T-T--G-G-G-G-A--A---G---------------------------------------------GA-GA-------------------------C---T-T-C-T-T--T-----A-G-T-A--C-C------GC--A----G-C-TAAC-G-C-GT-G--AA-G-T--T---G-A-CC-GCC-T--GGG-G-AG-TACGG--T-C--GCAA--GA--T-T-A-AA---------------------------------ACT-C--AAA--GGAA-TT-GA-CGGG-G-A--CCC-G-C--ACAAGCG-GTGG-A-T-TATGT-GG-A-T-T-AA-TT-…	sq397;size=164;	0	0	0	0	89	0	75	164	Bacteria	Proteobacteria	Gammaproteobacteria	Burkholderiales	Gallionellaceae	Unclassified_Gallionellaceae
395	ASV 395	CAC-G-CTG-T-AAA--CG--T-TG-G--G--CA-C---T-----A-G--G--T--G-T-G--G-G-C-T-C--T-----------------------------------------------AACC-AA-C---------------------------G-G-A-G-T--C-----C-G-T-G--C-C------GC--A----G-C-TAAC-G-C-AT-T--AA-G-T--G---C-C-CC-GCC-T--GGG-G-AG-TACGG--C-C--GCAA--GG--T-T-A-AA---------------------------------ACT-C--AAA--GGAA-TT-GA-CGGG-G-G--CCC-G-C--ACAAGCA-GCGG-A-G-CATGT-TG-C-T-T-AA-TT-…	sq398;size=164;	0	0	0	0	95	0	69	164	Bacteria	Actinobacteriota	Acidimicrobiia	Microtrichales	Unclassified_Microtrichales	Unclassified_Microtrichales
396	ASV 396	CAC-G-CCG-T-AAA--CG--A-TG-G--A--TA-C---T-----T-G--G--T--G-T-T--G-G-A-G-G--------------------------------------------------TATT-GACC-----------------------------C-C-T-T--C-----A-G-T-G--C-C------GA--A----G-C-TAAC-G-C-GT-T--AA-G-T--A---T-C-CC-GCC-T--GGG-G-AG-TACGG--T-C--GCAA--GA--T-T-A-AA---------------------------------ACT-C--AAA--GAAA-TT-GA-CGGG-G-G--CCC-G-C--ACAAGCG-GTGG-A-G-CATGT-GG-T-T-T-AA-TT-…	sq395;size=164;	0	35	70	59	0	0	0	164	Bacteria	Bdellovibrionota	Bdellovibrionia	Bdellovibrionales	Bdellovibrionaceae	Bdellovibrio
397	ASV 397	CAC-G-CCC-T-AAA--CG--A-TG-T--C--AA-C---T-----G-G--T--T--G-T-T--G-G-G-A-G--G-------------------------------------------------GT-TT-----------------------------C-T-T-C-T--C-----A-G-T-A--A-C------GA--A----G-C-TAAC-G-C-GT-G--AA-G-T--T---G-A-CC-GCC-T--GGG-G-AG-TACGG--C-C--GCAA--GG--T-T-G-AA---------------------------------ACT-C--AAA--GGAA-TT-GA-CGGG-G-A--CCC-G-C--ACAAGCG-GTGG-A-T-GATGT-GG-T-T-T-AA-TT-…	sq399;size=163;	81	27	0	25	0	30	0	163	Bacteria	Proteobacteria	Gammaproteobacteria	Burkholderiales	Comamonadaceae	Unclassified_Comamonadaceae
398	ASV 398	CTG-G-CTG-T-AAA--CG--A-TG-A--G--CA-C---T-----A-G--T--T--G-G-G--A-G-G-G-G--C-------------------------------------------------TT-CG-----------------------------G-C-C-C-A--T-----C-C-G-A--A-C------GC--A----G-C-GAAA-G-C-AT-T--AA-G-T--G---C-T-CC-GCC-T--GGG-G-AG-TATGG--T-C--GCAA--GG--C-T-G-AA---------------------------------ACT-C--AAA--GGAA-TT-GA-CGGG-G-G--CTC-A-C--ACAAGCG-GTGG-A-G-CATGT-GG-C-T-T-AA-TT-…	sq400;size=163;	13	3	0	22	0	114	11	163	Bacteria	Planctomycetota	Planctomycetes	Planctomycetales	Gimesiaceae	uncultured
399	ASV 399	CAC-G-CCG-T-AAA--CG--A-TG-A--T--CA-C---T-----A-G--G--T--G-T-T--G-G-G-G-G----------------------------------------------------TC-AA-------------------------------A-G-C-C--C-----A-G-C-G--C-C------CA--A----G-C-TAAC-G-C-GA-T--AA-G-T--G---A-T-CC-GCC-T--GGG-G-AG-TACGC--A-C--GCAA--GT--G-T-G-AA---------------------------------ACT-C--AAA--GGAA-TT-GA-CGGG-G-A--CCC-G-C--ACAAGCG-GTGG-A-G-CATGT-GG-T-T-T-AA-TT-…	sq401;size=163;	4	39	65	55	0	0	0	163	Bacteria	Fusobacteriota	Fusobacteriia	Fusobacteriales	Fusobacteriaceae	Unclassified_Fusobacteriaceae
400	ASV 400	CAC-G-CCG-T-AAA--CG--A-TG-A--T--TA-C---T-----A-G--T--T--G-T-T--G-G-G-G-T----------------------------------------------------TT-AA-------------------------------G-C-C-T--C-----A-G-T-G--A-C------CA--A----G-G-GAAA-C-C-GA-T--AA-G-T--A---A-T-CC-ACC-T--GGG-G-AG-TACGC--C-G--GCAA--CG--G-T-G-AA---------------------------------ACT-C--AAA--GGAA-TT-GA-CGGG-G-G--TCC-G-C--ACAAGCG-GTGG-A-G-CATGT-GG-T-T-T-AA-TT-…	sq402;size=163;	0	0	89	74	0	0	0	163	Bacteria	Bacteroidota	Bacteroidia	Cytophagales	Spirosomaceae	Lacihabitans
401	ASV 401	CAC-G-CCC-T-AAA--CG--A-TG-T--C--GA-C---T-----A-G--T--T--G-T-T--C-G-G-G-A--A---G---------------------------------------------GT-GA-------------------------C---T-T-C-T-T--G-----A-G-T-A--A-C------GA--A----G-C-TAAC-G-C-GT-G--AA-G-T--C---G-A-CC-GCC-T--GGG-G-AG-TACGG--T-C--GCAA--GA--T-T-A-AA---------------------------------ACT-C--AAA--GGAA-TT-GA-CGGG-G-A--CCC-G-C--ACAAGCG-GTGG-A-T-GATGT-GG-A-T-T-AA-TT-…	sq403;size=162;	26	76	28	32	0	0	0	162	Bacteria	Proteobacteria	Gammaproteobacteria	Burkholderiales	Rhodocyclaceae	Uliginosibacterium
402	ASV 402	CTA-G-CTG-T-AAA--CG--A-TG-A--G--TG-C---T-----G-G--G--T--G-T-A--G-G-A-G-G--------------------------------------------------TATC-AA-CC----------------------------C-C-T-C--C-----T-G-T-G--C-C------GA--A----G-C-TAAC-G-C-AT-T--AA-G-C--A---C-T-CC-GCC-T--GGG-G-AG-TACGG--T-C--GCAA--GG--C-T-G-AA---------------------------------ACT-C--AAA--GGAA-TT-GA-CGGG-G-G--CCC-G-C--ACAAGCG-GTGG-A-G-CATGT-GG-T-T-C-AA-TT-…	sq404;size=162;	0	0	0	0	105	0	57	162	Bacteria	Acidobacteriota	Vicinamibacteria	Subgroup 17	Unclassified_Subgroup 17	Unclassified_Subgroup 17
403	ASV 403	CAC-G-CCA-T-AAA--CG--A-TG-A--G--AA-C---T-----A-G--A--T--G-T-T--G-G-G-A-G--G------------------------------------------------GTT-AG-----------------------------C-C-T-C-C--C-----G-G-T-G--T-C------GC--A----G-C-TAAC-G-C-GT-T--AA-G-T--T---C-T-CC-GCC-T--GGG-G-AG-TACGG--C-C--GCAA--GG--T-T-G-AA---------------------------------ACT-C--AAA--GGAA-TT-GA-CGGG-G-A--CCC-G-C--ACAAGCG-GTGG-A-G-CATGT-GG-T-T-T-AA-TT-…	sq405;size=162;	0	0	0	0	96	0	66	162	Bacteria	Proteobacteria	Gammaproteobacteria	PLTA13	Unclassified_PLTA13	Unclassified_PLTA13
404	ASV 404	CAC-G-CCC-T-AAA--CG--A-TG-T--C--AA-C---T-----G-G--T--T--G-T-T--G-G-G-T-C---------------------------------------------------TTT-AC-----------------------------T-G-A-C-T--C-----A-G-T-A--A-C------GA--A----G-C-TAAC-G-C-GT-G--AA-G-T--T---G-A-CC-GCC-T--GGG-G-AG-TACGG--C-C--GCAA--GG--T-T-G-AA---------------------------------ACT-C--AAA--GGAA-TT-GA-CGGG-G-A--CCC-G-C--ACAAGCG-GTGG-A-T-GATGT-GG-T-T-T-AA-TT-…	sq406;size=161;	32	32	57	40	0	0	0	161	Bacteria	Proteobacteria	Gammaproteobacteria	Burkholderiales	Comamonadaceae	Unclassified_Comamonadaceae
405	ASV 405	CTA-G-CTG-T-AAA--CG--A-TG-A--G--TG-C---T-----G-G--G--T--G-T-A--G-G-G-G-G--------------------------------------------------TATT-AA-CC----------------------------C-C-C-C--C-----T-G-T-G--C-C------GA--A----G-C-TAAC-G-C-AT-T--AA-G-C--A---C-T-CC-GCC-T--GGG-G-AG-TACGG--T-C--GCAA--GG--C-T-G-AA---------------------------------ACT-C--AAA--GGAA-TT-GA-CGGG-G-G--CCC-G-C--ACAAGCG-GTGG-A-G-CATGT-GG-T-T-C-AA-TT-…	sq407;size=161;	0	0	0	0	128	0	33	161	Bacteria	Acidobacteriota	Vicinamibacteria	Subgroup 17	Unclassified_Subgroup 17	Unclassified_Subgroup 17
406	ASV 406	CAT-G-CCA-T-AAA--CG--A-TG-A--G--GA-C---T-----A-G--A--C--G-T-T--G-A-G-A-G--G------------------------------------------------GTA-AG-----------------------------C-C-T-C-G--C-----A-G-T-G--T-C------GT--A----G-C-TAAC-G-C-GC-T--AA-G-T--C---C-T-CC-GCC-T--GGG-G-AG-TACGG--C-C--GCAA--GG--T-T-G-AA---------------------------------ACT-C--AAA--GGAA-TT-GA-CGGG-G-A--CCC-G-C--ACAAGCG-GTGG-A-G-CATGT-GG-T-T-T-AA-TT-…	sq408;size=161;	0	0	0	0	0	117	44	161	Bacteria	Proteobacteria	Gammaproteobacteria	Gammaproteobacteria Incertae Sedis	Unknown Family	Acidibacter
407	ASV 407	CAC-G-CCG-T-AAA--CG--A-TG-A--G--TG-C---T-----A-G--A--C--G-T-T--G-G-G-C-A--G------------------------------------------------CCTAG------------------------------C-T-G-T-T--C-----A-G-T-G--T-C------GC--A----G-C-TAAC-G-C-AT-T--AA-G-C--A---C-T-CC-GCC-T--GGG-G-AG-TACGG--C-C--GCAA--GG--T-T-G-AA---------------------------------ACT-C--AAA--GGAA-TT-GA-CGGG-G-G--CCC-G-C--ACAAGCG-GTGG-A-G-CATGT-GG-T-T-C-AA-TT-…	sq409;size=160;	0	0	0	5	91	0	64	160	Bacteria	Proteobacteria	Alphaproteobacteria	uncultured	Unclassified_uncultured	Unclassified_uncultured
408	ASV 408	CAC-G-CCC-T-AAA--CG--A-TG-T--C--TA-C---T-----A-G--T--T--G-T-C--G-G-G-T-C--T-------------------------------------------------TA-AT-----------------------------T-G-A-C-T--T-----G-G-T-A--A-C------GC--A----G-C-TAAC-G-C-GT-G--AA-G-T--A---G-A-CC-GCC-T--GGG-G-AG-TACGG--T-C--GCAA--GA--T-T-A-AA---------------------------------ACT-C--AAA--GGAA-TT-GA-CGGG-G-A--CCC-G-C--ACAAGCG-GTGG-A-T-GATGT-GG-A-T-T-AA-TT-…	sq410;size=159;	0	0	61	98	0	0	0	159	Bacteria	Proteobacteria	Gammaproteobacteria	Burkholderiales	Oxalobacteraceae	Unclassified_Oxalobacteraceae
409	ASV 409	CAC-G-CCC-T-AAA--CG--A-TG-T--C--AA-C---T-----G-G--T--T--G-T-T--G-G-G-G-G--A---G---------------------------------------------TG-AA-------------------------A---T-C-C-T-T--C-----A-G-T-A--A-C------GA--A----G-C-TAAC-G-C-GT-G--AA-G-T--T---G-A-CC-GCC-T--GGG-G-AG-TACGG--T-C--GCAA--GA--T-T-A-AA---------------------------------ACT-C--AAA--GGAA-TT-GA-CGGG-G-A--CCC-G-C--ACAAGCG-GTGG-A-T-GATGT-GG-A-T-T-AA-TT-…	sq411;size=158;	13	28	0	0	0	49	68	158	Bacteria	Proteobacteria	Gammaproteobacteria	Burkholderiales	Hydrogenophilaceae	uncultured
410	ASV 410	CAC-G-CCG-T-AAA--CG--A-TG-G--A--TA-C---T-----A-G--C--T--G-T-T--C-G-G-A------------------------------------------------------GC-AA---------------------------------T-C-T--G-----A-G-T-G--G-C------TA--A----G-C-GAAA-G-T-GA-T--AA-G-T--A---T-C-CC-ACC-T--GGG-G-AG-TACGT--T-C--GCAA--GA--A-T-G-AA---------------------------------ACT-C--AAA--GGAA-TT-GA-CGGG-G-G--CCC-G-C--ACAAGCG-GTGG-A-G-CATGT-GG-T-T-T-AA-TT-…	sq412;size=158;	0	32	66	48	0	12	0	158	Bacteria	Bacteroidota	Bacteroidia	Flavobacteriales	Flavobacteriaceae	Flavobacterium
411	ASV 411	CAC-G-CCG-T-AAA--CG--A-TG-G--A--AG-C---T-----A-G--C--C--G-T-C--A-G-G-G-A--G------------------------------------------------CTT-G------------------------------C-T-C-T-T--T-----G-G-T-G--G-C------GC--A----G-C-TAAC-G-C-AT-T--AA-G-C--T---T-C-CC-GCC-T--GGG-G-AG-TACGG--T-C--GCAA--GA--T-T-A-AA---------------------------------ACT-C--AAA--GGAA-TT-GA-CGGG-G-G--CCC-G-C--ACAAGCG-GTGG-A-G-CATGT-GG-T-T-T-AA-TT-…	sq413;size=158;	0	0	0	0	142	0	16	158	Bacteria	Proteobacteria	Alphaproteobacteria	Rhizobiales	Rhizobiales Incertae Sedis	Unclassified_Rhizobiales Incertae Sedis
412	ASV 412	CAC-G-CCG-T-AAA--CG--A-TG-A--G--CG-C---T-----A-G--G--T--G-T-T--G-T-G-G-G--------------------------------------------------TGTT-GACC-----------------------------C-C-C-G--C-----A-G-T-G--C-C------GC--A----G-C-TAAC-G-C-AT-T--AA-G-C--G---C-T-CC-GCC-T--GGG-A-AG-TACGG--C-C--GCAA--GG--C-T-A-AA---------------------------------ACT-C--AAA--GGAA-TT-GA-CGGG-G-G--CCC-G-C--ACAAGCG-GTGG-A-G-CATGT-GG-T-T-T-AA-TT-…	sq414;size=157;	0	0	0	0	69	30	58	157	Bacteria	Myxococcota	Myxococcia	Myxococcales	Anaeromyxobacteraceae	Anaeromyxobacter
413	ASV 413	CTA-G-CCC-T-AAA--CA--A-TG-A--A--CA-C---T-----G-G--G--T--G-T-G--G-C-G-C-C----------------------------------------------------GT-AT-------------------------------G-G-C-G--C-----C-G-T-G--C-C------GA--A----G-C-TAAC-G-C-AT-T--AA-G-T--G---T-T-CC-GCC-T--GGG-G-AG-TACGG--T-C--GCAA--GG--C-T-G-AA---------------------------------ACT-C--AAA--GGAA-TT-GA-CGGG-G-G--CCC-G-C--ACAAGCG-GTGG-A-G-CATGT-GG-T-T-C-AA-TT-…	sq415;size=156;	25	0	0	7	0	124	0	156	Bacteria	Acidobacteriota	Acidobacteriae	Subgroup 13	Unclassified_Subgroup 13	Unclassified_Subgroup 13
414	ASV 414	CAC-G-CCG-T-AAA--CG--A-TG-A--G--TG-C---T-----A-G--G--T--G-T-C--A-C-G-G-G--------------------------------------------------CTTT-GACC-----------------------------C-T-C-G--T-----G-G-T-G--C-C------GT--A----G-C-TAAC-G-C-AA-T--AA-G-C--A---C-T-CC-GCC-T--GGG-G-AG-TACGG--T-C--GCAA--GA--C-T-A-AA---------------------------------ACT-C--AAA--GGAA-TT-GA-CGGG-G-G--CCC-G-C--ACAAGCG-GTGG-A-G-CATGT-GG-T-T-T-AA-TT-…	sq416;size=156;	12	18	40	40	46	0	0	156	Bacteria	Myxococcota	Polyangia	Polyangiales	BIrii41	Unclassified_BIrii41
415	ASV 415	CAT-G-CCG-T-AAA--CG--A-TG-T--C--TA-C---T-----A-G--C--C--G-T-T--G-G-G-G-C--C------------------------------------------------TTT-GA-----------------------------G-G-C-T-T--T-----A-G-T-G--G-C------GC--A----G-C-TAAC-G-C-GA-T--AA-G-T--A---G-A-CC-GCC-T--GGG-G-AG-TACGG--T-C--GCAA--GA--C-T-A-AA---------------------------------ACT-C--AAA--TGAA-TT-GA-CGGG-G-G--CCC-G-C--ACAAGCG-GTGG-A-G-CATGT-GG-T-T-T-AA-TT-…	sq417;size=156;	0	15	98	33	10	0	0	156	Bacteria	Proteobacteria	Gammaproteobacteria	Pseudomonadales	Moraxellaceae	Acinetobacter
416	ASV 416	CAC-G-CCC-T-AAA--CG--A-TG-T--C--AA-C---T-----G-G--T--T--G-T-T--G-G-A-C-G--G-------------------------------------------------CT-TG-----------------------------C-T-G-T-T--C-----A-G-T-A--A-C------GA--A----G-C-TAAC-G-C-GT-G--AA-G-T--T---G-A-CC-GCC-T--GGG-G-AG-TACGG--C-C--GCAA--GG--T-T-G-AA---------------------------------ACT-C--AAA--GGAA-TT-GA-CGGG-G-A--CCC-G-C--ACAAGCG-GTGG-A-T-GATGT-GG-T-T-T-AA-TT-…	sq418;size=156;	0	32	57	67	0	0	0	156	Bacteria	Proteobacteria	Gammaproteobacteria	Burkholderiales	Comamonadaceae	Unclassified_Comamonadaceae
417	ASV 417	CAC-G-CCC-T-AAA--CG--A-TG-C--A--TA-T---T-----T-G--G--T--G-T-G--G-G-C-A-G--T-------------------------------------------------TC-AT-----------------------------T-C-T-G-T--C-----C-G-T-G--C-C------GG--A----G-C-TAAC-G-C-GT-T--AA-A-T--A---T-G-CC-GCC-T--GGG-G-AG-TACAG--T-C--GCAA--GG--C-T-G-AA---------------------------------ACT-C--AAA--GGAA-TT-GA-CGGG-G-G--CCC-G-C--ACAAGCG-GTGG-A-G-CATGT-GG-T-T-C-AA-TT-…	sq419;size=155;	19	0	0	28	0	108	0	155	Bacteria	Acidobacteriota	Acidobacteriae	Solibacterales	Solibacteraceae	Candidatus Solibacter
418	ASV 418	CAC-G-CCC-T-AAA--CG--A-TG-C--A--TA-T---T-----T-G--G--T--G-T-G--G-G-T-C-A--T-------------------------------------------------TC-AG-----------------------------T-T-G-A-T--C-----C-G-T-G--C-C------GG--A----G-C-TAAC-G-C-GT-T--AA-A-T--A---T-G-CC-GCC-T--GGG-G-AG-TACAG--T-C--GCAA--GG--C-T-G-AA---------------------------------ACT-C--AAA--GGAA-TT-GA-CGGG-G-G--CCC-G-C--ACAAGCG-GTGG-A-G-CATGT-GG-T-T-C-AA-TT-…	sq420;size=155;	0	15	0	0	0	140	0	155	Bacteria	Acidobacteriota	Acidobacteriae	Solibacterales	Solibacteraceae	Candidatus Solibacter
419	ASV 419	CAC-G-CCC-T-AAA--CG--A-TG-T--C--TA-C---T-----A-G--T--T--G-T-T--G-G-G-A-G--A---G---------------------------------------------TA-AA-------------------------A---T-C-T-C-T--T-----A-G-T-A--A-C------GC--A----G-C-TAAC-G-C-GT-G--AA-G-T--A---G-A-CC-GCC-T--GGG-G-AG-TACGG--T-C--GCAA--GA--T-T-A-AA---------------------------------ACT-C--AAA--GGAA-TT-GA-CGGG-G-G--CCC-G-C--ACAAGCG-GTGG-A-T-TATGT-GG-A-T-T-AA-TT-…	sq421;size=154;	12	142	0	0	0	0	0	154	Bacteria	Proteobacteria	Gammaproteobacteria	Burkholderiales	Methylophilaceae	Unclassified_Methylophilaceae
420	ASV 420	CAC-G-CCC-T-AAA--CG--A-TG-T--C--AA-C---T-----A-G--G--T--G-T-T--G-G-G-G-A--A---G---------------------------------------------GA-GA-------------------------C---T-T-C-T-T--T-----A-G-T-A--C-C------GC--A----G-C-TAAC-G-C-GT-G--AA-G-T--T---G-A-CC-GCC-T--GGG-G-AG-TACGG--T-C--GCAA--GA--T-T-A-AA---------------------------------ACT-C--AAA--GGAA-TT-GA-CGGG-G-A--CCC-G-C--ACAAGCG-GTGG-A-T-TATGT-GG-A-T-T-AA-TT-…	sq422;size=154;	0	0	106	48	0	0	0	154	Bacteria	Proteobacteria	Gammaproteobacteria	Burkholderiales	Gallionellaceae	Unclassified_Gallionellaceae
421	ASV 421	CTG-G-CCC-T-AAA--CG--G-TG-C--G--CG-T---T-----T-G--C--T--G-T-G--A-G-T-G-G--------------------------------------------------AATC-GA-CC----------------------------C-C-G-C--T-----C-G-T-G--G-C------GA--A----G-T-TAAC-A-C-GT-T--AA-A-C--G---C-G-CC-GCC-T--GGG-A-AA-TACGG--C-C--GCAA--GG--T-T-A-AA---------------------------------ACT-C--AAA--GAAA-TT-GA-CGGG-G-G--CCT-G-C--ACAAGCG-GTGG-A-G-TATGT-GG-C-T-T-AA-TT-…	sq423;size=153;	82	0	0	45	0	26	0	153	Bacteria	Verrucomicrobiota	Verrucomicrobiae	Pedosphaerales	Pedosphaeraceae	uncultured
422	ASV 422	CAC-G-CCC-T-AAA--CG--A-TG-T--C--AA-C---T-----A-G--T--T--G-T-C--G-G-G-G-A--G---G---------------------------------------------GT-GA-------------------------C---C-T-C-T-T--T-----G-G-T-A--A-C------GC--A----G-C-TAAC-G-C-GT-G--AA-G-T--T---G-A-CC-GCC-T--GGG-G-AG-TACGG--T-C--GCAA--GA--T-T-A-AA---------------------------------ACT-C--AAA--GGAA-TT-GA-CGGG-G-A--CCC-G-C--ACAAGCG-GTGG-A-T-TATGT-GG-A-T-T-AA-TT-…	sq424;size=153;	60	45	0	6	0	42	0	153	Bacteria	Proteobacteria	Gammaproteobacteria	Burkholderiales	Sulfuricellaceae	Unclassified_Sulfuricellaceae
423	ASV 423	CAC-G-CCG-T-AAA--CG--G-TG-G--G--CA-C---T-----A-G--G--T--G-T-G--G-G-G-A-C--T-----------------------------------------------TTTC-AA-C---------------------------G-G-T-T-T--C-----C-G-C-G--C-C------GC--A----G-C-TAAC-G-C-AT-T--AA-G-T--G---C-C-CC-GCC-T--GGG-G-AG-TACGG--C-C--GCAA--GG--C-T-A-AA---------------------------------ACT-C--AAA--GAAA-TT-GA-CGGG-G-G--CCC-G-C--ACAAGCA-GCGG-A-G-CATGT-GG-C-T-T-AA-TT-…	sq425;size=153;	31	0	0	12	0	110	0	153	Bacteria	Actinobacteriota	Acidimicrobiia	uncultured	Unclassified_uncultured	Unclassified_uncultured
424	ASV 424	CAC-G-CCC-T-AAA--CG--A-TG-A--G--TG-C---T-----G-G--G--T--G-T-C--C-G-G-C------------------------------------------------------TT-TA---------------------------------G-C-T--G-----G-G-T-G--C-C------GA--A----G-C-TAAC-G-C-GA-T--AA-G-C--A---C-T-CC-ACC-T--GGG-A-AG-TACGG--T-C--GCAA--GA--C-T-G-AA---------------------------------ACT-C--AAA--GGAA-TT-GA-CGGG-G-G--CCC-G-C--ACAAGCG-GTGG-A-G-CATGT-GG-T-T-T-AA-TT-…	sq426;size=153;	16	13	0	13	0	111	0	153	Bacteria	Deinococcota	Deinococci	Thermales	Thermaceae	Meiothermus
425	ASV 425	CTA-G-CTG-T-AAA--CG--A-TG-G--G--CA-C---T-----G-G--G--T--A-G-G--G-G-G-C-T--C------------------------------------------------GCC-GAT----------------------------G-G-G-C-T--C-----T-C-T-G--C-C------GC--A----G-G-GAAA-C-C-GT-G--AA-G-T--G---C-C-CC-GCC-T--GGG-G-AG-TATGG--T-C--GCAA--GG--C-T-G-AA---------------------------------ACT-C--AAA--GGAA-TT-GA-CGGG-G-G--CTC-A-C--ACAAGCG-GTGG-A-G-CATGT-GG-C-T-C-AA-TT-…	sq427;size=153;	30	0	0	36	0	74	13	153	Bacteria	Planctomycetota	Planctomycetes	Isosphaerales	Isosphaeraceae	Unclassified_Isosphaeraceae
426	ASV 426	CTT-G-CCG-T-AAA--CG--A-TG-T--A--TA-C---T-----T-G--A--T--G-T-A--G-T-T-A-G--------------------------------------------------GCTC-AA-CC----------------------------C-T-G-G--C-----T-G-T-G--T-C------GT--A----G-C-TAAC-G-C-GA-T--AA-G-T--A---T-A-CC-GCC-T--GAG-G-AG-TACGC--T-C--GCAA--GG--G-T-G-AA---------------------------------ACT-C--AAA--AGAA-TT-GA-CGGG-G-G--CCC-G-C--ACAAGCA-GTGG-A-G-CATGT-GG-T-T-T-AA-TT-…	sq428;size=153;	0	111	17	25	0	0	0	153	Bacteria	Verrucomicrobiota	Chlamydiae	Chlamydiales	Simkaniaceae	Candidatus Rhabdochlamydia
427	ASV 427	CAC-G-CAG-T-AAA--CG--A-TG-A--G--AA-C---T-----G-G--C--T--G-T-G--A-T-G-T-G--T---AG-G--GA-------------------------------------GCA-A---------------------TCTC-T---G-C-A-T-G--A-----C-G-T-A--G-C------GA--A----G-C-TAAC-G-C-GT-T--AA-G-T--T---C-T-CC-GCC-T--GGG-G-AG-TACGG--C-C--GCAA--GG--T-T-A-AA---------------------------------ACT-C--AAA--GGAA-TT-GA-CGGG-G-G--CCC-G-C--ACAAGCG-GTGG-A-G-CATGT-GG-T-T-T-AA-TT-…	sq429;size=153;	0	56	40	57	0	0	0	153	Bacteria	Proteobacteria	Gammaproteobacteria	Diplorickettsiales	Diplorickettsiaceae	Rickettsiella
428	ASV 428	CAC-G-CCC-T-AAA--CG--A-TG-T--C--TA-C---T-----A-G--T--T--G-T-C--G-G-G-T-C--T-------------------------------------------------TA-AT-----------------------------T-G-A-C-T--T-----G-G-T-A--A-C------GC--A----G-C-TAAC-G-C-GT-G--AA-G-T--A---G-A-CC-GCC-T--GGG-G-AG-TACGG--T-C--GCAA--GA--T-T-A-AA---------------------------------ACT-C--AAA--GGAA-TT-GA-CGGG-G-A--CCC-G-C--ACAAGCG-GTGG-A-T-GATGT-GG-A-T-T-AA-TT-…	sq430;size=153;	0	48	49	56	0	0	0	153	Bacteria	Proteobacteria	Gammaproteobacteria	Burkholderiales	Oxalobacteraceae	Unclassified_Oxalobacteraceae
429	ASV 429	CAC-G-CCC-T-AAA--CG--A-TG-T--C--AA-C---T-----G-G--T--T--G-T-C--G-G-G-T-C--T-------------------------------------------------TC-AT-----------------------------T-G-A-C-T--T-----G-G-T-A--A-C------GT--A----G-C-TAAC-G-C-GT-G--AA-G-T--T---G-A-CC-GCC-T--GGG-G-AG-TACGG--T-C--GCAA--GA--T-T-A-AA---------------------------------ACT-C--AAA--GGAA-TT-GA-CGGG-G-A--CCC-G-C--ACAAGCG-GTGG-A-T-GATGT-GG-A-T-T-AA-TT-…	sq431;size=151;	69	31	0	51	0	0	0	151	Bacteria	Proteobacteria	Gammaproteobacteria	Burkholderiales	Burkholderiaceae	Burkholderia-Caballeronia-Paraburkholderia
430	ASV 430	CAC-G-CCC-T-AAA--CG--A-TG-C--C--AA-C---T-----G-G--G--T--G-T-T--G-G-G-G-A--A---G---------------------------------------------GA-GA-------------------------C---T-T-C-T-T--T-----A-G-T-A--C-C------GA--A----G-C-TAAC-G-C-GT-G--AA-G-T--T---G-G-CC-GCC-T--GGG-G-AG-TACGG--T-C--GCAA--GA--T-T-A-AA---------------------------------ACT-C--AAA--GGAA-TT-GA-CGGG-G-A--CCC-G-C--ACAAGCG-GTGG-A-T-GATGT-GG-A-T-T-AA-TT-…	sq432;size=151;	84	31	0	36	0	0	0	151	Bacteria	Proteobacteria	Gammaproteobacteria	Burkholderiales	Rhodocyclaceae	Unclassified_Rhodocyclaceae
431	ASV 431	CAC-G-CCG-T-AAA--CG--T-TG-A--T--TA-C---T-----A-G--A--T--G-T-G--T-G-C-G-C----------------------------------------------------G--TAG--------------------------------C-G-T--A-----C-G-T-G--T-C------AA--A----G-C-GAAA-G-C-GT-T--AA-G-T--A---A-T-CC-ACC-T--GGG-G-AG-TACGA--C-C--GCAA--GG--T-T-G-AA---------------------------------ACT-C--AAA--GGAA-TT-GA-CGGG-G-G--CCC-G-C--ACAAGCG-GAGG-A-G-CATGT-GG-T-T-T-AA-TT-…	sq433;size=151;	34	0	0	0	0	117	0	151	Bacteria	Bacteroidota	Bacteroidia	Sphingobacteriales	Unclassified_Sphingobacteriales	Unclassified_Sphingobacteriales
432	ASV 432	CAC-G-CCC-T-AAA--CG--A-TG-A--T--CT-C---T-----A-G--T--C--T-T-T--C-G-G-A-G--------------------------------------------------TATC-GACC-----------------------------C-T-C-T--G-----A-G-A-G--A-C------GT--A----G-C-TAAC-G-C-GT-T--AA-G-A--G---A-T-CC-GCC-T--GGG-A-AA-TACGG--C-C--GCAA--GG--C-T-A-AA---------------------------------ACT-C--AAA--GGAA-TA-GA-CGGG-G-A--CTT-G-C--ACAAGTA-GTGG-A-T-TATGT-GG-T-T-T-AA-TT-…	sq434;size=151;	28	51	64	0	8	0	0	151	Bacteria	Patescibacteria	Parcubacteria	Candidatus Nomurabacteria	Unclassified_Candidatus Nomurabacteria	Unclassified_Candidatus Nomurabacteria
433	ASV 433	CAC-G-CCC-T-AAA--CG--A-TG-T--C--TA-C---T-----T-G--C--T--G-T-T--G-G-G-G-G----------------------------------------------------T---A-------------------------------A-C-C-T--T-----A-G-T-A--G-C------GA--A----G-C-TAAC-G-C-GA-G--AA-G-T--A---G-A-CC-GCC-T--GGG-G-AG-TACGG--T-C--GCAA--GA--T-T-A-AA---------------------------------ACT-C--AAA--GGAA-TT-GA-CGGG-G-A--CCC-G-C--ACAAGCG-GTGG-A-T-GATGT-GG-A-T-T-AA-TT-…	sq435;size=151;	0	78	0	73	0	0	0	151	Bacteria	Proteobacteria	Gammaproteobacteria	Burkholderiales	Neisseriaceae	uncultured
434	ASV 434	CAC-G-CCC-T-AAA--CT--A-TG-G--A--TA-C---T-----C-G--A--C--A-T-C--A-G-C-G-----------------------------------------------------ATA-TAC--------------------------------T-G-T--T-----G-G-T-G--T-C------TA--A----G-C-GAAA-G-C-AT-T--AA-G-T--A---T-C-CC-ACC-T--GGG-A-AG-TACGA--C-C--GCAA--GG--T-T-G-AA---------------------------------ACT-C--AAA--GGAA-TT-GA-CGGG-G-G--TCC-G-C--ACAAGTG-GTGG-A-G-TATGT-GG-T-T-T-AA-TT-…	sq436;size=151;	0	15	99	27	10	0	0	151	Unclassified	Unclassified	Unclassified	Unclassified	Unclassified	Unclassified
435	ASV 435	CAC-G-CTG-T-AAA--CG--A-TG-A--A--CA-C---T-----T-G--G--T--G-T-G--G-A-G-G-G--------------------------------------------------AGTT-GACC-----------------------------C-C-T-T--C-----C-G-T-G--C-C------GG--A----G-C-TAAC-G-C-GT-T--AA-G-T--G---T-T-CC-GCC-T--GGG-G-AG-TACGG--T-C--GCAA--GG--C-T-G-AA---------------------------------ACT-C--AAA--GGAA-TT-GA-CGGG-G-G--CCC-G-C--ACAAGCG-GTGG-A-G-CATGT-GG-T-T-T-AA-TT-…	sq437;size=151;	0	18	36	39	30	0	28	151	Bacteria	Acidobacteriota	Holophagae	Holophagales	Holophagaceae	Unclassified_Holophagaceae
436	ASV 436	CAC-G-CCC-T-AAA--CG--A-TG-A--A--TA-C---T-----C-G--A--T--G-T-T--G-G-C-G-----------------------------------------------------ATA-TAC--------------------------------G-G-T--C-----A-G-C-G--T-C------TA--A----G-C-GAAA-G-C-GT-T--AA-G-T--A---T-T-CC-ACC-T--GGG-G-AG-TACGC--C-C--GCAA--GG--G-T-G-AA---------------------------------ACT-C--AAA--GGAA-TT-GA-CGGG-G-G--CCC-G-C--ACAAGCG-GAGG-A-G-CATGT-GG-T-T-T-AA-TT-…	sq438;size=151;	0	52	53	46	0	0	0	151	Bacteria	Bacteroidota	Bacteroidia	Sphingobacteriales	Sphingobacteriaceae	Mucilaginibacter
437	ASV 437	CAC-G-CCC-T-AAA--CG--A-TG-G--G--CA-C---T-----A-G--G--T--G-T-G--G-G-A-G-G--------------------------------------------------TATC-GACC-----------------------------C-C-T-T--C-----C-G-T-G--C-C------GC--A----G-C-TAAC-G-C-AT-T--AA-G-T--G---C-C-CC-GCC-T--GGG-G-AG-TACGG--C-C--GCAA--GG--T-T-G-AA---------------------------------ACT-C--AAA--GGAA-TT-GA-CGGG-G-G--CCC-G-C--ACAAGCG-GTGG-T-G-CATGT-GG-T-T-T-AA-TT-…	sq439;size=151;	0	0	8	0	14	0	129	151	Bacteria	Nitrospirota	4-29-1	Unclassified_4-29-1	Unclassified_4-29-1	Unclassified_4-29-1
438	ASV 438	CAC-G-CCC-T-AAA--CG--A-TG-T--C--AA-C---T-----A-G--G--T--G-T-T--G-G-G-G-A--A---G---------------------------------------------GA-GA-------------------------C---T-T-C-T-T--T-----A-G-T-A--C-C------GC--A----G-C-TAAC-G-C-GA-T--AA-G-T--T---G-A-CC-GCC-T--GGG-G-AG-TACGG--T-C--GCAA--GA--T-T-A-AA---------------------------------ACT-C--AAA--GGAA-TT-GA-CGGG-G-A--CCC-G-C--ACAAGCG-GTGG-A-T-TATGT-GG-A-T-T-AA-TT-…	sq440;size=150;	0	44	25	42	39	0	0	150	Bacteria	Proteobacteria	Gammaproteobacteria	Burkholderiales	Gallionellaceae	Unclassified_Gallionellaceae
439	ASV 439	CGC-A-CAG-T-AAA--CG--A-TG-A--T--CA-C---T-----C-G--G--T--G-T-T--G-G-C-------------------------------------------------------GATATACT---------------------------------G-C--C-----A-G-C-G--C-C------CA--A----G-G-GAAA-C-C-GA-T--AA-G-T--G---A-T-CC-ACC-T--GGG-G-AG-TACGC--C-G--GCAA--CG--G-T-G-AA---------------------------------ACT-C--AAA--GGAA-TT-GA-CGGG-G-G--TCC-G-C--ACAAGCG-GTGG-A-G-CATGT-GG-T-T-T-AA-TT-…	sq441;size=150;	0	0	94	56	0	0	0	150	Bacteria	Bacteroidota	Bacteroidia	Cytophagales	Microscillaceae	uncultured
440	ASV 440	CAC-G-CCC-T-AAA--CG--A-TG-T--C--GA-C---T-----A-G--T--T--G-T-C--G-G-G-G-A--T-------------------------------------------------TA-AC-----------------------------T-T-T-C-T--C-----G-G-T-A--A-C------GC--A----G-C-TAAC-G-C-GT-G--AA-G-T--C---G-A-CC-GCC-T--GGG-G-AG-TACGG--T-C--GCAA--GA--T-T-A-AA---------------------------------ACT-C--AAA--GGAA-TT-GA-CGGG-G-A--CCC-G-C--ACAAGCG-GTGG-A-T-GATGT-GG-A-T-T-AA-TT-…	sq442;size=150;	0	0	0	0	0	150	0	150	Bacteria	Proteobacteria	Gammaproteobacteria	Burkholderiales	Unclassified_Burkholderiales	Unclassified_Burkholderiales
441	ASV 441	CAC-G-CCC-T-AAA--CG--A-TG-C--C--TG-C---T-----T-G--C--T--G-T-T--T-C-G-A-G--------------------------------------------------TATC-GACC-----------------------------C-T-C-G--G-----A-G-T-G--G-C------GG--A----G-C-TAAC-G-C-GT-T--AA-G-C--A---G-G-CC-GCC-T--GGG-A-AG-TACGA--T-C--GCAA--GA--T-T-A-AA---------------------------------ACT-C--AAA--GGAA-TA-GA-CGGG-G-A--CTC-G-C--ACAAGCA-GTGG-A-A-CATGA-GG-T-T-T-AA-TT-…	sq443;size=149;	12	21	0	4	0	112	0	149	Unclassified	Unclassified	Unclassified	Unclassified	Unclassified	Unclassified
442	ASV 442	CCA-G-CCG-T-AAA--CG--A-TG-C--G--AG-C---T-----A-G--G--T--G-A-C--A-C-G-A-C--G---CC-------------------------------------------TTC-GG-----------------------G-G---C-G-T-C-G--T-----G-G-T-G--C-C------GC--A----G-G-GAAG-C-C-GT-T--AA-G-C--T---C-G-CC-GCC-T--GGG-G-AG-TACGG--A-C--GCAA--GT--C-T-G-AA---------------------------------ACT-T--AAA--GGAA-TT-GG-CGGG-G-G--AGC-A-C-CACAAGGG-GTGA-A-G-CCTGC-GG-T-T-C-AA-TT-…	sq444;size=149;	16	0	0	0	0	133	0	149	Archaea	Crenarchaeota	Nitrososphaeria	Nitrosotaleales	Nitrosotaleaceae	Unclassified_Nitrosotaleaceae
443	ASV 443	CTA-G-CCC-T-AAA--CC--A-TC-A--G--GA-C---T-----T-G--G--C--G-T-G--G-G-C-C-C--T-------------------------------------------------GT-AC-----------------------------G-G-G-G-C--T-----C-G-T-G--C-C------GT--A----G-C-TAAC-G-C-GA-T--AA-G-T--C---C-T-GC-GCC-T--GGG-G-AG-TACGG--T-C--GCAA--GG--C-T-G-AA---------------------------------ACT-C--AAA--GGAA-TT-GA-CGGG-G-G--CCC-G-C--ACAAGCG-GTGG-A-A-CATGT-GG-T-T-C-AA-TT-…	sq445;size=149;	0	10	0	0	0	102	37	149	Unclassified	Unclassified	Unclassified	Unclassified	Unclassified	Unclassified
444	ASV 444	CAC-G-CCC-T-AAA--CG--A-TG-T--C--AA-C---T-----G-G--T--T--G-T-T--G-G-A-T-G--C-------------------------------------------------AT-AA-----------------------------G-T-A-T-T--C-----A-G-T-A--A-C------GT--A----G-C-TAAC-G-C-GT-G--AA-G-T--T---G-A-CC-GCC-T--GGG-G-AG-TACGG--T-C--GCAA--GA--T-T-A-AA---------------------------------ACT-C--AAA--GGAA-TT-GA-CGGG-G-A--CCC-G-C--ACAAGCG-GTGG-A-T-GATGT-GG-T-T-T-AA-TT-…	sq446;size=149;	0	0	0	7	67	0	75	149	Bacteria	Proteobacteria	Gammaproteobacteria	Burkholderiales	Comamonadaceae	Unclassified_Comamonadaceae
445	ASV 445	CAC-G-CTG-T-AAA--CG--A-TG-A--G--CG-C---T-----A-G--G--T--G-T-T--G-T-G-G-G--------------------------------------------------TGTT-GACC-----------------------------C-C-C-G--C-----A-G-T-G--C-C------GC--A----G-C-TAAC-G-C-AT-T--AA-G-C--G---C-T-CC-GCC-T--GGG-A-AG-TACGG--C-C--GCAA--GG--C-T-A-AA---------------------------------ACT-C--AAA--GGAA-TT-GA-CGGG-G-G--CCC-G-C--ACAAGCG-GTGG-A-G-CATGT-GG-T-T-T-AA-TT-…	sq447;size=149;	0	0	0	0	0	0	149	149	Bacteria	Myxococcota	Myxococcia	Myxococcales	Anaeromyxobacteraceae	Anaeromyxobacter
446	ASV 446	CTG-G-CCC-T-CAA--CG--T-TG-C--T--CG-C---T-----C-G--C--T--T-T-A--C-G-G-A-G--------------------------------------------------TATC-GACC-----------------------------C-T-C-T--G-----T-G-A-G--G-C------TA--A----G-C-TAAC-G-C-GG-T--AA-G-C--G---A-G-CC-GCC-T--GGG-T-AG-TACGA--T-C--GCAA--GA--T-T-A-AA---------------------------------ACT-C--AAA--GGAA-TA-GA-CGGG-G-A--CTC-G-C--ACAAGCG-GTGG-A-T-TATGC-GG-C-T-T-AA-TT-…	sq448;size=149;	0	0	0	0	0	0	149	149	Bacteria	Patescibacteria	Parcubacteria	Candidatus Kaiserbacteria	Unclassified_Candidatus Kaiserbacteria	Unclassified_Candidatus Kaiserbacteria
447	ASV 447	CAC-G-CCG-T-AAA--CG--A-TG-G--A--TA-C---T-----A-G--C--T--G-T-TC-G-A-G-A------------------------------------------------------GC-AA---------------------------------T-CTT--G-----A-G-T-G--G-C------TA--A----G-C-GAAA-G-T-GA-T--AA-G-T--A---T-C-CC-ACC-T--GGG-G-AG-TACGA--A-C--GCAA--GT--T-T-G-AA---------------------------------ACT-C--AAA--GGAA-TT-GA-CGGG-G-G--CCC-G-C--ACAAGCG-GTGG-A-G-CATGT-GG-T-T-T-AA-TT-…	sq449;size=148;	0	0	60	57	0	0	31	148	Bacteria	Bacteroidota	Bacteroidia	Flavobacteriales	Flavobacteriaceae	Flavobacterium
448	ASV 448	CAC-G-CCG-T-AAA--CG--A-TG-A--G--TG-C---T-----A-G--C--T--G-T-A--G-G-G-A-G--C---T---------------------------------------------AT-A--------------------------A---G-T-T-C-T--C-----T-G-T-A--G-C------GC--A----G-C-TAAC-G-C-AT-T--AA-G-C--A---C-T-CC-GCC-T--GGG-G-AG-TACGA--C-C--GCAA--GG--T-T-G-AA---------------------------------ACT-C--AAA--GGAA-TT-GA-CGGG-G-G--CCC-G-C--ACAAGCG-GTGG-A-G-CATGT-GG-T-T-T-AA-TT-…	sq450;size=147;	12	21	61	49	4	0	0	147	Bacteria	Firmicutes	Bacilli	Lactobacillales	Streptococcaceae	Lactococcus
449	ASV 449	CAC-G-CCC-T-AAA--CG--A-TG-C--C--AA-C---T-----G-G--G--T--G-T-T--G-G-G-G-A--A---G---------------------------------------------GA-GA-------------------------C---T-T-C-T-T--T-----A-G-T-A--C-C------GA--A----G-C-TAAC-G-C-GT-G--AA-G-T--T---G-G-CC-GCC-T--GGG-G-AG-TACGG--T-C--GCAA--GA--T-T-A-AA---------------------------------ACT-C--AAA--GGAA-TT-GA-CGGG-G-A--CCC-G-C--ACAAGCG-GTGG-A-T-GATGT-GG-A-T-T-AA-TT-…	sq451;size=147;	73	25	0	49	0	0	0	147	Bacteria	Proteobacteria	Gammaproteobacteria	Burkholderiales	Rhodocyclaceae	Unclassified_Rhodocyclaceae
450	ASV 450	CAC-G-CCG-T-AAA--CG--T-TG-G--G--CA-C---T-----A-G--G--T--G-T-G--G-G-G-C-T--C-----------------------------------------------TATC-GA-C---------------------------G-G-G-C-T--C-----C-G-T-G--C-C------GT--A----G-C-TAAC-G-C-AT-T--AA-G-T--G---C-C-CC-GCC-T--GGG-G-AG-TACGG--C-C--GCAA--GG--C-T-A-AA---------------------------------ACT-C--AAA--GGAA-TT-GA-CGGG-G-G--CCC-G-C--ACAAGCG-GCGG-A-G-CATGT-GG-C-T-C-AA-TT-…	sq452;size=147;	0	14	24	27	33	49	0	147	Bacteria	Actinobacteriota	Acidimicrobiia	IMCC26256	Unclassified_IMCC26256	Unclassified_IMCC26256
451	ASV 451	CAC-A-CTG-T-AAA--CG--A-TG-A--T--TA-C---T-----C-G--A--T--G-T-G--T-G-C-G-----------------------------------------------------ATA-CAC--------------------------------G-G-C--A-----C-G-C-G--T-C------TT--A----G-C-AAAA-G-C-GA-T--AA-G-T--A---A-T-CC-ACC-T--GGG-G-AG-TACGC--C-G--GCAA--CG--G-T-G-AA---------------------------------ACT-C--AAA--GGAA-TT-GA-CGGG-G-G--TCC-G-C--ACAAGCG-GTGG-A-G-CATGT-GG-T-T-T-AA-TT-…	sq453;size=147;	0	14	25	0	79	0	29	147	Bacteria	Bacteroidota	Bacteroidia	Cytophagales	Microscillaceae	uncultured
452	ASV 452	CTA-G-CTG-T-AAA--CG--A-TG-A--G--TG-C---T-----G-G--G--T--G-T-A--G-G-G-G-G--------------------------------------------------TATC-AA-CC----------------------------C-C-C-C--C-----T-G-T-G--C-C------GA--A----G-C-TAAC-G-C-AT-T--AA-G-C--A---C-T-CC-GCC-T--GGG-G-AG-TACGG--T-C--GCAA--GG--C-T-G-AA---------------------------------ACT-C--AAA--GGAA-TT-GA-CGGG-G-G--CCC-G-C--ACAAGCG-GTGG-A-G-CATGT-GG-T-T-C-AA-TT-…	sq454;size=147;	0	0	0	0	78	0	69	147	Bacteria	Acidobacteriota	Vicinamibacteria	Subgroup 17	Unclassified_Subgroup 17	Unclassified_Subgroup 17
453	ASV 453	CAC-G-CCT-T-AAA--CG--A-TG-G--A--TA-C---T-----A-A--G--T--G-T-C--G-G-C-G-G----------------------------------------------------GT-TA-------------------------------C-C-G-C--C-----G-G-T-G--C-C------GC--A----G-C-TAAC-G-C-AG-T--AA-G-T--A---T-C-CC-GCC-T--GGG-A-AG-TACGG--C-C--GCAA--GG--T-T-G-AA---------------------------------ACT-C--AAA--GGAA-TT-GA-CGGG-G-G--CCC-G-C--ACAAGCG-GTGG-A-G-CATGT-GG-T-T-T-AA-TT-…	sq455;size=146;	0	14	0	0	0	0	132	146	Bacteria	Nitrospirota	Nitrospiria	Nitrospirales	Nitrospiraceae	Nitrospira
454	ASV 454	CAC-G-CCA-T-AAA--CG--A-TG-A--C--AA-C---T-----A-G--A--T--G-T-T--G-G-G-A-G--G------------------------------------------------GTC-TG-----------------------------C-C-T-C-C--C-----G-G-T-G--T-C------GT--A----G-C-TAAC-G-C-GT-T--AA-G-T--T---G-T-CC-GCC-T--GGG-G-AG-TACGG--C-C--GCAA--GG--T-T-G-AA---------------------------------ACT-C--AAA--GGAA-TT-GA-CGGG-G-A--CCC-G-C--ACAAGCG-GTGG-A-G-CATGT-GG-T-T-T-AA-TT-…	sq456;size=146;	0	0	0	23	0	123	0	146	Bacteria	Proteobacteria	Gammaproteobacteria	Unclassified_Gammaproteobacteria	Unclassified_Gammaproteobacteria	Unclassified_Gammaproteobacteria
455	ASV 455	CAC-G-CCC-T-AAA--CT--A-TG-C--G--AA-C---T-----A-G--T--T--G-T-C--G-G-G-G-A--A-------------------------------------------------GA-AA-----------------------------T-T-C-T-T--T-----G-G-T-A--A-C------GA--A----G-C-TAAC-G-C-GT-G--AA-G-T--T---C-G-CC-GCC-T--GGG-G-AG-TACGG--T-C--GCAA--GA--T-T-A-AA---------------------------------ACT-C--AAA--GGAA-TT-GA-CGGG-G-G--CCC-G-C--ACAAGCG-GTGG-A-T-GATGT-GG-A-T-T-AA-TT-…	sq457;size=146;	0	0	0	0	0	146	0	146	Bacteria	Unclassified_Bacteria	Unclassified_Bacteria	Unclassified_Bacteria	Unclassified_Bacteria	Unclassified_Bacteria
456	ASV 456	CAC-G-CCC-T-AAA--CG--A-TG-T--C--AA-C---T-----A-G--C--T--G-T-T--G-G-G-G-G--C-------------------------------------------------TT-CG-----------------------------G-C-T-C-T--T-----G-G-T-A--G-C------GC--A----G-C-TAAC-G-C-GT-G--AA-G-T--T---G-A-CC-GCC-T--GGG-G-AG-TACGG--T-C--GCAA--GA--T-T-A-AA---------------------------------ACT-C--AAA--GGAA-TT-GA-CGGG-G-A--CCC-G-C--ACAAGCG-GTGG-A-T-GATGT-GG-A-T-T-AA-TT-…	sq458;size=145;	100	15	0	30	0	0	0	145	Bacteria	Proteobacteria	Gammaproteobacteria	Burkholderiales	Alcaligenaceae	Bordetella
457	ASV 457	CAC-G-CCA-T-AAA--CG--A-TG-A--C--AA-C---T-----A-G--A--T--G-T-T--G-G-G-A-G--G------------------------------------------------GTC-TG-----------------------------C-C-T-C-T--C-----G-G-T-G--T-C------GT--A----G-C-TAAC-G-C-GT-T--AA-G-T--T---G-T-CC-GCC-T--GGG-G-AG-TACGG--C-C--GCAA--GG--T-T-G-AA---------------------------------ACT-C--AAA--GGAA-TT-GA-CGGG-G-A--CCC-G-C--ACAAGCG-GTGG-A-G-CATGT-GG-T-T-T-AA-TT-…	sq459;size=145;	60	25	0	0	0	60	0	145	Bacteria	Proteobacteria	Gammaproteobacteria	Unclassified_Gammaproteobacteria	Unclassified_Gammaproteobacteria	Unclassified_Gammaproteobacteria
458	ASV 458	CGC-A-CCG-T-AAA--CG--A-TG-A--T--TA-C---T-----C-G--T--T--G-T-T--G-G-C-G----------------------------------------------------ATAT-GA-C-------------------------------A-G-T--C-----A-G-C-G--A-C------CA--A----G-C-GAAA-G-C-GA-T--AA-G-T--A---A-T-CC-ACC-T--GGG-G-AG-TACGC--C-G--GCAA--CG--G-T-G-AA---------------------------------ACT-C--AAA--GGAA-TT-GA-CGGG-G-G--CCC-G-C--ACAAGCG-GAGG-A-G-CATGT-GG-T-T-T-AA-TT-…	sq460;size=145;	7	41	56	27	0	0	14	145	Bacteria	Bacteroidota	Bacteroidia	Sphingobacteriales	env.OPS 17	Unclassified_env.OPS 17
459	ASV 459	CAC-G-CCC-T-AAA--CG--A-TG-A--T--CA-C---T-----A-G--T--T--G-T-T--C-G-G-A-A--A---G---------------------------------------------GT-GA-------------------------C---T-T-T-C-T--G-----A-G-T-A--A-C------GT--A----G-C-TAAC-G-C-GT-G--AA-G-T--G---A-T-CC-GCC-T--GGG-G-AG-TACGG--T-C--GCAA--GA--T-T-A-AA---------------------------------ACT-C--AAA--GGAA-TT-GA-CGGG-G-A--CCC-G-C--ACAAGCG-GTGG-A-T-GATGT-GG-A-T-T-AA-TT-…	sq461;size=145;	0	42	60	43	0	0	0	145	Bacteria	Proteobacteria	Gammaproteobacteria	Burkholderiales	Rhodocyclaceae	Uliginosibacterium
460	ASV 460	CAC-G-CTG-T-AAA--CG--A-TG-T--G--TG-C---T-----A-G--A--C--G-T-T--G-G-T-G-G--A------------------------------------------------CCT-AG-----------------------------T-C-T-G-C--C-----G-G-T-G--T-C------GC--A----G-C-TAAC-G-C-GT-T--AA-G-C--A---C-A-CC-GCC-T--GGG-G-AG-TACGG--C-C--GCAA--GG--T-T-A-AA---------------------------------ACT-C--AAA--GGAA-TT-GA-CGGG-G-G--CCC-G-C--ACAAGCG-GTGG-A-G-CATGT-GG-T-T-C-AA-TT-…	sq462;size=145;	0	0	0	0	0	145	0	145	Bacteria	Proteobacteria	Alphaproteobacteria	Elsterales	uncultured	Unclassified_uncultured
461	ASV 461	CTA-G-CTG-T-AAA--CA--A-TG-G--A--TA-C---T-----A-G--A--T--G-T-T--G-A-A-C-A--G------------------------------------------------ATC-GAC----------------------------C-T-G-T-G--C-----A-G-T-A--T-T------AA--A----G-C-TAAC-G-C-GT-T--AA-G-T--A---T-C-CC-GCC-T--GGG-A-AG-TATGC--T-C--GCAA--GA--G-T-G-AA---------------------------------ACT-C--AAA--GGAA-TT-GA-CGGG-G-G--CCC-G-C--ACAAGCG-GTGG-A-G-CATGT-GG-T-T-T-AA-TT-…	sq463;size=144;	57	0	0	34	0	53	0	144	Bacteria	Cyanobacteria	Cyanobacteriia	Chloroplast	Chloroplast	Bacillariophyta*
462	ASV 462	CAC-G-CCC-T-AAA--CG--A-TG-C--A--TA-T---T-----T-G--G--T--G-T-G--G-G-C-C-A--T-------------------------------------------------TC-AG-----------------------------T-T-G-G-T--C-----C-G-T-G--C-C------GG--A----G-C-TAAC-G-C-GT-T--AA-A-T--A---T-G-CC-GCC-T--GGG-G-AG-TACAG--T-C--GCAA--GG--C-T-G-AA---------------------------------ACT-C--AAA--GGAA-TT-GA-CGGG-G-G--CCC-G-C--ACAAGCG-GTGG-A-G-CATGT-GG-T-T-T-AA-TT-…	sq464;size=144;	37	0	0	4	0	103	0	144	Unclassified	Unclassified	Unclassified	Unclassified	Unclassified	Unclassified
463	ASV 463	CAC-G-CCC-T-AAA--CG--A-TG-T--C--AA-C---T-----G-G--T--T--G-T-T--G-G-G-T-C---------------------------------------------------TTC-AC-----------------------------T-G-A-C-T--C-----A-G-T-A--A-C------GA--A----G-C-TAAC-G-C-GT-G--AA-G-T--T---G-A-CC-GCC-T--GGG-G-AG-TACGG--C-C--GCAA--GG--T-T-G-AA---------------------------------ACT-C--AAA--GGAA-TT-GA-CGGG-G-A--CCC-G-C--ACAAGCG-GTGG-A-T-GATGT-GG-T-T-T-AA-TT-…	sq465;size=144;	0	0	59	49	36	0	0	144	Bacteria	Proteobacteria	Gammaproteobacteria	Burkholderiales	Comamonadaceae	Unclassified_Comamonadaceae
464	ASV 464	CAC-G-CCC-T-AAA--CG--A-TG-G--A--TG-T---T-----A-G--G--C--G-T-T--G-G-G-A-A--G-------------------------------------------------TA-CA-----------------------------C-T-T-C-T--C-----A-G-T-G--C-C------GTA-A----G-C-TAAC-G-C-GT-T--AA-A-C--A---T-C-CC-GCC-T--GGG-G-AG-TACGG--T-C--GCAA--GA--T-T-A-AA---------------------------------ACT-C--AAA--GGAA-TT-GA-CGGG-G-G--CCC-G-C--ACAAGCG-GTGG-A-G-CATGT-GG-T-T-T-AA-TT-…	sq466;size=143;	0	143	0	0	0	0	0	143	Bacteria	Campylobacterota	Desulfurellia	Desulfurellales	Desulfurellaceae	Desulfurella
465	ASV 465	CAC-G-CCG-T-AAA--CG--A-TG-G--G--TG-C---T-----A-G--G--T--G-T-C--G-C-G-G-G--------------------------------------------------CTTT-GACC-----------------------------C-C-T-G--C-----G-G-T-G--C-C------GC--A----G-C-TAAC-G-C-AT-T--AA-G-C--A---C-C-CC-GCC-T--GGG-A-AG-TACGG--C-C--GCAA--GG--C-T-A-AA---------------------------------ACT-C--AAA--GGAA-TT-GA-CGGG-G-G--CCC-G-C--ACAAGCG-GTGG-A-G-CATGT-GG-T-T-T-AA-TT-…	sq467;size=143;	0	47	39	57	0	0	0	143	Bacteria	Myxococcota	Polyangia	Polyangiales	Phaselicystidaceae	Phaselicystis
466	ASV 466	CAC-G-CCG-T-AAA--CG--G-TG-G--G--TA-C---T-----A-G--G--T--G-T-G--G-G-T-T-T--C-----------------------------------------------CTTC-CT-T---------------------------G-G-G-A-T--C-----C-G-T-G--C-C------GT--A----G-C-TAAC-G-C-AT-T--AA-G-T--A---C-C-CC-GCC-T--GGG-G-AG-TACGG--C-C--GCAA--GG--C-T-A-AA---------------------------------ACT-C--AAA--GGAA-TT-GA-CGGG-G-G--CCC-G-C--ACAAGCG-GCGG-A-G-CATGT-GG-A-T-T-AA-TT-…	sq468;size=143;	0	31	0	28	0	67	17	143	Bacteria	Actinobacteriota	Actinobacteria	Corynebacteriales	Mycobacteriaceae	Mycobacterium
467	ASV 467	CAC-G-CCC-T-AAA--CG--A-TG-T--C--AA-C---T-----A-G--G--T--G-T-T--G-G-G-G-G--A---G---------------------------------------------GA-GA-------------------------C---T-T-C-T-T--T-----A-G-T-A--C-C------GC--A----G-C-TAAC-G-C-GT-G--AA-G-T--T---G-A-CC-GCC-T--GGG-G-AG-TACGG--T-C--GCAA--GA--T-T-A-AA---------------------------------ACT-C--AAA--GGAA-TT-GA-CGGG-G-A--CCC-G-C--ACAAGCG-GTGG-A-T-TATGT-GG-A-T-T-AA-TT-…	sq469;size=143;	0	34	78	31	0	0	0	143	Bacteria	Proteobacteria	Gammaproteobacteria	Burkholderiales	Gallionellaceae	Unclassified_Gallionellaceae
468	ASV 468	CAC-G-CCG-T-AAA--CG--A-TG-G--A--TG-C---T-----A-G--C--C--G-T-C--G-G-C-A-A--G------------------------------------------------CTT-G------------------------------C-T-T-G-T--C-----G-G-T-G--G-C------GC--A----G-C-TAAC-G-C-AT-T--AA-G-C--A---T-C-CC-GCC-T--GGG-G-AG-TACGG--C-C--GCAA--GG--T-T-A-AA---------------------------------ACT-C--AAA--GGAA-TT-GA-CGGG-G-G--CCC-G-C--ACAAGCG-GTGG-A-G-CATGT-GG-T-T-T-AA-TT-…	sq470;size=142;	0	64	48	30	0	0	0	142	Bacteria	Proteobacteria	Alphaproteobacteria	Rhizobiales	Hyphomicrobiaceae	Unclassified_Hyphomicrobiaceae
469	ASV 469	CAC-G-CCC-T-AAA--CG--A-TG-C--G--AA-C---T-----A-G--G--T--G-T-T--G-G-G-G-A--A---G---------------------------------------------GA-GA-------------------------C---T-T-C-C-T--T-----A-G-T-A--C-C------GC--A----G-C-TAAC-G-C-GT-G--AA-G-T--T---C-G-CC-GCC-T--GGG-G-AG-TACGG--T-C--GCAA--GA--T-T-A-AA---------------------------------ACT-C--AAA--GGAA-TT-GA-CGGG-G-A--CCC-G-C--ACAAGCG-GTGG-A-T-GATGT-GG-A-T-T-AA-TT-…	sq471;size=142;	0	0	88	54	0	0	0	142	Bacteria	Proteobacteria	Gammaproteobacteria	Burkholderiales	Rhodocyclaceae	uncultured
470	ASV 470	CAC-G-CCA-T-AAA--CG--A-TG-A--G--GA-C---T-----A-G--A--C--G-T-T--G-T-G-G-G--A------------------------------------------------TTT-AA-----------------------------T-C-T-C-T--C-----A-G-T-G--T-C------GT--A----G-C-TAAC-G-C-GC-T--AA-G-T--C---C-T-CC-GCC-T--GGG-G-AG-TACGG--C-C--GCAA--GG--T-T-G-AA---------------------------------ACT-C--AAA--GGAA-TT-GA-CGGG-G-A--CCC-G-C--ACAAGCG-GTGG-A-G-CATGT-GG-T-T-T-AA-TT-…	sq472;size=142;	0	0	0	10	132	0	0	142	Unclassified	Unclassified	Unclassified	Unclassified	Unclassified	Unclassified
471	ASV 471	CTT-G-CCT-T-AAA--CG--A-TG-C--A--TA-C---T-----A-G--G--T--G-T-A--G-G-G-G-G--------------------------------------------------GCTC-AA-CC----------------------------C-T-T-T--C-----T-G-T-A--C-C------GG--A----G-C-TAAC-G-C-AT-T--AA-G-T--A---T-G-CC-GCC-T--GGG-G-AG-TACGC--T-C--GCAA--GG--G-T-G-AA---------------------------------ACT-C--AAA--AGAA-TT-GA-CGGG-G-G--CCC-G-C--ACAAGCA-GTGG-A-G-CATGT-GG-T-T-T-AA-TT-…	sq473;size=142;	0	0	0	142	0	0	0	142	Bacteria	Verrucomicrobiota	Chlamydiae	Chlamydiales	cvE6	Unclassified_cvE6
472	ASV 472	CAC-G-CCG-T-AAA--CG--T-TG-G--G--CA-C---T-----A-G--G--T--G-T-G--G-G-G-C-C--T-----------------------------------------------ATTC-AA-C---------------------------G-G-G-T-T--C-----C-G-T-G--C-C------GC--A----G-C-TAAC-G-C-AT-T--AA-G-T--G---C-C-CC-GCC-T--GGG-G-AG-TACGG--C-C--GCAA--GG--C-T-A-AA---------------------------------ACT-C--AAA--GGAA-TT-GA-CGGG-G-G--CCC-G-C--ACAAGCG-GCGG-A-G-CATGT-GG-C-T-T-AA-TT-…	sq474;size=141;	41	0	0	0	0	100	0	141	Bacteria	Actinobacteriota	Acidimicrobiia	uncultured	Unclassified_uncultured	Unclassified_uncultured
473	ASV 473	CAC-G-CCG-T-AAA--CG--A-TG-A--G--TG-C---T-----A-G--G--T--G-T-C--A-C-G-G-G--------------------------------------------------CTTT-GACC-----------------------------C-T-C-G--T-----G-G-T-G--C-C------GA--A----G-C-TAAC-G-C-GT-T--AA-G-C--A---C-T-CC-GCC-T--GGG-G-AG-TACGG--C-C--GCAA--GG--C-T-A-AA---------------------------------ACT-C--AAA--AGAA-TT-GA-CGGG-G-G--CCC-G-C--ACAAGCG-GTGG-A-G-CATGT-TG-T-T-T-AA-TT-…	sq475;size=141;	10	50	20	61	0	0	0	141	Bacteria	Myxococcota	Polyangia	Polyangiales	BIrii41	Unclassified_BIrii41
474	ASV 474	CAC-G-CCG-T-AAA--CG--A-TG-A--T--TA-C---T-----C-G--A--T--G-T-T--A-G-C-G-----------------------------------------------------ATA-TAC--------------------------------A-G-T--T-----A-G-C-G--T-C------CA--A----G-G-GAAA-C-C-GA-T--AA-G-T--A---A-T-CC-ACC-T--GGG-G-AG-TACGC--T-C--GCAA--GA--G-T-G-AA---------------------------------ACT-C--AAA--GGAA-TT-GA-CGGG-G-G--TCC-G-C--ACAAGCG-GTGG-A-G-CATGT-GG-T-T-T-AA-TT-…	sq476;size=141;	0	42	48	42	9	0	0	141	Bacteria	Bacteroidota	Bacteroidia	Cytophagales	Cytophagaceae	Unclassified_Cytophagaceae
475	ASV 475	CTA-G-CTG-T-AAA--CA--A-TG-G--A--TA-C---T-----A-G--A--T--G-T-T--G-A-A-C-A--G------------------------------------------------AT--TTT----------------------------C-T-G-T-G--C-----A-G-T-A--T-C------AA--A----G-C-TAAC-G-C-GT-T--AA-G-T--A---T-C-CC-GCC-T--GGG-A-AG-TATGC--T-C--GCAA--GA--G-T-G-AA---------------------------------ACT-C--AAA--GGAA-TT-GA-CGGG-G-G--CCC-G-C--ACAAGCG-GTGG-A-G-CATGT-GG-T-T-T-AA-TT-…	sq479;size=140;	0	0	51	89	0	0	0	140	Bacteria	Cyanobacteria	Cyanobacteriia	Chloroplast	Chloroplast	Bacillariophyta*
476	ASV 476	CAT-G-CCG-T-AAA--CG--A-TG-T--C--TA-C---T-----A-G--C--C--G-T-T--G-G-G-G-C--C------------------------------------------------TTT-GA-----------------------------G-G-C-T-T--T-----A-G-T-G--G-C------GC--A----G-C-TAAC-G-C-GA-T--AA-G-T--A---G-A-CC-GCC-T--GGG-G-AG-TACGG--T-C--GCAA--GA--C-T-A-AA---------------------------------ACT-C--AAA--TGAA-TT-GA-CGGG-G-G--CCC-G-C--ACAAGCG-GTGG-A-G-CATGT-GG-T-T-T-AA-TT-…	sq480;size=140;	0	0	92	33	0	0	15	140	Bacteria	Proteobacteria	Gammaproteobacteria	Pseudomonadales	Moraxellaceae	Acinetobacter
477	ASV 477	CAC-G-CCC-T-AAA--CG--A-TG-T--C--AA-C---T-----G-G--T--T--G-T-T--G-G-A-C-G--G-------------------------------------------------CT-TG-----------------------------C-T-G-T-T--C-----A-G-T-A--A-C------GA--A----G-C-TAAC-G-C-GT-G--AA-G-T--T---G-A-CC-GCC-T--GGG-G-AG-TACGG--C-C--GCAA--GG--T-T-G-AA---------------------------------ACT-C--AAA--GGAA-TT-GA-CGGG-G-A--CCC-G-C--ACAAGCG-GTGG-A-T-GATGT-GG-T-T-T-AA-TT-…	sq481;size=140;	0	0	0	0	50	0	90	140	Bacteria	Proteobacteria	Gammaproteobacteria	Burkholderiales	Comamonadaceae	Unclassified_Comamonadaceae
478	ASV 478	CAC-G-CCC-T-AAA--CG--A-TG-T--C--AA-C---C-----A-G--G--T--G-T-T--G-G-G-G-A--A---G---------------------------------------------GA-GA-------------------------C---T-T-C-T-T--T-----A-G-T-A--C-C------GC--A----G-C-TAAC-G-C-GC-T--AA-G-T--T---G-A-CC-GCC-T--GGG-G-AG-TACGG--T-C--GCAA--GA--T-T-A-AA---------------------------------ACT-C--AAA--GGAA-TT-GA-CGGG-G-A--CCC-G-C--ACAAGCG-GTGG-A-T-TATGT-GG-A-T-T-AA-TT-…	sq482;size=140;	0	0	0	0	0	140	0	140	Bacteria	Proteobacteria	Gammaproteobacteria	Burkholderiales	Gallionellaceae	Unclassified_Gallionellaceae
479	ASV 479	CAC-G-CCA-T-AAA--CG--A-TG-A--C--AA-C---T-----A-G--A--T--G-T-T--G-G-G-A-G--G------------------------------------------------GTC-TG-----------------------------C-C-T-C-T--C-----G-G-T-G--T-C------GC--A----G-C-TAAC-G-C-GT-T--AA-G-T--T---G-T-CC-GCC-T--GGG-G-AG-TACGG--C-C--GCAA--GG--T-T-G-AA---------------------------------ACT-C--AAA--GGAA-TT-GA-CGGG-G-A--CCC-G-C--ACAAGCG-GTGG-A-G-CATGT-GG-T-T-T-AA-TT-…	sq477;size=140;	42	15	0	29	0	54	0	140	Bacteria	Proteobacteria	Gammaproteobacteria	WD260	Unclassified_WD260	Unclassified_WD260
480	ASV 480	CTA-G-CTG-T-AAA--CG--A-TG-A--A--CA-C---T-----A-G--G--C--G-T-T--G-C-T-T-G--------------------------------------------------TATC-GACC-----------------------------C-G-A-G--C-----A-G-T-G--C-C------GT--A----G-C-CAAC-G-C-GT-T--AA-G-T--G---T-T-CC-GCC-T--GGG-G-AG-TACGC--A-C--GCAA--GT--G-T-G-AA---------------------------------ACT-C--AAA--GGAA-TT-GA-CGGG-G-G--CCC-G-C--ACAAGCG-GTGG-A-G-TATGT-GG-T-T-T-AA-TT-…	sq478;size=140;	0	4	72	64	0	0	0	140	Bacteria	Cyanobacteria	Cyanobacteriia	Cyanobacteriales	Xenococcaceae	Unclassified_Xenococcaceae
481	ASV 481	CAT-G-CCA-T-AAA--CG--A-TG-A--A--TA-C---T-----A-G--G--T--T-T-T--G-G-G-CCC--G-------------------------------------------------TC-AA-----------------------------C-G-G-T-C--C-----A-G-A-G--C-C------GC--A----G-C-TAAC-G-C-GT-T--AA-G-T--A---T-T-CC-GCC-T--GGG-G-AG-TACGG--T-C--GCAA--GA--C-T-G-AA---------------------------------ACT-C--AAA--GGAA-TT-GA-CGGG-G-G--CCC-G-C--ACAAGCG-GTGG-A-G-CATGT-GG-T-T-T-AA-TT-…	sq483;size=139;	11	94	34	0	0	0	0	139	Bacteria	Fibrobacterota	Fibrobacteria	Fibrobacterales	Fibrobacteraceae	Unclassified_Fibrobacteraceae
482	ASV 482	CTG-G-CCC-T-AAA--CG--G-TG-C--G--CA-T---T-----T-G--C--T--G-T-G--A-G-C-G-G--------------------------------------------------AATC-GA-CC----------------------------C-C-G-C--T-----C-G-T-G--G-C------GA--A----G-C-TAAC-G-C-GT-T--AA-A-T--G---C-G-CC-GCC-T--GGG-A-AG-TACGG--C-C--GCAA--GG--T-T-A-AA---------------------------------ACT-C--AAA--GAAA-TT-GA-CGGG-G-G--CCT-G-C--ACAAGCG-GTGG-A-G-TATGT-GG-C-T-C-AA-TT-…	sq484;size=139;	17	0	0	0	0	122	0	139	Bacteria	Verrucomicrobiota	Verrucomicrobiae	Pedosphaerales	Pedosphaeraceae	uncultured
483	ASV 483	CTA-G-CCG-T-AAA--CG--A-TG-A--G--CA-C---T-----A-G--G--T--G-T-T--G-G-G-G-G---------------------------------------------------GTT-A--------------------------------C-C-T-T--C-----A-G-C-G--C-C------GT--AA---G-A-TAAC-T-C-GT-T--AA-G-T--G---C-T-CC-ACC-T--GGG-G-AC-TACGA--C-C--GCAA--GG--T-T-A-AA---------------------------------ACT-C--AAA--GGAA-TT-GA-CGGG-G-G--CCC-G-C--ACAAGCG-GTGG-A-A-CATGT-GG-T-T-C-AA-TT-…	sq485;size=139;	0	139	0	0	0	0	0	139	Bacteria	Verrucomicrobiota	Omnitrophia	Omnitrophales	Omnitrophaceae	Candidatus Omnitrophus
484	ASV 484	CTA-G-CCC-T-AAA--CG--A-TC-A--G--GA-C---T-----T-G--G--G--G-T-G--C-C-A-C-C--C-------------------------------------------------GT-TC-----------------------------G-G-G-T-G--T-----C-G-T-C--C-C------GG--A----G-C-TAAC-G-C-GT-T--AA-G-T--C---C-T-GC-ACC-T--GGG-G-AG-TACGG--T-C--GCAA--GA--C-T-G-AA---------------------------------ACT-C--AAA--GGAA-TT-GA-CGGG-G-G--CCC-G-C--ACAAGCG-GTGG-A-A-CATGT-GG-T-T-C-AA-TT-…	sq486;size=139;	0	8	0	0	0	131	0	139	Bacteria	Acidobacteriota	Acidobacteriae	Subgroup 2	Unclassified_Subgroup 2	Unclassified_Subgroup 2
485	ASV 485	CAC-G-CCG-T-AAA--CG--A-TG-G--A--TG-C---T-----A-G--C--C--G-T-T--G-G-C-A-A--G------------------------------------------------CTT-G------------------------------C-T-T-G-T--C-----G-G-T-G--G-C------GC--A----G-C-TAAC-G-C-AT-T--AA-G-C--A---T-C-CC-GCC-T--GGG-G-AG-TACGG--C-C--GCAA--GG--T-T-A-AA---------------------------------ACT-C--AAA--GGAA-TT-GA-CGGG-G-G--CCC-G-C--ACAAGCG-GTGG-A-G-CATGT-GG-T-T-T-AA-TT-…	sq487;size=139;	0	0	20	21	38	0	60	139	Bacteria	Proteobacteria	Alphaproteobacteria	Rhizobiales	Hyphomicrobiaceae	Unclassified_Hyphomicrobiaceae
486	ASV 486	CAC-G-CCG-T-AAA--CG--A-TG-G--A--CG-C---T-----A-G--C--C--G-T-T--G-G-C-A-G--G------------------------------------------------CTT-G------------------------------C-C-T-G-T--C-----A-G-T-G--G-C------GC--A----G-C-TAAC-G-C-AT-T--AA-G-C--G---T-C-CC-GCC-T--GGG-G-AG-TACGG--C-C--GCAA--GG--T-T-G-AA---------------------------------ACT-C--AAA--GGAA-TT-GA-CGGG-G-G--CCC-G-C--ACAAGCG-GTGG-A-G-CATGT-GG-T-T-T-AA-TT-…	sq488;size=138;	21	0	0	0	0	108	9	138	Bacteria	Proteobacteria	Alphaproteobacteria	Unclassified_Alphaproteobacteria	Unclassified_Alphaproteobacteria	Unclassified_Alphaproteobacteria
487	ASV 487	CAC-G-CTG-T-AAA--CG--A-TG-G--A--TG-C---T-----A-G--C--C--G-T-C--A-G-C-A-A--G------------------------------------------------CAT-G------------------------------C-T-T-G-T--T-----G-G-T-G--G-C------GC--A----G-C-TAAC-G-C-AT-T--AA-G-C--A---T-C-CC-GCC-T--GGG-G-AG-TACGG--C-C--GCAA--GG--T-T-A-AA---------------------------------ACT-C--AAA--GGAA-TT-GA-CGGG-G-G--CCC-G-C--ACAAGCG-GTGG-A-G-CATGT-GG-T-T-T-AA-TT-…	sq489;size=138;	0	28	0	46	64	0	0	138	Bacteria	Proteobacteria	Alphaproteobacteria	Rhizobiales	Hyphomicrobiaceae	Pedomicrobium
488	ASV 488	CTT-G-CCG-T-AAA--CG--A-TG-T--G--GA-T---T-----A-G--G--T--G-T-C--A-G-G-G-G-TG------------------------------------------------TCG-AT-----------------------------C-C-C-T-C--T-----G-G-C-G--C-C------GA--C----G-C-TAAC-G-C-AT-T--AA-A-T--C---C-A-CC-ACC-T--GGG-G-AG-TACGG--T-C--GCAA--GA--C-T-G-AA---------------------------------ACT-C--AAA--GAAA-TT-GA-CGGG-G-A--CCC-G-C--ACAAGCG-GTGG-A-G-CATGT-GG-T-T-T-AA-TT-…	sq490;size=138;	0	62	55	21	0	0	0	138	Unclassified	Unclassified	Unclassified	Unclassified	Unclassified	Unclassified
489	ASV 489	CTA-G-CCG-T-AAA--CG--A-TG-G--A--CA-C---T-----A-G--G--T--G-T-T--G-G-T-G-G--------------------------------------------------TATC-AACC-----------------------------C-C-A-C--C-----A-G-T-G--C-C------GA--A----G-C-TAAC-G-C-AT-T--AA-G-T--G---T-C-CC-GCC-T--GGG-G-AG-TACGG--C-C--GCAA--GG--C-T-A-AA---------------------------------ACT-C--AAA--GGAA-TT-GA-CGGG-G-C--CCC-G-C--ACAAGCA-GCGG-A-G-CGTGG-GG-T-T-T-AA-TT-…	sq491;size=138;	0	18	0	13	12	95	0	138	Bacteria	Chloroflexi	KD4-96	Unclassified_KD4-96	Unclassified_KD4-96	Unclassified_KD4-96
490	ASV 490	CTA-G-CCC-T-AAA--CC--A-TC-A--G--GA-C---T-----T-G--G--G--G-T-G--G-C-T-C-G--C-------------------------------------------------GT-AG-----------------------------G-C-G-G-G--T-----C-G-T-C--C-C------GT--A----G-C-TAAC-G-C-GT-T--AA-G-T--C---C-T-GC-GCC-T--GGG-G-AG-TACGG--T-C--GCAA--GA--C-T-G-AA---------------------------------ACT-C--AAA--GGAA-TT-GA-CGGG-G-G--CCC-G-C--ACAAGCG-GTGG-A-A-CATGT-GG-T-T-C-AA-TT-…	sq492;size=138;	0	0	0	0	24	78	36	138	Bacteria	Acidobacteriota	Acidobacteriae	Subgroup 2	Unclassified_Subgroup 2	Unclassified_Subgroup 2
491	ASV 491	CAC-G-CCC-T-AAA--CG--A-TC-C--G--AA-C---T-----G-G--C--T--T-T-A--C-G-G-A-G--------------------------------------------------TATC-GACC-----------------------------C-T-C-T--G-----T-G-A-G--G-C------GA--A----G-C-TAAC-G-C-GT-T--AA-G-T--T---C-G-GC-GCC-T--GGG-T-AG-TACGG--C-C--GCAA--GG--C-T-A-AA---------------------------------ACT-C--AAA--GGAA-TA-GA-CGGG-G-G--CTT-G-C--ACAAGCG-GTGG-A-G-CGTGT-GG-C-T-T-AA-TT-…	sq493;size=137;	68	23	0	27	0	19	0	137	Bacteria	Patescibacteria	Parcubacteria	Candidatus Kaiserbacteria	Unclassified_Candidatus Kaiserbacteria	Unclassified_Candidatus Kaiserbacteria
492	ASV 492	CAC-G-CCG-T-AGA--CT--A-TG-G--A--TG-C---T-----A-G--C--T--G-T-T--G-G-G-C-G--------------------------------------------------CATC-GACC-----------------------------C-G-T-T--C-----A-G-T-A--G-C------GA--A----G-C-TAAC-G-C-GT-T--AA-G-C--A---T-C-CC-GCC-T--GTG-T-AG-TACGG--T-C--GCAA--GA--C-T-A-AA---------------------------------ACA-T--AAA--GGAA-TT-GA-CGGG-G-A--CCC-G-C--ACAAGCG-GTGG-A-G-CGTGT-TC-T-T-T-AA-TT-…	sq494;size=137;	28	0	0	11	0	98	0	137	Unclassified	Unclassified	Unclassified	Unclassified	Unclassified	Unclassified
493	ASV 493	CAC-G-CCG-T-AAA--CT--A-TG-G--G--CA-C---T-----A-G--A--T--G-G-A--T-G-T-C-G--A-------------------------------------------------GC-TA-----------------------------T-C-G-A-T--G-----T-C-T-G--T-C------GG--A----G-G-CAAT-T-T-GG-T--AA-G-T--G---C-C-CC-GCC-T--GGG-G-AG-TATGG--T-C--GCAA--GG--C-T-G-AA---------------------------------ACT-C--AAA--GGAA-TT-GA-CGGG-G-G--CTC-A-C--ACAAGCG-GTGG-A-G-GATGT-GG-T-T-T-AA-TT-…	sq495;size=137;	0	56	44	37	0	0	0	137	Unclassified	Unclassified	Unclassified	Unclassified	Unclassified	Unclassified
494	ASV 494	CTA-G-CAG-T-AAA--CA--C-TG-C--A--CA-C---T-----A-A--A--C--A-T-T--A-G-T-A-C--C---TC-------------------------------------------CTC-GA-----------------------G-A---G-G-T-A-T--T-----G-G-T-G--C-T------GT--A----G-C-GAAG-G-C-GA-A--GA-G-T--G---T-G-CT-ACC-T--GGG-A-AG-TATAG--T-C--GCAA--GG--C-C-G-AA---------------------------------ACT-T--AAA--GGAA-TT-GG-CGGG-G-A--GAC-A-C-TACAACGG-GTGA-C-G-CGTGC-GG-T-T-C-AA-TT-…	sq496;size=137;	0	127	0	0	0	10	0	137	Archaea	Nanoarchaeota	Nanoarchaeia	Woesearchaeales	Unclassified_Woesearchaeales	Unclassified_Woesearchaeales
495	ASV 495	CAC-G-CCG-T-AAA--CG--A-TG-G--G--TG-C---T-----A-G--G--T--G-T-C--G-C-G-G-G--------------------------------------------------CTTT-GACT-----------------------------C-C-T-G--C-----G-G-T-G--C-C------GT--A----G-C-TAAC-G-C-AT-T--AA-G-C--A---C-C-CC-GCC-T--GGG-A-AG-TACGG--C-C--GCAA--GG--C-T-A-AA---------------------------------ACT-C--AAA--GGAA-TT-GA-CGGG-G-G--CCC-G-C--ACAAGCG-GTGG-A-G-CATGT-GG-T-T-T-AA-TT-…	sq497;size=137;	0	0	71	66	0	0	0	137	Bacteria	Myxococcota	Polyangia	Polyangiales	Polyangiaceae	Unclassified_Polyangiaceae
496	ASV 496	CAC-G-CCA-T-AAA--CG--A-TG-A--G--AA-C---T-----A-G--A--C--G-T-T--G-A-G-A-G--G------------------------------------------------GTA-AG-----------------------------C-C-T-C-G--C-----A-G-T-G--T-C------GT--A----G-C-TAAC-G-C-GC-T--AA-G-T--T---C-T-CC-GCC-T--GGG-G-AG-TACGG--C-C--GCAA--GG--T-T-G-AA---------------------------------ACT-C--AAA--GGAA-TT-GA-CGGG-G-A--CCC-G-C--ACAAGCG-GTGG-A-G-CATGT-GG-T-T-T-AA-TT-…	sq498;size=137;	0	0	17	15	36	69	0	137	Bacteria	Proteobacteria	Gammaproteobacteria	Gammaproteobacteria Incertae Sedis	Unknown Family	Acidibacter
497	ASV 497	CTA-G-CCC-T-AAA--CC--A-TC-A--G--AA-C---T-----T-G--G--G--G-T-G--G-C-C-C-G--C-------------------------------------------------GT-AG-----------------------------G-C-G-G-G--T-----C-G-T-C--C-C------GT--A----G-C-TAAC-G-C-GT-T--AA-G-T--T---C-T-GC-GCC-T--GGG-G-AG-TACGG--T-C--GCAA--GA--C-T-G-AA---------------------------------ACT-C--AAA--GGAA-TT-GA-CGGG-G-G--CCC-G-C--ACAAGCG-GTGG-A-A-CATGT-GG-T-T-C-AA-TT-…	sq499;size=137;	0	0	0	0	0	137	0	137	Bacteria	Acidobacteriota	Acidobacteriae	Subgroup 2	Unclassified_Subgroup 2	Unclassified_Subgroup 2
498	ASV 498	CAC-G-CCG-T-AAA--CT--A-TG-A--A--TG-C---T-----A-G--C--T--T-T-T--A-G-A-G-G--------------------------------------------------TATC-GACC-----------------------------C-C-T-C--T-----A-G-T-A--G-C------GA--A----G-C-TAAC-G-C-GT-T--AA-G-C--A---T-T-CC-GCC-T--GTG-G-AG-TACGG--T-C--GCAA--GA--C-T-A-AA---------------------------------ACA-T--AAA--GGAA-TT-GA-CGGG-G-A--CCC-G-C--ACAAGCG-GTGG-A-G-CGTGT-TG-T-T-T-AA-TT-…	sq500;size=136;	106	0	0	30	0	0	0	136	Bacteria	Patescibacteria	Saccharimonadia	Saccharimonadales	Unclassified_Saccharimonadales	Unclassified_Saccharimonadales
499	ASV 499	CAC-G-CTG-T-AAA--CG--A-TG-T--G--TG-C---T-----A-G--A--C--G-T-T--G-G-C-G-G--A------------------------------------------------CCT-AG-----------------------------T-C-T-G-C--C-----A-G-T-G--T-C------GC--A----G-C-TAAC-G-C-GT-T--AA-G-C--A---C-A-CC-GCC-T--GGG-G-AG-TACGG--C-C--GCAA--GG--T-T-A-AA---------------------------------ACT-C--AAA--GGAA-TT-GA-CGGG-G-G--CCC-G-C--ACAAGCG-GTGG-A-G-CATGT-GG-T-T-C-AA-TT-…	sq501;size=136;	14	0	0	10	0	112	0	136	Bacteria	Proteobacteria	Alphaproteobacteria	Elsterales	uncultured	Unclassified_uncultured
500	ASV 500	CAC-G-CCG-T-AAA--CG--T-TG-G--G--CG-C---T-----A-G--G--T--G-T-G--G-G-T-C-C--C------------------------------------------------TTC-CA-C---------------------------G-G-G-G-T--C-----T-G-T-G--C-C------GC--A----G-C-TAAC-G-C-AT-T--AA-G-C--G---C-C-CC-GCC-T--GGG-G-AG-TACGG--C-C--GCAA--GG--C-T-A-AA---------------------------------ACT-C--AAA--GGAA-TT-GA-CGGG-G-G--CCC-G-C--ACAAGCG-GCGG-A-G-CATGT-TG-C-T-T-AA-TT-…	sq502;size=136;	7	0	0	0	0	129	0	136	Bacteria	Actinobacteriota	Actinobacteria	Frankiales	Acidothermaceae	Unclassified_Acidothermaceae
501	ASV 501	CAC-G-CCC-T-AAA--CG--A-TC-T--T--CT-C---T-----A-G--G--T--T-T-T--C-G-G-A-G--------------------------------------------------TATC-GA-CC----------------------------C-T-C-T--G-----A-G-A-G--C-C------AC--A----G-C-TAAC-G-C-GT-T--AA-G-A--G---A-A-GC-GCC-T--GGG-T-AG-TACGG--C-C--GCAA--GG--C-T-A-AA---------------------------------ACT-C--AAA--GGAA-TA-GA-CGGG-G-A--CTT-G-C--ACAAGCG-GAGG-A-T-CATGT-GG-T-T-T-AA-TT-…	sq503;size=136;	31	74	0	31	0	0	0	136	Unclassified	Unclassified	Unclassified	Unclassified	Unclassified	Unclassified
502	ASV 502	CTA-G-CAG-T-AAA--CG--G-TG-C--A--CG-C---T-----T-G--G--T--G-T-G--A-G-G-G-G--------------------------------------------------AATC-GA-CC----------------------------C-C-C-C--T-----T-G-T-G--C-C------GG--A----G-C-TAAC-G-C-GT-T--AA-G-C--G---T-G-CC-GCC-T--GGG-A-AG-TACGG--T-C--GCAA--GA--C-T-A-AA---------------------------------ACT-C--AAA--GAAA-TT-GA-CGGG-G-A--CCC-G-C--ACAAGCG-GTGG-A-G-TATGT-GG-C-T-T-AA-TT-…	sq505;size=136;	0	0	91	45	0	0	0	136	Bacteria	Verrucomicrobiota	Verrucomicrobiae	Verrucomicrobiales	Rubritaleaceae	Luteolibacter
503	ASV 503	CAC-G-CCC-T-AAA--CG--A-TG-T--C--AA-C---T-----A-G--G--T--G-T-T--G-G-G-T-G--G---G---------------------------------------------TA-AA-------------------------A---C-C-A-T-T--T-----A-G-T-A--C-C------GG--A----G-C-TAAC-G-C-GT-G--AA-G-T--T---G-A-CC-GCC-T--GGG-G-AG-TACGG--C-C--GCAA--GG--T-T-A-AA---------------------------------ACT-C--AAA--GGAA-TT-GA-CGGG-G-A--CCC-G-C--ACAAGCG-GTGG-A-T-GATGT-GG-A-T-T-AA-TT-…	sq506;size=136;	0	0	84	52	0	0	0	136	Bacteria	Proteobacteria	Gammaproteobacteria	Burkholderiales	Rhodocyclaceae	Dechloromonas
504	ASV 504	CAC-G-CCG-T-AAA--CG--A-TG-G--A--TG-C---T-----A-G--C--C--G-T-T--G-T-C-G-G--G------------------------------------------------TTT-A------------------------------C-T-C-G-T--C-----A-G-T-G--G-C------GC--A----G-C-TAAC-G-C-AT-T--AA-G-C--A---T-C-CC-GCC-T--GGG-G-AG-TACGG--T-C--GCAA--GA--T-T-A-AA---------------------------------ACT-C--AAA--GGAA-TT-GA-CGGG-G-G--CCC-G-C--ACAAGCG-GTGG-A-G-CATGT-GG-T-T-C-AA-TT-…	sq507;size=135;	28	0	0	0	0	107	0	135	Bacteria	Proteobacteria	Alphaproteobacteria	Rhizobiales	Xanthobacteraceae	uncultured
505	ASV 505	CAC-G-CCC-T-AAA--CG--A-TG-G--C--AA-C---T-----A-G--T--T--G-T-T--G-G-A-G-G--A------------------------------------------------TGA-ACT----------------------------C-C---T-T--T-----A-G-T-A--A-C------GC--A----G-C-TAAC-G-C-GT-G--AA-G-T--T---G-C-CC-GCC-T--GGG-G-AG-TACGG--T-C--GCAA--GA--T-T-A-AA---------------------------------ACT-C--AAA--GGAA-TT-GA-CGGG-G-G--CCC-G-C--ACAAGCG-GTGG-A-T-GATGT-GG-T-T-C-AA-TT-…	sq508;size=135;	0	27	0	0	26	0	82	135	Bacteria	Proteobacteria	Gammaproteobacteria	Burkholderiales	Unclassified_Burkholderiales	Unclassified_Burkholderiales
506	ASV 506	CAC-G-CCC-T-AAA--CG--A-TG-A--A--CA-C---T-----A-G--T--C--G-T-C--G-G-G-T-A--G------------------------------------------------CTA-GT-----------------------------C-T-A-T-T--C-----G-G-T-G--A-C------GC--A----G-C-TAAC-G-C-AT-T--AA-G-T--G---T-T-CC-GCC-T--GGG-G-AG-TACGG--C-C--GCAA--GG--T-T-A-AA---------------------------------ACT-C--AAA--GGAA-TA-GA-CGGG-G-A--CCC-G-C--ACAAGCG-GTGG-A-G-CATGT-GG-T-T-T-AA-TT-…	sq510;size=134;	36	67	0	31	0	0	0	134	Bacteria	Campylobacterota	Campylobacteria	Campylobacterales	uncultured	Unclassified_uncultured
507	ASV 507	CAC-G-CCC-T-AAA--CG--A-TG-T--C--AA-C---T-----G-G--T--T--G-T-T--G-G-G-A-A--G-------------------------------------------------GT-TC-----------------------------C-T-T-C-T--C-----A-G-T-A--A-C------GT--A----G-C-TAAC-G-C-GT-G--AA-G-T--T---G-A-CC-GCC-T--GGG-G-AG-TACGG--C-C--GCAA--GG--T-T-G-AA---------------------------------ACT-C--AAA--GGAA-TT-GA-CGGG-G-A--CCC-G-C--ACAAGCG-GTGG-A-T-GATGT-GG-T-T-T-AA-TT-…	sq511;size=134;	0	0	55	50	0	0	29	134	Bacteria	Proteobacteria	Gammaproteobacteria	Burkholderiales	Comamonadaceae	Unclassified_Comamonadaceae
508	ASV 508	CAC-G-CCC-T-AAA--CG--A-TG-G--G--AA-C---T-----A-A--G--T--G-T-G--G-G-G-A------------------------------------------------------GC-AA---------------------------------T-C-C--C-----C-G-T-G--C-C------GC--A----G-C-TAAC-G-C-AA-T--AA-G-T--T---C-C-CC-GCC-T--GGG-G-AG-TACGG--C-C--GCAA--GG--T-T-G-AA---------------------------------ACT-C--AAA--GGAA-TT-GA-CGGG-G-G--CCC-G-C--ACAAGCG-GTGG-T-G-CATGT-GG-T-T-T-AA-TT-…	sq509;size=134;	23	93	0	18	0	0	0	134	Bacteria	Nitrospirota	Leptospirillia	Leptospirillales	Leptospirillaceae	Leptospirillum
509	ASV 509	CAC-G-CCG-T-AAA--CG--A-TG-A--G--TG-C---T-----A-G--T--T--G-T-T--G-G-G-G-T--G------------------------------------------------CAT-G------------------------------C-A-C-C-T--C-----A-G-T-G--A-C------GC--A----G-C-TAAC-G-C-AT-T--AA-G-C--A---C-T-CC-GCC-T--GGG-G-AG-TACGG--C-C--GCAA--GG--T-T-A-AA---------------------------------ACT-C--AAA--GGAA-TT-GA-CGGG-G-G--CCC-G-C--ACAAGCG-GTGG-A-G-CATGT-GG-T-T-T-AA-TT-…	sq512;size=133;	41	57	0	35	0	0	0	133	Bacteria	Proteobacteria	Alphaproteobacteria	Rhodospirillales	Magnetospirillaceae	Unclassified_Magnetospirillaceae
510	ASV 510	CAC-G-CCG-T-AAA--CT--A-TG-G--G--TG-C---T-----A-G--C--C--G-T-C--G-G-T-C-G--G------------------------------------------------CAT-G------------------------------C-C-G-G-T--C-----G-G-T-G--G-C------GC--A----G-C-CAAC-G-C-AT-T--AA-G-C--A---C-C-CC-GCC-T--GGG-G-AG-TACGG--T-C--GCAA--GA--T-T-A-AA---------------------------------ACT-C--AAA--GGAA-TT-GA-CGGG-G-G--CCC-G-C--ACAAGCG-GTGG-A-G-CATGT-GG-T-T-T-AA-TT-…	sq513;size=133;	4	0	0	0	36	16	77	133	Bacteria	Proteobacteria	Alphaproteobacteria	Rhizobiales	Methyloligellaceae	Unclassified_Methyloligellaceae
511	ASV 511	CAC-G-CCG-T-AAA--CT--A-TG-G--A--TG-C---T-----A-G--C--C--G-T-C--G-G-C-A-A--G------------------------------------------------CTT-G------------------------------C-T-T-G-T--C-----G-G-T-G--G-C------GC--A----G-C-TAAC-G-C-AT-T--AA-G-C--A---T-C-CC-GCC-T--GGG-G-AG-TACGG--C-C--GCAA--GG--T-T-A-AA---------------------------------ACT-C--AAA--GGAA-TT-GA-CGGG-G-G--CCC-G-C--ACAAGCG-GTGG-A-G-CATGT-GG-T-T-T-AA-TT-…	sq514;size=133;	0	0	0	0	113	0	20	133	Bacteria	Proteobacteria	Alphaproteobacteria	Rhizobiales	Hyphomicrobiaceae	Hyphomicrobium
512	ASV 512	CTA-G-CCG-T-AAA--CG--A-TG-A--C--CA-C---T-----A-G--A--T--G-T-G--C-G-G-G-G--------------------------------------------------TATC-GA-CC----------------------------C-C-C-T--G-----C-G-T-G--T-C------GG--A----G-C-AAAC-G-T-TT-T--AA-G-T--G---G-T-CC-GCC-T--GGG-G-AG-TACGG--T-C--GCAA--GA--T-T-A-AA---------------------------------ACT-C--AAA--GGAA-TT-GA-CGGG-G-A--CCC-G-C--ACAAGCA-GCGG-A-G-CGTGT-GG-T-T-T-AA-TT-…	sq515;size=133;	0	0	0	0	0	133	0	133	Unclassified	Unclassified	Unclassified	Unclassified	Unclassified	Unclassified
513	ASV 513	CAC-G-CCC-T-AAA--CT--A-TG-G--A--TA-C---T-----C-G--A--C--A-T-T--T-G-A-G-----------------------------------------------------ATA-CAC--------------------------------A-T-T--A-----A-G-T-G--T-C------TG--A----G-C-GAAA-G-C-AT-T--AA-G-T--A---T-C-CC-ACC-T--GGG-A-AG-TACGT--C-C--GCAA--GG--A-T-G-AA---------------------------------ACT-C--AAA--GGAA-TT-GG-CGGG-G-G--TCC-G-C--ACAAGCG-GTGG-A-G-CATGT-GG-T-T-T-AA-TT-…	sq516;size=132;	17	106	0	0	0	0	9	132	Bacteria	Bacteroidota	Bacteroidia	Chitinophagales	Chitinophagaceae	Unclassified_Chitinophagaceae
514	ASV 514	CAC-G-CCA-T-AAA--CG--A-TG-A--G--GA-C---T-----A-G--A--C--G-T-T--G-G-A-G-G--G------------------------------------------------GTA-AG-----------------------------C-C-T-T-T--C-----A-G-T-G--T-C------GT--A----G-C-TAAC-G-C-GC-T--AA-G-T--C---C-T-CC-GCC-T--GGG-G-AG-TACGG--C-C--GCAA--GG--T-T-G-AA---------------------------------ACT-C--AAA--GGAA-TT-GA-CGGG-G-A--CCC-G-C--ACAAGCG-GTGG-A-G-CATGT-GG-T-T-T-AA-TT-…	sq517;size=132;	0	39	0	84	9	0	0	132	Bacteria	Proteobacteria	Gammaproteobacteria	Gammaproteobacteria Incertae Sedis	Unknown Family	Acidibacter
515	ASV 515	CAC-G-CCC-T-AAA--CG--A-TG-A--T--GA-C---T-----A-G--T--T--G-T-T--G-G-A-G-G--A------------------------------------------------GTT-AAA----------------------------T-C-C-T-T--T-----A-G-T-A--A-C------GC--A----G-C-TAAC-G-C-GA-G--AA-G-T--C---A-T-CC-GCC-T--GGG-G-AG-TACGG--T-C--GCAA--GA--T-T-A-AA---------------------------------ACT-C--AAA--GGAA-TT-GA-CGGG-G-G--CCC-G-C--ACAAGCG-GTGG-A-T-GATGT-GG-T-T-T-AA-TT-…	sq518;size=132;	0	27	26	36	43	0	0	132	Bacteria	Proteobacteria	Gammaproteobacteria	Burkholderiales	Nitrosomonadaceae	MND1
516	ASV 516	CAC-G-CTG-T-AAA--CG--A-TG-G--A--TG-C---T-----A-G--A--C--G-T-G--G-T-G-G-G--------------------------------------------------TCTT-GACC-----------------------------C-C-T-G--C-----C-G-T-G--T-C------GA--A----G-T-TAAC-A-C-GA-T--AA-G-C--A---T-C-CC-GCC-T--GGG-G-AG-TACGG--T-C--GCAA--GA--C-T-A-AA---------------------------------ACT-C--AAA--GGAA-TT-GA-CGGG-G-G--CCC-G-C--ACAAGCG-GTGG-A-T-CATGT-GG-T-T-T-AA-TT-…	sq519;size=132;	0	0	67	65	0	0	0	132	Bacteria	Bdellovibrionota	Oligoflexia	0319-6G20	Unclassified_0319-6G20	Unclassified_0319-6G20
517	ASV 517	CTA-G-CCG-T-AAA--CT--A-TG-G--T--CA-C---T-----A-G--G--T--G-T-T--G-G-G-A-G--G------------------------------------------------GTT-AA-A---------------------------C-C-T-T-T--C-----A-G-T-G--C-C------GT--C----G-C-TCAC-G-C-AT-T--AA-G-T--G---A-C-CC-GCC-T--GGG-G-AG-TACGG--T-C--GCAA--GG--C-T-G-AA---------------------------------ACT-C--AAA--GGAA-TT-GA-CGGG-G-A--CCC-G-C--ACAAACG-GTGG-A-G-CATGT-GG-T-T-T-AA-TA-…	sq520;size=132;	0	0	75	57	0	0	0	132	Bacteria	Verrucomicrobiota	Omnitrophia	Omnitrophales	Omnitrophaceae	Candidatus Omnitrophus
518	ASV 518	CAC-G-CCC-T-AAA--CG--A-TG-T--C--AA-C---T-----G-G--G--T--G-T-T--G-G-G-G-A--A-------------------------------------------------GC-GA-----------------------------T-T-C-C-T--T-----G-G-T-A--C-C------GT--A----G-C-TAAC-G-C-GT-G--AA-G-T--T---G-A-CC-GCC-T--GGG-G-AG-TACGG--C-C--GCAA--GG--T-T-A-AA---------------------------------ACT-C--AAA--GGAA-TT-GA-CGGG-G-A--CCC-G-C--ACAAGCG-GTGG-A-T-GATGT-GG-A-T-T-AA-TT-…	sq521;size=132;	0	0	0	30	79	0	23	132	Bacteria	Proteobacteria	Gammaproteobacteria	Burkholderiales	SC-I-84	Unclassified_SC-I-84
519	ASV 519	CAC-G-CTG-T-AAA--CG--A-TG-T--G--TG-C---T-----A-G--A--C--G-T-T--G-G-T-G-G--A------------------------------------------------CCT-AG-----------------------------T-C-T-G-C--C-----G-G-T-G--T-C------GC--A----G-C-TAAC-G-C-GT-T--AA-G-C--A---C-A-CC-GCC-T--GGG-G-AG-TACGG--C-C--GCAA--GG--T-T-A-AA---------------------------------ACT-C--AAA--GGAA-TT-GA-CGGG-G-G--CCC-G-C--ACAAGCG-GTGG-A-G-CATGT-GG-T-T-C-AA-TT-…	sq522;size=131;	32	0	0	12	0	87	0	131	Bacteria	Proteobacteria	Alphaproteobacteria	Elsterales	uncultured	Unclassified_uncultured
520	ASV 520	CAC-G-CCC-T-AAA--CT--A-TG-T--T--CT-C---T-----G-G--C--T--A-T-G--A-G-G-A-G--------------------------------------------------TATC-GACC-----------------------------C-T-C-T--T-----C-G-T-G--G-C------GA--A----G-C-TAAC-G-C-GT-T--AA-G-A--G---A-A-CC-GCC-T--GGG-T-AG-TACGA--T-C--GCAA--GA--T-T-A-AA---------------------------------ACT-C--AAA--GGAA-TA-GA-CGGG-A-A--CTC-G-C--ACAAGCG-GTGG-A-T-CATGT-GG-C-T-T-AA-TT-…	sq523;size=131;	16	48	25	42	0	0	0	131	Unclassified	Unclassified	Unclassified	Unclassified	Unclassified	Unclassified
521	ASV 521	CAC-G-CCG-T-AAA--CG--A-TG-A--G--TG-C---T-----A-G--T--T--G-T-C--G-G-C-A-T--G------------------------------------------------CAT-G------------------------------C-A-T-G-T--C-----G-G-T-G--A-C------GC--A----G-C-TAAC-G-C-AT-T--AA-G-C--A---C-T-CC-GCC-T--GGG-G-AG-TACGG--T-C--GCAA--GA--T-T-A-AA---------------------------------ACT-C--AAA--GGAA-TT-GA-CGGG-G-G--CCC-G-C--ACAAGCG-GTGG-A-G-CATGT-GG-T-T-T-AA-TT-…	sq524;size=131;	0	24	44	63	0	0	0	131	Bacteria	Proteobacteria	Alphaproteobacteria	Caulobacterales	Caulobacteraceae	Unclassified_Caulobacteraceae
522	ASV 522	CAC-G-CCG-T-AAA--CG--A-TG-A--G--TG-C---T-----A-G--A--T--G-T-T--T-C-T-G-G--------------------------------------------------TATT-GACC-----------------------------C-C-G-G--A-----G-G-C-G--T-C------GT--A----G-C-TAAC-G-C-GT-T--AA-G-C--A---C-T-CC-GCC-T--GGG-G-AG-TACGG--C-C--GCAA--GG--C-T-A-AA---------------------------------ACT-C--AAA--GGAA-TT-GA-CGGG-G-G--CCC-G-C--ACAAGCG-GTGG-A-G-CATGT-GG-T-T-C-AA-TT-…	sq525;size=131;	0	0	14	21	85	11	0	131	Bacteria	Myxococcota	Polyangia	Haliangiales	Haliangiaceae	Unclassified_Haliangiaceae
523	ASV 523	CAC-G-CCG-T-AAA--CG--T-TG-G--G--CG-C---T-----A-G--G--T--G-T-G--G-G-G-C-T--C-----------------------------------------------TTTC-CA-C---------------------------G-A-G-T-T--C-----C-G-T-G--C-C------GC--A----G-C-AAAC-G-C-AT-T--AA-G-C--G---C-C-CC-GCC-T--GGG-G-AG-TACGG--C-C--GCAA--GG--C-T-A-AA---------------------------------ACT-C--AAA--GGAA-TT-GA-CGGG-G-G--CCC-G-C--ACAAGCG-GCGG-A-G-CATGC-GG-A-T-T-AA-TT-…	sq526;size=131;	0	0	25	16	75	15	0	131	Bacteria	Actinobacteriota	Actinobacteria	Kineosporiales	Kineosporiaceae	Unclassified_Kineosporiaceae
524	ASV 524	CCA-G-CTG-T-AAA--CG--A-TG-C--A--GA-C---T-----C-G--G--T--G-A-T--G-C-A-C-T--G---GC-------------------------------------------TTG-TG-----------------------G-C---C-A-G-T-G--C-----A-G-T-G--C-C------GC--A----G-G-GAAG-C-C-GT-T--AA-G-T--T---T-G-CC-GCC-T--GGG-A-AG-TACGT--A-C--GCAA--GT--A-T-G-AA---------------------------------ACT-T--AAA--GGAA-TT-GG-CGGG-G-G--AGC-A-C-CACAAGGG-GTGA-A-G-CCTGC-GG-T-T-C-AA-TT-…	sq527;size=131;	0	0	8	0	60	0	63	131	Archaea	Crenarchaeota	Nitrososphaeria	Nitrosopumilales	Nitrosopumilaceae	Unclassified_Nitrosopumilaceae
525	ASV 525	CAC-G-CCC-T-AAA--CG--A-TG-A--A--CG-T---T-----A-G--T--C--G-T-C--G-G-G-C-A--G------------------------------------------------CTA-GT-----------------------------C-T-G-T-T--C-----G-G-T-G--A-C------GC--A----G-C-TAAC-G-C-GT-T--AA-A-C--G---T-T-CC-GCC-T--GGG-G-AG-TACGG--C-C--GCAA--GG--T-T-A-AA---------------------------------ACT-C--AAA--GGAA-TA-GA-CGGG-G-A--CCC-G-C--ACAAGCG-GTGG-A-G-CATGT-GG-T-T-T-AA-TT-…	sq528;size=130;	81	7	0	42	0	0	0	130	Unclassified	Unclassified	Unclassified	Unclassified	Unclassified	Unclassified
526	ASV 526	CAC-G-CCC-T-AAA--CG--A-TC-T--T--CT-C---T-----A-G--T--T--T-T-T--C-G-G-A-G--------------------------------------------------TATC-GACC-----------------------------C-T-C-T--G-----A-G-A-G--A-C------GT--A----G-C-TAAC-G-C-GT-T--AA-G-A--G---A-A-GC-GCC-T--GGG-T-AG-TACGA--C-C--GCAA--GG--T-T-A-AA---------------------------------ACT-C--AAA--GGAA-TA-GA-CGGG-G-A--CTT-G-C--ACAAGCA-GTGG-A-T-CATGT-GG-T-T-T-AA-TT-…	sq529;size=130;	20	110	0	0	0	0	0	130	Bacteria	Patescibacteria	Parcubacteria	Unclassified_Parcubacteria	Unclassified_Parcubacteria	Unclassified_Parcubacteria
527	ASV 527	CTA-G-CTG-T-AAA--CG--A-TG-A--G--TG-C---T-----G-G--G--T--G-T-A--G-G-G-G-G--------------------------------------------------TCTT-AA-CC----------------------------C-C-C-C--C-----T-G-T-G--C-C------GA--A----G-C-TAAC-G-C-AT-T--AA-G-C--A---C-T-CC-GCC-T--GGG-G-AG-TACGG--T-C--GCAA--GG--C-T-G-AA---------------------------------ACT-C--AAA--GGAA-TT-GA-CGGG-G-G--CCC-G-C--ACAAGCG-GTGG-A-G-CATGT-GG-T-T-C-AA-TT-…	sq530;size=130;	0	0	32	25	0	0	73	130	Bacteria	Acidobacteriota	Vicinamibacteria	Subgroup 17	Unclassified_Subgroup 17	Unclassified_Subgroup 17
528	ASV 528	CTA-G-CCT-T-AAA--CG--A-TG-A--G--CA-C---T-----A-G--A--C--C-G-A--A---G-A-A--------------------------------------------------TCTC-CA-C---------------------------G-A-T-T-T--T-----T-T-G-G--T-C------GT--A----G-C-GAAA-G-T-GT-T--AA-G-T--G---C-T-CC-GCC-T--GGG-G-AG-TATGG--T-C--GCAA--GG--C-T-G-AA---------------------------------ACT-C--AAA--GGAA-TT-GA-CGGG-G-G--CTC-A-C--ACAAGCG-GTGG-A-G-GATGT-GG-C-T-T-AA-TT-…	sq531;size=130;	0	0	0	0	86	0	44	130	Bacteria	Planctomycetota	Planctomycetes	Pirellulales	Pirellulaceae	Unclassified_Pirellulaceae
529	ASV 529	CAC-G-CCG-T-AAA--CT--A-TG-G--A--TG-C---T-----A-G--C--C--G-T-C--A-T-G-A-A--G------------------------------------------------CTT-G------------------------------C-T-T-C-T--T-----G-G-T-G--G-C------GC--A----G-C-TAAC-G-C-AT-T--AA-G-C--A---T-C-CC-GCC-T--GGG-G-AG-TACGG--T-C--GCAA--GA--T-T-A-AA---------------------------------ACT-C--AAA--GGAA-TT-GA-CGGG-G-G--CCC-G-C--ACAAGCG-GTGG-A-G-CATGT-GG-T-T-T-AA-TT-…	sq532;size=130;	0	0	0	0	64	0	66	130	Bacteria	Proteobacteria	Alphaproteobacteria	Rhizobiales	Rhizobiales Incertae Sedis	Unclassified_Rhizobiales Incertae Sedis
530	ASV 530	CAC-G-CTG-T-AAA--CG--A-TG-G--A--TG-C---T-----A-G--C--C--G-T-T--G-G-G-G-A--G------------------------------------------------CTT-G------------------------------C-T-C-T-T--C-----A-G-T-G--G-C------GC--C----G-C-TAAC-G-C-AA-T--AA-G-C--A---T-C-CC-GCC-T--GGG-G-AG-TACGG--T-C--GCAA--GA--T-T-A-AA---------------------------------ACT-C--AAA--GGAA-TT-GA-CGGG-G-G--CCC-G-C--ACAAGCG-GTGG-A-G-CATGT-GG-T-T-T-AA-TT-…	sq533;size=130;	0	0	0	0	0	130	0	130	Bacteria	Proteobacteria	Alphaproteobacteria	Rhizobiales	Beijerinckiaceae	Roseiarcus
531	ASV 531	CAC-G-CCG-T-AAA--CG--T-TG-G--G--CA-C---T-----A-G--G--T--G-T-G--G-G-A-C-T--C-----------------------------------------------TATC-GA-C---------------------------G-G-G-T-T--C-----C-G-T-G--C-C------GT--A----G-C-TAAC-G-C-AT-T--AA-G-T--G---C-C-CC-GCC-T--GGG-G-AG-TACGG--C-C--GCAA--GG--C-T-A-AA---------------------------------ACT-C--AAA--GGAA-TT-GA-CGGG-G-G--CCC-G-C--ACAAGCG-GCGG-A-G-CATGT-GG-C-T-T-AA-TT-…	sq534;size=129;	0	0	46	44	0	23	16	129	Bacteria	Actinobacteriota	Acidimicrobiia	Unclassified_Acidimicrobiia	Unclassified_Acidimicrobiia	Unclassified_Acidimicrobiia
532	ASV 532	CAC-G-CCC-T-AAA--CG--A-TG-T--C--GA-C---T-----G-G--T--T--G-T-T--G-G-G-G-G--T-------------------------------------------------TT-GAC----------------------------A-C-T-C-T--C-----A-G-T-A--A-C------GA--A----G-C-TAAC-G-C-GT-G--AA-G-T--C---G-A-CC-GCC-T--GGG-G-AG-TACGG--C-C--GCAA--GG--T-T-A-AA---------------------------------ACT-C--AAA--GGAA-TT-GA-CGGG-G-A--CCC-G-C--ACAAGCG-GTGG-A-T-TATGT-GG-A-T-T-AA-TT-…	sq535;size=129;	0	0	0	0	0	0	129	129	Bacteria	Proteobacteria	Gammaproteobacteria	Burkholderiales	Nitrosomonadaceae	Ellin6067
533	ASV 533	CTG-G-CTG-T-AAA--CG--A-TG-A--C--CA-C---T-----A-G--G--T--G-T-G--G-G-A-G-G--------------------------------------------------TATC-GA-CC----------------------------C-C-T-T--C-----C-G-T-G--C-C------GG--A----G-C-TAAC-G-T-GA-T--AA-G-T--G---G-T-CC-GCC-T--GGG-G-AG-TACGG--T-C--GCAA--GA--T-T-A-AA---------------------------------ACT-C--AAA--GGAA-TT-GA-CGGG-G-A--CCC-G-C--ACAAGCA-GCGG-A-G-CGTGT-GG-T-T-T-AA-TT-…	sq539;size=128;	0	0	0	0	0	128	0	128	Unclassified	Unclassified	Unclassified	Unclassified	Unclassified	Unclassified
534	ASV 534	CTG-G-CCG-T-AAA--CG--A-TG-A--G--CA-C---T-----A-G--C--T--G-G-G--A-G-G-G-A--C-------------------------------------------------GT-AG-----------------------------G-T-C-C-T--T-----C-C-C-A--A-C------GG--A----G-C-GAAA-G-T-GT-T--AA-G-T--G---C-T-CC-GCC-T--GGG-G-AG-TATGG--T-C--GCAA--GG--C-T-G-AA---------------------------------ACT-C--AAA--GGAA-TT-GA-CGGG-G-G--CTC-A-C--ACAAGCG-GTGG-A-G-CATGT-GG-C-T-C-AA-TT-…	sq540;size=128;	0	0	0	0	0	0	128	128	Bacteria	Planctomycetota	Planctomycetes	Planctomycetales	uncultured	Unclassified_uncultured
535	ASV 535	CAC-G-CCC-T-AAA--CG--A-TG-A--A--TA-C---T-----A-G--A--T--G-T-T--T-G-G-T-G--C------------------------------------------------CAA-GC-----------------------------G-T-A-C-T--G-----A-G-T-G--T-C------GT--A----G-C-TAAC-G-C-GA-T--AA-G-T--A---T-T-CC-GCC-T--GGG-A-AG-TACGG--C-C--GCAA--GG--T-T-A-AA---------------------------------ACT-C--AAA--GGAA-TT-GA-CGGG-G-G--CCC-G-C--ACAAGCG-GTGG-A-G-CATGT-GG-T-T-T-AA-TT-…	sq536;size=128;	69	34	0	25	0	0	0	128	Bacteria	Proteobacteria	Gammaproteobacteria	Acidithiobacillales	Acidithiobacillaceae	Acidithiobacillus
536	ASV 536	CGC-A-CCG-T-AAA--CG--A-TG-A--T--CA-C---T-----C-G--C--T--G-T-G--T-G-C-G-----------------------------------------------------ATA-AAC--------------------------------A-G-T--A-----C-G-C-G--G-C------CA--A----G-C-GAAA-G-C-GA-T--AA-G-T--G---A-T-CC-ACC-T--GGG-G-AG-TACGC--C-C--GCAA--GG--G-T-G-AA---------------------------------ACT-C--AAA--GGAA-TT-GA-CGGG-G-G--TCC-G-C--ACAAGCG-GTGG-A-G-CATGT-GG-T-T-T-AA-TT-…	sq537;size=128;	54	47	0	27	0	0	0	128	Bacteria	Bacteroidota	Bacteroidia	Cytophagales	Cytophagaceae	Cytophaga
537	ASV 537	CAC-G-CCC-T-AAA--CT--A-TG-T--C--GA-C---T-----A-G--T--T--G-T-T--G-GTA-G-G--G-------------------------------------------------TT-AA-----------------------------A-C-CTA-T--C-----A-G-T-A--A-C------GC--A----G-C-TAAC-G-C-GT-G--AA-G-T--C---G-A-CC-GCC-T--GGG-G-AG-TACGG--T-C--GCAA--GA--T-T-A-AA---------------------------------ACT-C--AAA--GGAA-TT-GA-CGGG-G-A--CCC-G-C--ACAAGCG-GTGG-A-T-GATGT-GG-T-T-T-AA-TT-…	sq538;size=128;	0	0	0	0	69	0	59	128	Bacteria	Proteobacteria	Gammaproteobacteria	Burkholderiales	Nitrosomonadaceae	Unclassified_Nitrosomonadaceae
538	ASV 538	CAC-G-CCG-T-AAA--CG--A-TG-G--A--TG-C---T-----A-G--C--C--G-T-C--G-G-C-A-A--G------------------------------------------------CTT-G------------------------------C-T-T-G-T--C-----G-G-T-G--G-C------GC--A----G-C-TAAC-G-C-AT-T--AA-G-C--A---T-C-CC-GCC-T--GGG-G-AG-TACGG--C-C--GCAA--GG--T-T-A-AA---------------------------------ACT-C--AAA--GGAA-TT-GA-CGGG-G-G--CCC-G-C--ACAAGCG-GTGG-A-G-CATGT-GG-T-T-T-AA-TT-…	sq541;size=127;	0	37	0	36	27	27	0	127	Bacteria	Proteobacteria	Alphaproteobacteria	Rhizobiales	Hyphomicrobiaceae	Unclassified_Hyphomicrobiaceae
539	ASV 539	CAC-G-CCG-T-AAA--CT--A-TG-G--A--TG-C---T-----A-G--C--C--G-T-C--G-G-C-A-A--G------------------------------------------------CTT-G------------------------------C-T-T-G-T--C-----G-G-T-G--G-C------GC--A----G-C-TAAC-G-C-AT-T--AA-G-C--A---T-C-CC-GCC-T--GGG-G-AG-TACGG--C-C--GCAA--GG--T-T-A-AA---------------------------------ACT-C--AAA--GGAA-TT-GA-CGGG-G-G--CCC-G-C--ACAAGCG-GTGG-A-G-CATGT-GG-T-T-T-AA-TT-…	sq542;size=127;	0	0	0	0	25	0	102	127	Bacteria	Proteobacteria	Alphaproteobacteria	Rhizobiales	Hyphomicrobiaceae	Hyphomicrobium
540	ASV 540	CAC-G-CCC-T-AAA--CG--G-TG-C--A--CA-C---T-----A-G--G--T--C-T-T--G-G-C-G-G--------------------------------------------------ATTC-GA-CC----------------------------C-C-G-T--C-----A-G-G-G--C-C------CA--A----G-C-TAAC-G-C-GT-T--AA-G-T--G---T-G-CC-GCC-T--GAG-G-AC-TACGG--C-C--GCAA--GG--C-T-A-AA---------------------------------ACT-C--AAA--GGAA-TT-GA-CGGG-G-G--CCC-G-C--ACAAGCG-GTGG-A-G-CATGT-GG-C-T-T-AA-TT-…	sq543;size=126;	45	18	0	22	0	41	0	126	Bacteria	Verrucomicrobiota	Verrucomicrobiae	Opitutales	Opitutaceae	Unclassified_Opitutaceae
541	ASV 541	CTA-G-CCG-T-AAA--CG--A-TG-T--A--GA-C---C-----A-G--G--T--G-T-G--G-G-A-G-G--------------------------------------------------TATC-GACC-----------------------------C-C-T-T--C-----C-G-T-G--C-C------GA--C----G-C-TAAC-G-C-AT-T--AA-G-T--C---T-A-CC-GCC-T--GGG-G-AG-TACGG--C-C--GCAA--GG--T-T-A-AA---------------------------------ACT-C--AAA--GGAA-TT-GA-CGGG-G-G--CCC-G-C--ACAAGCG-GTGG-A-T-CATGT-GG-T-T-T-AA-TT-…	sq544;size=126;	33	28	37	28	0	0	0	126	Bacteria	Elusimicrobiota	Elusimicrobia	Lineage IV	Unclassified_Lineage IV	Unclassified_Lineage IV
542	ASV 542	CAC-G-CCG-T-AAA--CG--A-TG-A--G--TG-C---T-----A-A--G--T--G-T-T--A-G-A-G-G--G---T---------------------------------------------TT-CC-------------------------G---C-C-C-T-T--T-----A-G-T-G--C-T------GA--A----G-T-TAAC-G-C-AT-T--AA-G-C--A---C-T-CC-GCC-T--GGG-G-AG-TACGG--C-C--GCAA--GG--C-T-G-AA---------------------------------ACT-C--AAA--GGAA-TT-GA-CGGG-G-G--CCC-G-C--ACAAGCG-GTGG-A-G-CATGT-GG-T-T-T-AA-TT-…	sq545;size=126;	0	33	0	34	35	24	0	126	Bacteria	Firmicutes	Bacilli	Bacillales	Bacillaceae	Bacillus
543	ASV 543	CAC-G-CCC-T-AAA--CG--A-TG-T--C--AA-C---T-----G-G--T--T--G-T-C--G-G-G-G-A--A-------------------------------------------------GC-AA-----------------------------T-T-C-C-T--T-----G-G-T-A--A-C------GA--A----G-C-TAAC-G-C-GT-G--AA-G-T--T---G-A-CC-GCC-T--GGG-G-AG-TACGG--C-C--GCAA--GG--T-T-A-AA---------------------------------ACT-C--AAA--GGAA-TT-GA-CGGG-G-A--CCC-G-C--ACAAGCG-GTGG-A-T-TATGT-GG-A-T-C-AA-TT-…	sq546;size=126;	0	23	0	18	26	0	59	126	Bacteria	Proteobacteria	Gammaproteobacteria	Burkholderiales	TRA3-20	Unclassified_TRA3-20
544	ASV 544	CAC-G-CCG-T-AAA--CG--A-TG-G--A--TA-C---T-----T-G--T--T--G-T-T--A-G-A-G-G--------------------------------------------------TATT-GACC-----------------------------C-C-T-C--T-----A-G-T-G--A-C------GC--A----G-C-TAAC-G-C-GT-T--AA-G-T--A---T-C-CC-GCC-T--GGG-G-AG-TACGG--T-C--GCAA--GA--T-T-A-AA---------------------------------ACT-C--AAA--GAAA-TT-GA-CGGG-G-G--CCC-G-C--ACAAGCG-GTGG-A-G-CATGT-GG-T-T-T-AA-TT-…	sq547;size=126;	0	0	72	54	0	0	0	126	Bacteria	Bdellovibrionota	Bdellovibrionia	Bdellovibrionales	Bdellovibrionaceae	Bdellovibrio
545	ASV 545	CTA-G-CCC-T-AAA--CC--A-TC-A--G--GA-C---T-----T-G--G--C--G-T-G--G-G-C-C-C--T-------------------------------------------------GT-AC-----------------------------G-G-G-G-C--T-----C-G-T-G--C-C------GT--A----G-C-TAAC-G-C-GA-T--AA-G-T--C---C-T-GC-GCC-T--GGG-G-AG-TACGG--T-C--GCAA--GG--C-T-G-AA---------------------------------ACT-C--AAA--GGAA-TT-GA-CGGG-G-G--CCC-G-C--ACAAGCG-GTGG-A-A-CATGT-GG-T-T-C-AA-TT-…	sq548;size=126;	0	0	0	0	0	126	0	126	Bacteria	Acidobacteriota	Acidobacteriae	Unclassified_Acidobacteriae	Unclassified_Acidobacteriae	Unclassified_Acidobacteriae
546	ASV 546	CAC-A-CTG-T-AAA--CG--A-TG-A--T--CA-C---T-----C-G--A--T--G-T-G--T-G-C-G-----------------------------------------------------ATA-CAC--------------------------------G-G-C--A-----C-G-C-G--T-C------TT--A----G-C-AAAA-G-C-GA-T--AA-G-T--G---A-T-CC-ACC-T--GGG-G-AG-TACGC--C-G--GCAA--CG--G-T-G-AA---------------------------------ACT-C--AAA--GGAA-TT-GA-CGGG-G-G--TCC-G-C--ACAAGCG-GTGG-A-G-CATGT-GG-T-T-T-AA-TT-…	sq549;size=125;	0	0	0	0	125	0	0	125	Bacteria	Bacteroidota	Bacteroidia	Cytophagales	Microscillaceae	uncultured
547	ASV 547	CAC-G-CCC-T-AAA--CG--A-TG-G--A--TA-C---T-----A-A--G--T--G-T-C--G-G-C-G-G----------------------------------------------------GT-TA-------------------------------C-C-G-C--C-----G-G-T-G--C-C------GC--A----G-C-TAAC-G-C-AG-T--AA-G-T--A---T-C-CC-GCC-T--GGG-G-AG-TACGG--C-C--GCAA--GG--T-T-G-AA---------------------------------ACT-C--AAA--GGAA-TT-GA-CGGG-G-G--CCC-G-C--ACAAGCG-GTGG-A-G-CATGT-GG-T-T-C-AA-TT-…	sq550;size=125;	0	0	0	0	50	0	75	125	Bacteria	Nitrospirota	Nitrospiria	Nitrospirales	Nitrospiraceae	Nitrospira
548	ASV 548	CTT-G-CCG-T-AAA--CG--A-TG-T--A--TA-C---T-----T-G--A--T--G-T-A--G-T-T-G-G--------------------------------------------------GCTC-AA-CC----------------------------C-T-G-A--C-----T-G-T-G--T-C------GA--A----G-C-GAAC-G-C-GA-T--AA-G-T--A---T-A-CC-GCC-T--GGG-G-AG-TACGC--T-C--GCAA--GG--G-T-G-AA---------------------------------ACT-C--AAA--AGAA-TT-GA-CGGG-G-G--CCC-G-C--ACAAGCA-GTGG-A-G-CATGT-GG-T-T-T-AA-TT-…	sq551;size=124;	57	0	0	42	0	25	0	124	Bacteria	Verrucomicrobiota	Chlamydiae	Chlamydiales	Simkaniaceae	Unclassified_Simkaniaceae
549	ASV 549	CAT-G-CCC-T-AAA--CG--A-TG-T--C--AA-C---T-----G-G--T--T--G-T-T--G-G-G-T-C--T-------------------------------------------------TC-AC-----------------------------T-G-A-C-T--C-----A-G-T-A--A-C------GA--A----G-C-TAAC-G-C-GT-G--AA-G-T--T---G-A-CC-GCC-T--GGG-G-AG-TACGG--C-C--GCAA--GG--T-T-G-AA---------------------------------ACT-C--AAA--GGAA-TT-GA-CGGG-G-A--CCC-G-C--ACAAGCG-GTGG-A-T-GATGT-GG-T-T-T-AA-TT-…	sq552;size=124;	0	14	61	49	0	0	0	124	Bacteria	Proteobacteria	Gammaproteobacteria	Burkholderiales	Comamonadaceae	Unclassified_Comamonadaceae
550	ASV 550	CTG-G-CCG-T-AAA--CG--A-TG-A--G--CA-C---T-----A-G--C--T--G-G-G--A-G-G-G-A--C-------------------------------------------------GT-AG-----------------------------G-T-C-C-T--T-----C-C-C-A--A-C------GG--A----G-C-GAAA-G-T-GT-T--AA-G-T--G---C-T-CC-GCC-T--GGG-G-AG-TATGG--T-C--GCAA--GG--C-T-G-AA---------------------------------ACT-C--AAA--GGAA-TT-GA-CGGG-G-G--CTC-A-C--ACAAGCG-GTGG-A-G-CATGT-GG-C-T-C-AA-TT-…	sq553;size=124;	0	0	0	16	0	0	108	124	Bacteria	Planctomycetota	Planctomycetes	Planctomycetales	uncultured	Unclassified_uncultured
551	ASV 551	CTG-G-CCG-T-AAA--CG--A-TG-A--G--TA-C---T-----A-G--T--T--G-G-G--A---G-GAG--G------------------------------------------------CTC-GT-----------------------------C-TTC-T-T--T-----C-C-A-A----C------GG--A----G-C-AAAA-G-T-GT-T--AA-G-T--A---C-T-CC-GCC-T--GGG-G-AG-TATGG--T-C--GCAA--GG--C-T-G-AA---------------------------------ACT-C--AAA--GGAA-TT-GA-CGGG-G-G--CTC-A-C--ACAAGCG-GTGG-A-G-CATGT-GG-C-T-T-AA-TT-…	sq554;size=123;	33	0	0	12	0	78	0	123	Unclassified	Unclassified	Unclassified	Unclassified	Unclassified	Unclassified
552	ASV 552	CAC-G-CCC-T-AAA--CG--A-TG-G--A--TA-C---T-----A-G--G--C--G-T-G--A-G-A-G-G--------------------------------------------------TATC-GA-CC----------------------------C-C-T-C--T-----C-G-T-G--C-C------GC--A----G-C-AAAC-G-C-AT-T--AA-G-T--A---T-C-CC-GCC-T--GAG-T-AG-TACGG--C-C--GCAA--GG--T-T-G-AA---------------------------------ACT-C--AAA--TGAA-TT-GA-CGGG-G-A--CCC-G-C--ACAAGCG-GTGG-A-G-CATGT-GG-T-T-T-AA-TT-…	sq555;size=123;	14	0	0	8	0	101	0	123	Unclassified	Unclassified	Unclassified	Unclassified	Unclassified	Unclassified
553	ASV 553	CAT-G-CCT-T-AAA--CG--A-TG-T--A--TA-C---T-----A-G--G--A--G-T-A--G-G-A-G-G--------------------------------------------------GCTC-AA-CC----------------------------C-C-C-C--C-----T-G-T-T--C-C------GG--A----G-C-TAAC-G-C-AT-T--AA-G-T--A---T-A-CC-GCC-T--GGG-G-AG-TACGC--T-C--GCAA--GG--G-T-G-AA---------------------------------ACT-C--AAA--AGAA-TT-GA-CGGG-G-G--CCC-G-C--ACAAGCA-GTGG-A-G-CATGT-GG-T-T-T-AA-TT-…	sq556;size=123;	34	89	0	0	0	0	0	123	Bacteria	Verrucomicrobiota	Chlamydiae	Chlamydiales	cvE6	Unclassified_cvE6
554	ASV 554	CAC-G-CCG-T-AAA--CG--A-TG-G--G--TG-C---T-----A-G--G--T--G-T-C--A-C-G-G-G--------------------------------------------------CTTT-GACT-----------------------------C-C-T-G--T-----G-G-T-G--C-C------GT--A----G-C-CAAC-G-C-AT-T--AA-G-C--A---C-C-CC-GCC-T--GGG-A-AG-TACGG--C-C--GCAA--GG--C-T-A-AA---------------------------------ACT-C--AAA--GGAA-TT-GA-CGGG-G-G--CCC-G-C--ACAAGCG-GTGG-A-G-CATGT-GG-T-T-T-AA-TT-…	sq557;size=123;	84	0	0	0	0	39	0	123	Bacteria	Myxococcota	Polyangia	Polyangiales	Polyangiaceae	Pajaroellobacter
555	ASV 555	CAC-G-CCG-T-AAA--CG--T-TG-G--G--CG-C---T-----A-G--G--T--G-T-G--GGG---A-A--C-----------------------------------------------ATTC-CA-C---------------------------G-T-T-C-T--C-----C-G-T-G--C-C------GC--A----G-C-TAAC-G-C-AT-T--AA-G-C--G---C-C-CC-GCC-T--GGG-G-AG-TACGG--C-C--GCAA--GG--C-T-A-AA---------------------------------ACT-C--AAA--GGAA-TT-GA-CGGG-G-G--CCC-G-C--ACAAGCG-GCGG-A-G-CATGC-GG-C-T-T-AA-TT-…	sq558;size=123;	0	0	54	69	0	0	0	123	Bacteria	Actinobacteriota	Actinobacteria	Unclassified_Actinobacteria	Unclassified_Actinobacteria	Unclassified_Actinobacteria
556	ASV 556	CAT-G-CCG-T-AAA--CG--A-TG-C--T--AG-C---T-----G-G--G--T--G-T-T--C-A-G-G-G--G---GG--------------------------------------------GA-AA-----------------------C-C---C-C-T-C-G--G-----G-G-T-A--C-C------GA--A----G-T-CAAC-A-C-GG-T--AA-G-C--T---A-G-CC-GCC-T--GGG-G-AG-TACGG--T-C--GCAA--GA--T-T-A-AA---------------------------------ACT-C--AAA--GGAA-TT-GA-CGGG-G-G--CCC-G-C--ACAAGCA-GCGG-A-G-CGTGT-GG-T-T-T-AA-TT-…	sq559;size=123;	0	0	0	13	61	4	45	123	Bacteria	Chloroflexi	Anaerolineae	SBR1031	A4b	Unclassified_A4b
557	ASV 557	CAC-G-CCG-T-AAA--CG--A-TG-A--G--TG-C---T-----A-G--A--C--G-T-C--G-G-G-G-G--G------------------------------------------------TTC-A------------------------------C-C-C-T-C--C-----G-G-T-G--T-C------GC--A----G-C-TAAC-G-C-GT-T--AA-G-C--A---C-T-CC-GCC-T--GGG-G-AG-TACGG--T-C--GCAA--GA--T-T-A-AA---------------------------------ACT-C--AAA--GGAA-TT-GA-CGGG-G-G--CCC-G-C--ACAAGCG-GTGG-A-G-CATGT-GG-T-T-T-AA-TT-…	sq560;size=123;	0	0	0	0	0	0	123	123	Bacteria	Proteobacteria	Alphaproteobacteria	uncultured	Unclassified_uncultured	Unclassified_uncultured
558	ASV 558	CAC-G-CTG-T-AAA--CG--A-TG-T--G--CG-C---T-----G-G--A--T--G-T-T--G-G-G-T-G--G------------------------------------------------CAT-AG-----------------------------C-C-A-T-T--C-----A-G-T-G--T-C------GT--A----G-C-TAAC-G-C-GA-T--AA-G-C--G---C-A-CC-GCC-T--GGG-G-AG-TACGG--C-C--GCAA--GG--T-T-G-AA---------------------------------ACT-C--AAA--GGAA-TT-GA-CGGG-G-G--CCC-G-C--ACAAGCG-GTGG-A-G-CATGT-GG-T-T-T-AA-TT-…	sq562;size=122;	10	0	0	0	0	112	0	122	Bacteria	Proteobacteria	Alphaproteobacteria	Acetobacterales	Acetobacteraceae	uncultured
559	ASV 559	CAC-G-CCC-T-AAA--CG--A-TG-T--C--AA-C---T-----A-G--T--T--G-T-T--G-G-G-G-G--A---G---------------------------------------------GA-GA-------------------------C---T-T-C-C-T--T-----A-G-T-A--A-C------GC--A----G-C-TAAC-G-C-GT-G--AA-G-T--T---G-A-CC-GCC-T--GGG-G-AG-TACGG--C-C--GCAA--GG--T-T-G-AA---------------------------------ACT-C--AAA--GGAA-TT-GA-CGGG-G-A--CCC-G-C--ACAAGCG-GTGG-A-T-TATGT-GG-A-T-T-AA-TT-…	sq563;size=122;	0	36	0	10	0	37	39	122	Bacteria	Proteobacteria	Gammaproteobacteria	Burkholderiales	Gallionellaceae	Sideroxydans
560	ASV 560	CAC-G-CTG-T-AAA--CG--A-TG-A--G--AA-C---T-----A-G--A--T--G-T-T--G-G-G-G-G--G-------------------------------------------------TA-TAA----------------------------C-C-C-C-T--C-----A-G-T-G--T-C------GC--A----G-C-TAAC-G-C-GT-T--AA-G-T--T---C-T-CC-GCC-T--GGG-G-AG-TACGG--C-C--GCAA--GG--T-T-G-AA---------------------------------ACT-C--AAA--GGAA-TT-GA-CGGG-G-A--CCC-G-C--ACAAGCG-GTGG-A-G-CATGT-GG-T-T-T-AA-TT-…	sq564;size=122;	0	0	37	16	69	0	0	122	Bacteria	Proteobacteria	Gammaproteobacteria	Unclassified_Gammaproteobacteria	Unclassified_Gammaproteobacteria	Unclassified_Gammaproteobacteria
561	ASV 561	CAC-G-CCC-T-AAA--CG--A-TG-T--C--AA-C---T-----G-G--T--T--G-T-T--G-G-G-A-G--G-------------------------------------------------GT-TT-----------------------------C-T-T-C-T--C-----A-G-T-A--A-C------GT--A----G-C-TAAC-G-C-GT-G--AA-G-T--T---G-A-CC-GCC-T--GGG-G-AG-TACGG--C-C--GCAA--GG--T-T-G-AA---------------------------------ACT-C--AAA--GGAA-TT-GA-CGGG-G-A--CCC-G-C--ACAAGCG-GTGG-A-T-GATGT-GG-T-T-T-AA-TT-…	sq565;size=122;	0	0	35	87	0	0	0	122	Bacteria	Proteobacteria	Gammaproteobacteria	Burkholderiales	Comamonadaceae	Unclassified_Comamonadaceae
562	ASV 562	CAC-G-CCC-T-AAA--CG--A-TG-T--C--GA-C---T-----G-G--T--T--G-T-T--G-G-G-G-G--T-------------------------------------------------TT-GAC----------------------------A-C-T-C-T--C-----A-G-T-A--A-C------GA--A----G-C-TAAC-G-C-GT-G--AA-G-T--C---G-A-CC-GCC-T--GGG-G-AG-TACGG--C-C--GCAA--GG--T-T-A-AA---------------------------------ACT-C--AAA--GGAA-TT-GA-CGGG-G-A--CCC-G-C--ACAAGCG-GTGG-A-T-TATGT-GG-A-T-T-AA-TT-…	sq566;size=122;	0	0	55	67	0	0	0	122	Bacteria	Proteobacteria	Gammaproteobacteria	Burkholderiales	Nitrosomonadaceae	Ellin6067
563	ASV 563	CTA-G-CCC-T-AAA--CC--A-TC-A--G--GA-C---T-----T-G--G--G--G-T-T--T-G-C-C-C--T-------------------------------------------------GT-AC-----------------------------G-G-G-G-C--A-----A-G-T-C--C-C------GT--A----G-C-TAAC-G-C-GT-T--AA-G-T--C---C-T-GC-GCC-T--GGG-G-AG-TACGG--T-C--GCAA--GG--C-T-G-AA---------------------------------ACT-C--AAA--GGAA-TT-GA-CGGG-G-G--CCC-G-C--ACAAGCG-GTGG-A-A-CATGT-GG-T-T-C-AA-TT-…	sq567;size=122;	0	0	0	0	0	102	20	122	Bacteria	Acidobacteriota	Acidobacteriae	Subgroup 2	Unclassified_Subgroup 2	Unclassified_Subgroup 2
564	ASV 564	CAC-G-CTG-T-AAA--CG--A-TG-T--G--TG-C---T-----G-G--A--T--G-T-T--G-G-G-G-A--A------------------------------------------------CTT-AG-----------------------------T-T-T-C-T--C-----A-G-T-G--T-C------GT--A----G-C-TAAC-G-C-GA-T--AA-G-C--A---C-A-CC-GCC-T--GGG-G-AG-TACGG--C-C--GCAA--GG--T-T-G-AA---------------------------------ACT-C--AAA--GGAA-TT-GA-CGGG-G-G--CCC-G-C--ACAAGCG-GTGG-A-G-CATGT-GG-T-T-T-AA-TT-…	sq561;size=122;	81	20	0	21	0	0	0	122	Bacteria	Proteobacteria	Alphaproteobacteria	Acetobacterales	Acetobacteraceae	Acidocella
565	ASV 565	CAC-G-CCG-T-AAA--CG--T-TG-G--G--CG-C---T-----A-G--G--T--G-T-G--G-G-G-G-A--C-----------------------------------------------TTTC-CA-C---------------------------G-T-C-C-T--C-----T-G-T-G--C-C------GC--A----G-C-TAAC-G-C-AT-T--AA-G-C--G---C-C-CC-GCC-T--GGG-G-AG-TACGG--C-C--GCAA--GG--C-T-A-AA---------------------------------ACT-C--AAA--GGAA-TT-GA-CGGG-G-G--CCC-G-C--ACAAGCG-GCGG-A-G-CATGT-GG-C-T-T-AA-TT-…	sq569;size=121;	0	30	21	51	0	0	19	121	Bacteria	Actinobacteriota	Actinobacteria	Frankiales	Unclassified_Frankiales	Unclassified_Frankiales
566	ASV 566	CTT-G-CCG-T-AAA--CG--A-TG-T--A--TA-C---T-----T-G--A--T--G-T-A--G-T-T-A-G--------------------------------------------------GCTC-AA-CC----------------------------C-T-G-A--C-----T-G-T-G--T-C------GA--A----G-C-TAAC-G-C-GA-T--AA-G-T--A---T-A-CC-GCC-T--GGG-G-AG-TACGC--T-C--GCAA--GG--G-T-G-AA---------------------------------ACT-C--AAA--AGAA-TT-GA-CGGG-G-G--CCC-G-C--ACAAGCA-GTGG-A-G-CATGT-GG-T-T-T-AA-TT-…	sq570;size=121;	0	0	59	62	0	0	0	121	Bacteria	Verrucomicrobiota	Chlamydiae	Chlamydiales	Simkaniaceae	uncultured
567	ASV 567	CTT-G-CCG-T-AAA--CG--A-TG-T--A--TA-C---T-----T-G--A--T--G-T-A--G-T-T-G-G--------------------------------------------------GCTC-AA-CC----------------------------C-T-G-A--C-----T-G-T-G--T-C------GA--A----G-C-TAAC-G-C-GA-T--AA-G-T--A---T-A-CC-GCC-T--GGG-G-AG-TACGC--T-C--GCAA--GG--G-T-G-AA---------------------------------ACT-C--AAA--AGAA-TT-GA-CGGG-G-G--CCC-G-C--ACAAGCA-GTGG-A-G-CATGT-GG-T-T-T-AA-TT-…	sq568;size=121;	47	0	0	48	0	26	0	121	Bacteria	Verrucomicrobiota	Chlamydiae	Chlamydiales	Simkaniaceae	uncultured
568	ASV 568	CAC-G-CCG-T-AAA--CG--T-TG-G--G--CA-C---T-----A-G--G--T--G-T-G--G-G-G-C-C--T-----------------------------------------------TATC-AA-C---------------------------G-G-G-C-T--C-----C-G-T-G--C-C------GT--A----G-C-TAAC-G-C-AT-T--AA-G-T--G---C-C-CC-GCC-T--GGG-G-AG-TACGG--C-C--GCAA--GG--C-T-A-AA---------------------------------ACT-C--AAA--GGAA-TT-GA-CGGG-G-G--CCC-G-C--ACAAGCG-GCGG-A-G-CATGT-GG-C-T-T-AA-TT-…	sq571;size=120;	28	26	0	0	0	66	0	120	Bacteria	Actinobacteriota	Acidimicrobiia	IMCC26256	Unclassified_IMCC26256	Unclassified_IMCC26256
569	ASV 569	CAC-G-CCC-T-AAA--CG--A-TG-G--A--TA-C---T-----C-G--A--C--A-T-A--C-G-C-G-----------------------------------------------------ATA-CAC--------------------------------T-G-T--G-----T-G-T-G--T-C------TG--A----G-C-GAAA-G-C-AT-T--AA-G-T--A---T-C-CC-ACC-T--GGG-A-AG-TACGA--C-C--GCAA--GG--T-T-G-AA---------------------------------ACT-C--AAA--GGAA-TT-GG-CGGG-G-G--TCC-G-C--ACAAGCG-GTGG-A-G-CATGT-GG-T-T-T-AA-TT-…	sq572;size=120;	24	26	45	25	0	0	0	120	Bacteria	Bacteroidota	Bacteroidia	Chitinophagales	Chitinophagaceae	Unclassified_Chitinophagaceae
570	ASV 570	CAC-G-CCG-T-AAA--CG--A-TG-A--G--TG-C---T-----A-G--T--T--G-T-T--G-G-G-A-A--G------------------------------------------------TTT-A------------------------------C-T-T-C-T--C-----A-G-T-G--A-C------GC--A----G-C-TAAC-G-C-GA-T--AA-G-C--A---C-T-CC-GCC-T--GGG-G-AG-TACGG--C-C--GCAA--GG--T-T-A-AA---------------------------------ACT-C--AAA--GGAA-TT-GA-CGGG-G-G--CCC-G-C--ACAAGCG-GTGG-A-G-CATGT-GG-T-T-T-AA-TT-…	sq573;size=120;	0	68	35	0	0	17	0	120	Bacteria	Proteobacteria	Alphaproteobacteria	Rhodospirillales	Rhodospirillaceae	uncultured
571	ASV 571	CAC-G-CCC-T-AAA--CG--A-TG-T--C--TA-C---T-----A-G--T--T--G-T-C--G-G-G-T-C--T-------------------------------------------------TA-AT-----------------------------T-G-A-C-T--T-----G-G-T-A--A-C------GC--A----G-C-TAAC-G-C-GT-G--AA-G-T--A---G-A-CC-GCC-T--GGG-G-AG-TACGG--T-C--GCAA--GA--T-T-A-AA---------------------------------ACT-C--AAA--GGAA-TT-GA-CGGG-G-A--CCC-G-C--ACAAGCG-GTGG-A-T-GATGT-GG-A-T-T-AA-TT-…	sq574;size=120;	0	50	0	70	0	0	0	120	Bacteria	Proteobacteria	Gammaproteobacteria	Burkholderiales	Oxalobacteraceae	Unclassified_Oxalobacteraceae
572	ASV 572	CAC-G-CCG-T-AAA--CG--A-TG-A--G--TG-C---T-----A-G--T--T--G-T-C--G-G-C-A-T--G------------------------------------------------CAT-G------------------------------C-A-T-G-T--C-----G-G-T-G--A-C------GC--A----G-C-TAAC-G-C-AT-T--AA-G-C--A---C-T-CC-GCC-T--GGG-G-AG-TACGG--T-C--GCAA--GA--T-T-A-AA---------------------------------ACT-C--AAA--GGAA-TT-GA-CGGG-G-G--CCC-G-C--ACAAGCG-GTGG-A-G-CATGT-GG-T-T-T-AA-TT-…	sq575;size=120;	0	31	45	44	0	0	0	120	Bacteria	Proteobacteria	Alphaproteobacteria	Caulobacterales	Caulobacteraceae	Caulobacter
573	ASV 573	CAC-G-CCG-T-AAA--CG--A-TG-G--A--TG-C---T-----A-G--C--C--G-T-T--A-G-G-C-A--G------------------------------------------------CTT-G------------------------------C-T-G-C-T--T-----A-G-T-G--G-C------GC--A----G-C-TAAC-G-C-TT-T--AA-G-C--A---T-C-CC-GCC-T--GGG-G-AG-TACGG--T-C--GCAA--GA--T-T-A-AA---------------------------------ACT-C--AAA--GGAA-TT-GA-CGGG-G-G--CCC-G-C--ACAAGCG-GTGG-A-G-CATGT-GG-T-T-T-AA-TT-…	sq576;size=119;	38	35	23	18	0	5	0	119	Bacteria	Proteobacteria	Alphaproteobacteria	Rhizobiales	Beijerinckiaceae	Unclassified_Beijerinckiaceae
574	ASV 574	CAC-G-CCG-T-AAA--CG--A-TG-G--G--TG-C---T-----A-G--G--T--G-C-T--G-T-A-G-G--------------------------------------------------CTTT-GACT-----------------------------C-C-T-G--C-----G-G-T-G--C-C------GT--A----G-C-TAAC-G-C-AT-T--AA-G-C--A---C-C-CC-GCC-T--GGG-A-AG-TACGG--C-C--GCAA--GG--C-T-A-AA---------------------------------ACT-C--AAA--GGAA-TT-GA-CGGG-G-G--CCC-G-C--ACAAGCG-GTGG-A-G-CATGT-GG-T-T-T-AA-TT-…	sq577;size=119;	8	0	0	7	0	104	0	119	Bacteria	Myxococcota	Polyangia	Polyangiales	Polyangiaceae	Unclassified_Polyangiaceae
575	ASV 575	CAC-G-CCG-T-AAA--CG--G-TG-G--G--CG-C---T-----A-G--G--T--G-T-G--G-G-G-A-A--C-----------------------------------------------ATTC-CA-C---------------------------G-T-T-C-T--C-----C-G-T-G--C-C------GC--A----G-C-TAAC-G-C-AT-T--AA-G-C--G---C-C-CC-GCC-T--GGG-G-AG-TACGG--C-C--GCAA--GG--C-T-A-AA---------------------------------ACT-C--AAA--GGAA-TT-GA-CGGG-G-G--CCC-G-C--ACAAGCG-GCGG-A-G-CATGC-GG-C-T-T-AA-TT-…	sq578;size=119;	6	25	47	41	0	0	0	119	Bacteria	Actinobacteriota	Actinobacteria	PeM15	Unclassified_PeM15	Unclassified_PeM15
576	ASV 576	CCA-G-CTG-T-AAA--CG--A-TG-C--A--AA-C---T-----C-G--G--T--G-A-T--G-C-A-T-T--G---GC-------------------------------------------TTG-TG-----------------------G-C---C-A-A-T-G--C-----A-G-T-G--C-C------GC--A----G-G-GAAG-C-C-GT-T--AA-G-T--T---T-G-CC-GCC-T--GGG-A-AG-TACGT--A-C--GCAA--GT--A-T-G-AA---------------------------------ACT-T--AAA--GGAA-TT-GG-CGGG-G-G--AGC-A-C-CACAAGGG-GTGA-A-G-CCTGC-GG-T-T-C-AA-TT-…	sq579;size=119;	0	0	0	0	92	0	27	119	Archaea	Crenarchaeota	Nitrososphaeria	Nitrosopumilales	Nitrosopumilaceae	Unclassified_Nitrosopumilaceae
577	ASV 577	CAC-G-CTG-T-AAA--CG--A-TG-T--C--GA-C---T-----A-G--C--C--G-T-C--G-G-G-G-G--T------------------------------------------------CTT-CGT----------------------------G-C-C-C-T--T-----G-G-T-G--G-C------GT--A----G-C-TAAC-G-C-GC-T--AA-G-T--C---G-A-CC-GCC-T--GGG-G-AG-TACGG--T-C--GCAA--GA--T-T-A-AA---------------------------------ACT-C--AAA--TGAA-TT-GA-CGGG-G-G--CCC-G-C--ACAAGCG-GTGG-A-G-CATGT-GG-T-T-T-AA-TT-…	sq581;size=118;	5	52	38	23	0	0	0	118	Bacteria	Proteobacteria	Gammaproteobacteria	Pseudomonadales	Unclassified_Pseudomonadales	Unclassified_Pseudomonadales
578	ASV 578	CTA-G-CAG-T-AAA--CA--C-TG-C--A--CA-C---T-----A-A--A--C--A-T-T--G-G-C-A-C--C---TC-------------------------------------------CTC-GA-----------------------G-A---G-G-T-A-T--C-----A-G-T-G--C-T------GT--A----G-G-GAAG-C-C-GG-A--GA-G-T--G---T-G-CT-ACC-T--GGG-A-AG-TATAG--T-C--GCAA--GA--C-C-G-AA---------------------------------ACT-T--AAA--GGAA-TA-GG-CGGG-G-G--GGT-A-C-TACAACGA-GTGA-C-G-CGTAC-GG-T-T-C-AA-TT-…	sq582;size=118;	0	118	0	0	0	0	0	118	Archaea	Nanoarchaeota	Nanoarchaeia	Woesearchaeales	Unclassified_Woesearchaeales	Unclassified_Woesearchaeales
579	ASV 579	CTA-G-CCG-T-AAA--CG--A-TG-A--G--CA-C---T-----A-G--G--T--G-T-T--G-G-T-C-C--C------------------------------------------------GTT-A------------------------------G-G-G-A-T--C-----G-G-T-G--C-C------GC--A----G-C-TAAC-G-C-AT-T--AA-G-T--G---C-T-CC-ACC-T--GGG-G-AC-TACGG--T-C--GCAA--GG--C-T-A-AA---------------------------------ACT-C--AAA--GGAA-TT-GA-CGGG-G-G--CCC-G-C--ACAAGCG-GTGG-A-A-CATGT-GG-T-T-T-AA-TT-…	sq583;size=118;	0	118	0	0	0	0	0	118	Bacteria	Verrucomicrobiota	Omnitrophia	Omnitrophales	Omnitrophaceae	Candidatus Omnitrophus
580	ASV 580	CAC-G-CCG-T-AAA--CG--A-TG-A--A--TG-C---C-----A-G--C--C--G-T-T--A-G-T-G-G--G------------------------------------------------TTT-A------------------------------C-T-C-A-C--T-----A-G-T-G--G-C------GC--A----G-C-TAAC-G-C-TT-T--AA-G-C--A---T-T-CC-GCC-T--GGG-G-AG-TACGG--T-C--GCAA--GA--T-T-A-AA---------------------------------ACT-C--AAA--GGAA-TT-GA-CGGG-G-G--CCC-G-C--ACAAGCG-GTGG-A-G-CATGT-GG-T-T-T-AA-TT-…	sq584;size=118;	0	30	61	27	0	0	0	118	Bacteria	Proteobacteria	Alphaproteobacteria	Rhizobiales	Xanthobacteraceae	Bradyrhizobium
581	ASV 581	CAC-G-CCC-T-AAA--CG--A-TG-A--C--GA-C---T-----A-G--T--T--G-T-T--G-G-G-G-T--A-------------------------------------------------GA-AG-----------------------------T-A-C-C-T--T-----A-G-T-A--A-C------GC--A----G-C-TAAC-G-C-GT-G--AA-G-T--C---G-T-CC-GCC-T--GGG-G-AG-TACGG--T-C--GCAA--GA--T-T-A-AA---------------------------------ACT-C--AAA--GGAA-TT-GA-CGGG-G-G--CCC-G-C--ACAAGCG-GTGG-A-T-GATGT-GG-A-T-T-AA-TT-…	sq585;size=118;	0	0	16	8	19	0	75	118	Bacteria	Proteobacteria	Gammaproteobacteria	Burkholderiales	B1-7BS	Unclassified_B1-7BS
582	ASV 582	CTA-G-CTG-T-AAA--CG--A-TG-G--A--TA-C---T-----A-G--A--T--G-T-T--G-C-G-C-G--------------------------------------------------TATC-GATC-----------------------------C-G-T-G--C-----A-G-T-A--T-C------GT--A----G-C-TAAC-G-C-GT-T--AA-G-T--A---T-C-CC-GCC-T--GGG-G-AG-TATGC--T-C--GCAA--GA--G-T-G-AA---------------------------------ACT-C--AAA--GGAA-TT-GA-CGGG-G-G--CCC-G-C--ACAAGCG-GTGG-A-G-CATGT-GG-T-T-T-AA-TT-…	sq586;size=118;	0	0	0	0	0	118	0	118	Bacteria	Cyanobacteria	Cyanobacteriia	Chloroplast	Chloroplast	Unclassified_Chloroplast
583	ASV 583	CAC-G-CCA-T-AAA--CG--A-TG-A--G--AA-C---T-----A-G--A--C--G-T-T--G-A-G-A-G--G------------------------------------------------GTA-AG-----------------------------C-C-T-C-C--C-----A-G-T-G--T-C------GC--A----G-C-TAAC-G-C-GA-T--AA-G-T--T---C-T-CC-GCC-T--GGG-G-AG-TACGG--C-C--GCAA--GG--T-T-G-AA---------------------------------ACT-C--AAA--GGAA-TT-GA-CGGG-G-A--CCC-G-C--ACAAGCG-GTGG-A-G-CATGT-GG-T-T-T-AA-TT-…	sq580;size=118;	28	13	0	0	0	77	0	118	Bacteria	Proteobacteria	Gammaproteobacteria	Unclassified_Gammaproteobacteria	Unclassified_Gammaproteobacteria	Unclassified_Gammaproteobacteria
584	ASV 584	CAC-G-CTG-T-AAA--CG--A-TG-G--G--TA-C---T-----A-G--G--T--T-T-G--G-T-G-G-G--------------------------------------------------TCTT-GACC-----------------------------C-C-C-G--C-----C-G-A-A--C-C------GG--C----G-C-TAAC-G-C-AA-T--AA-G-T--A---C-C-CC-GCC-T--GGG-A-AG-TACGG--T-C--GCAA--GA--C-T-A-AA---------------------------------ACT-C--AAA--GGAA-TT-GA-CGGG-G-G--CCC-G-C--ACAAGCG-GTGG-A-T-CATGT-GG-T-T-T-AA-TT-…	sq588;size=117;	0	117	0	0	0	0	0	117	Bacteria	Bdellovibrionota	Oligoflexia	0319-6G20	Unclassified_0319-6G20	Unclassified_0319-6G20
585	ASV 585	CAC-G-CTG-T-AAA--CG--A-TG-A--A--TA-C---T-----A-G--G--C--A-TGC--G-C-G-A-G--------------------------------------------------TATC-GACCC----------------------------T-C-G-T--G-----C-G-A-G--C-C------GT--A----G-C-TAAC-G-C-GT-T--AA-G-T--A---T-T-CC-GCC-T--GGG-G-AG-TACGG--T-C--GCAA--GA--C-T-A-AA---------------------------------ACT-C--AAA--GGAA-TT-GA-CGGG-G-A--CCC-G-C--ACAAGCG-GTGG-A-G-CATGT-GG-T-T-T-AA-TT-…	sq587;size=117;	0	73	44	0	0	0	0	117	Unclassified	Unclassified	Unclassified	Unclassified	Unclassified	Unclassified
586	ASV 586	CAC-G-CCG-T-AAA--CT--A-TG-A--G--CA-C---T-----A-G--A--T--G-G-A--T-G-C-C-G--A-------------------------------------------------GC-TA-----------------------------T-C-G-G-T--G-----T-C-T-G--T-C------GG--A----G-G-CAAT-T-T-GG-T--AA-G-T--G---C-T-CC-GCC-T--GGG-G-AG-TATGG--T-C--GCAA--GG--C-T-G-AA---------------------------------ACT-C--AAA--GGAA-TT-GA-CGGG-G-G--CTC-A-C--ACAAGCG-GTGG-A-G-GATGT-GG-T-T-T-AA-TT-…	sq589;size=116;	10	13	46	47	0	0	0	116	Bacteria	Planctomycetota	vadinHA49	Unclassified_vadinHA49	Unclassified_vadinHA49	Unclassified_vadinHA49
587	ASV 587	CAC-G-CCG-T-AAA--CG--A-TG-G--G--CA-C---T-----A-G--A--T--G-T-G--G-G-C-G-G--T---G---------------------------------------------TC-GA-------------------------C---T-C-C-G-T--C-----C-G-T-G--T-C------GA--A----G-C-TAAC-G-C-AT-T--AA-G-T--G---C-C-CC-GCC-T--GGG-G-AG-TACGG--C-C--GCAA--GG--C-T-A-AA---------------------------------ACT-C--AAA--GGAA-TT-GA-CGGG-G-G--CCC-G-C--ACAAGCA-GCGG-A-G-CATGT-GG-T-T-T-AA-TT-…	sq590;size=116;	8	14	0	0	0	94	0	116	Bacteria	Actinobacteriota	Thermoleophilia	Gaiellales	uncultured	Unclassified_uncultured
588	ASV 588	CAC-G-CTG-T-AAA--CG--G-TG-G--G--TA-C---T-----A-G--G--T--G-T-G--G-G-G-G-A--C-----------------------------------------------ATTC-CA-C---------------------------G-T-T-C-T--C-----C-G-T-G--C-C------GT--A----G-C-TAAC-G-C-AT-T--AA-G-T--A---C-C-CC-GCC-T--GGG-G-AG-TACGG--C-C--GCAA--GG--C-T-A-AA---------------------------------ACT-C--AAA--GGAA-TT-GA-CGGG-G-C--CCC-G-C--ACAAGCG-GCGG-A-G-CATGC-GG-A-T-T-AA-TT-…	sq591;size=116;	0	15	24	13	14	43	7	116	Bacteria	Actinobacteriota	Actinobacteria	Propionibacteriales	Propionibacteriaceae	Tessaracoccus
589	ASV 589	CAC-G-CCC-T-AAA--CG--A-TG-G--A--TA-C---T-----C-G--A--C--A-T-A--C-G-C-G-----------------------------------------------------ATA-CAC--------------------------------A-G-T--G-----T-G-T-G--T-C------TG--A----G-C-GAAA-G-C-AT-T--AA-G-T--A---T-C-CC-ACC-T--GGG-A-AG-TACGA--C-C--GCAA--GG--T-T-G-AA---------------------------------ACT-C--AAA--GGAA-TT-GG-CGGG-G-G--TCC-G-C--ACAAGCG-GTGG-A-G-CATGT-GG-T-T-T-AA-TT-…	sq592;size=116;	0	31	48	37	0	0	0	116	Unclassified	Unclassified	Unclassified	Unclassified	Unclassified	Unclassified
590	ASV 590	CAC-G-CCG-T-AAA--CG--A-TG-A--G--CG-C---T-----A-G--G--T--G-T-T--G-T-G-G-G--------------------------------------------------TGTT-GACC-----------------------------C-C-C-G--C-----A-G-T-G--C-C------GC--A----G-C-TAAC-G-C-AT-T--AA-G-C--G---C-T-CC-GCC-T--GGG-A-AG-TACGG--C-C--GCAA--GG--C-T-A-AA---------------------------------ACT-C--AAA--GGAA-TT-GA-CGGG-G-G--CCC-G-C--ACAAGCG-GTGG-A-G-CATGT-GG-T-T-T-AA-TT-…	sq598;size=116;	0	0	0	0	0	0	116	116	Bacteria	Myxococcota	Myxococcia	Myxococcales	Anaeromyxobacteraceae	Anaeromyxobacter
591	ASV 591	CAC-G-CCC-T-AAA--CG--A-TG-T--C--AA-C---T-----A-G--T--T--G-T-T--G-G-G-G-T--TA------------------------------------------------TT-AT-----------------------------G-A-C-C-T--C-----A-G-T-A--A-C------GA--A----G-C-TAAC-G-C-AT-G--AA-G-T--T---G-A-CC-GCC-T--GGG-G-AG-TACGG--T-C--GCAA--GA--T-T-A-AA---------------------------------ACT-C--AAA--GGAA-TT-GA-CGGG-G-A--CCC-G-C--ACAAGCG-GTGG-A-T-GATGT-GG-A-T-T-AA-TT-…	sq593;size=116;	0	31	55	30	0	0	0	116	Bacteria	Proteobacteria	Gammaproteobacteria	Burkholderiales	Burkholderiaceae	Ralstonia
592	ASV 592	CAC-G-CCC-T-AAA--CG--A-TG-T--C--AA-C---T-----G-G--T--T--G-T-T--G-G-G-G-G--A------------------------------------------------TTT-AT-----------------------------T-C-T-C-T--T-----A-G-T-A--A-C------GA--A----G-C-TAAC-G-C-GT-G--AA-G-T--T---G-A-CC-GCC-T--GGG-G-AG-TACGG--T-C--GCAA--GA--T-T-A-AA---------------------------------ACT-C--AAA--GGAA-TT-GA-CGGG-G-G--CCC-G-C--ACAAGCG-GTGG-A-T-GATGT-GG-A-T-T-AA-TT-…	sq594;size=116;	0	0	31	50	0	0	35	116	Bacteria	Proteobacteria	Gammaproteobacteria	Burkholderiales	Nitrosomonadaceae	Ellin6067
593	ASV 593	CAC-G-CCC-T-AAA--CG--A-TG-T--C--AA-C---T-----G-G--T--T--G-T-T--G-G-G-A-A--G-------------------------------------------------GT-TC-----------------------------C-T-T-C-T--C-----A-G-T-A--A-C------GT--A----G-C-TAAC-G-C-GT-G--AA-G-T--T---G-A-CC-GCC-T--GGG-G-AG-TACGG--C-C--GCAA--GG--T-T-G-AA---------------------------------ACT-C--AAA--GGAA-TT-GA-CGGG-G-A--CCC-G-C--ACAAGCG-GTGG-A-T-GATGT-GG-T-T-T-AA-TT-…	sq595;size=116;	0	0	0	0	59	0	57	116	Bacteria	Proteobacteria	Gammaproteobacteria	Burkholderiales	Comamonadaceae	Unclassified_Comamonadaceae
594	ASV 594	CAC-G-CCC-T-AAA--CG--A-TG-T--C--AA-C---T-----A-G--G--T--G-T-T--G-G-G-G-A--A---G---------------------------------------------GA-GA-------------------------C---T-T-C-T-T--T-----A-G-T-A--C-C------GC--A----G-C-TAAC-G-C-GC-T--AA-G-T--T---G-A-CC-GCC-T--GGG-G-AG-TACGG--T-C--GCAA--GA--T-T-A-AA---------------------------------ACT-C--AAA--GGAA-TT-GA-CGGG-G-A--CCC-G-C--ACAAGCG-GTGG-A-T-TATGT-GG-A-T-T-AA-TT-…	sq596;size=116;	0	0	0	0	61	0	55	116	Bacteria	Proteobacteria	Gammaproteobacteria	Burkholderiales	Unclassified_Burkholderiales	Unclassified_Burkholderiales
595	ASV 595	CAC-G-CCT-T-AAA--CG--A-TG-G--A--TG-C---T-----A-G--C--C--G-T-C--A-G-C-A-A--G------------------------------------------------CAT-G------------------------------C-T-T-G-T--T-----G-G-T-G--G-C------GC--A----G-C-TAAC-G-C-AT-T--AA-G-C--A---T-C-CC-GCC-T--GGG-G-AG-TACGG--C-C--GCAA--GG--T-T-A-AA---------------------------------ACT-C--AAA--GGAA-TT-GA-CGGG-G-G--CCC-G-C--ACAAGCG-GTGG-A-G-CATGT-GG-T-T-C-AA-TT-…	sq597;size=116;	0	0	0	0	65	0	51	116	Bacteria	Proteobacteria	Alphaproteobacteria	Rhizobiales	Hyphomicrobiaceae	Pedomicrobium
596	ASV 596	CAC-G-CCC-T-AAA--CG--A-TG-T--C--AA-C---T-----G-G--C--T--G-T-T--G-G-G-T-G--C-------------------------------------------------GC-AA-----------------------------G-T-A-C-T--T-----A-G-T-A--G-C------GA--A----G-C-TAAC-G-C-GT-G--AA-G-T--T---G-A-CC-GCC-T--GGG-G-AG-TACGG--C-C--GCAA--GG--T-T-G-AA---------------------------------ACT-C--AAA--GGAA-TT-GA-CGGG-G-G--CCC-G-C--ACAAGCG-GTGG-A-T-GATGT-GG-A-T-T-AA-TT-…	sq599;size=115;	21	41	0	16	0	37	0	115	Bacteria	Proteobacteria	Gammaproteobacteria	Burkholderiales	Hydrogenophilaceae	uncultured
597	ASV 597	CAC-G-CTG-T-AAA--CG--A-TG-A--G--TG-C---T-----A-G--T--T--G-T-C--G-G-C-A-T--G------------------------------------------------CAT-G------------------------------C-A-T-G-T--C-----G-G-T-G--A-C------GC--A----G-C-TAAC-G-C-AT-T--AA-G-C--A---C-T-CC-GCC-T--GGG-G-AG-TACGG--T-C--GCAA--GA--T-T-A-AA---------------------------------ACT-C--AAA--GGAA-TT-GA-CGGG-G-G--CCC-G-C--ACAAGCG-GTGG-A-G-CATGT-GG-T-T-T-AA-TT-…	sq600;size=115;	41	28	0	0	0	46	0	115	Bacteria	Proteobacteria	Alphaproteobacteria	Caulobacterales	Caulobacteraceae	Unclassified_Caulobacteraceae
598	ASV 598	CAC-G-CCC-T-AAA--CG--A-TG-T--C--AA-C---T-----G-G--T--T--G-T-T--G-G-A-C-G--G-------------------------------------------------CT-TG-----------------------------C-T-G-T-T--C-----A-G-T-A--A-C------GA--A----G-C-TAAC-G-C-GT-G--AA-G-T--T---G-A-CC-GCC-T--GGG-G-AG-TACGG--C-C--GCAA--GG--T-T-G-AA---------------------------------ACT-C--AAA--GGAA-TT-GA-CGGG-G-A--CCC-G-C--ACAAGCG-GTGG-A-T-GATGT-GG-T-T-T-AA-TT-…	sq601;size=115;	0	48	31	36	0	0	0	115	Bacteria	Proteobacteria	Gammaproteobacteria	Burkholderiales	Comamonadaceae	Unclassified_Comamonadaceae
599	ASV 599	CAC-G-CCC-T-AAA--CG--A-TG-T--C--AA-C---T-----A-G--G--T--G-T-T--G-G-G-G-A--A---G---------------------------------------------GA-GA-------------------------C---T-T-C-T-T--T-----A-G-T-A--C-C------GC--A----G-C-TAAC-G-C-GT-G--AA-G-T--T---G-A-CC-GCC-T--GGG-G-AG-TACGG--C-C--GCAA--GG--T-T-A-AA---------------------------------ACT-C--AAA--GGAA-TT-GA-CGGG-G-A--CCC-G-C--ACAAGCG-GTGG-A-T-TATGT-GG-A-T-T-AA-TT-…	sq602;size=115;	0	33	49	33	0	0	0	115	Bacteria	Proteobacteria	Gammaproteobacteria	Burkholderiales	Gallionellaceae	Unclassified_Gallionellaceae
600	ASV 600	CAC-G-CTG-T-AAA--CG--A-TG-G--A--TA-C---T-----T-G--T--T--G-T-T--G-G-A-G-G--------------------------------------------------TATT-GACC-----------------------------C-C-T-T--C-----A-G-T-G--A-C------GA--A----G-C-TAAC-G-C-GT-T--AA-G-T--A---T-C-CC-GCC-T--GGG-G-AG-TACGG--T-C--GCAA--GA--T-T-A-AA---------------------------------ACT-C--AAA--GAAA-TT-GA-CGGG-G-G--CCC-G-C--ACAAGCG-GTGG-A-G-CATGT-GG-T-T-T-AA-TT-…	sq603;size=115;	0	0	51	64	0	0	0	115	Bacteria	Bdellovibrionota	Bdellovibrionia	Bdellovibrionales	Bdellovibrionaceae	Bdellovibrio
601	ASV 601	CAC-G-CCC-T-AAA--CG--A-TG-A--T--GA-C---T-----A-G--T--T--G-T-T--G-G-A-G-G--A------------------------------------------------GTT-AAA----------------------------T-C-C-T-T--T-----A-G-T-A--A-C------GC--A----G-C-TAAC-G-C-GT-G--AA-G-T--C---A-T-CC-GCC-T--GGG-G-AG-TACGG--T-C--GCAA--GA--T-T-A-AA---------------------------------ACT-C--AAA--GGAA-TT-GA-CGGG-G-G--CCC-G-C--ACAAGCG-GTGG-A-T-GATGT-GG-T-T-T-AA-TT-…	sq604;size=115;	0	0	0	0	41	0	74	115	Bacteria	Proteobacteria	Gammaproteobacteria	Burkholderiales	Nitrosomonadaceae	MND1
602	ASV 602	CAC-G-CCC-T-AAA--CG--A-TG-T--C--GA-C---T-----G-G--T--T--G-T-T--G-G-G-G-G--T-------------------------------------------------TT-GAC----------------------------A-C-T-C-T--C-----A-G-T-A--A-C------GA--A----G-C-TAAC-G-C-GT-G--AA-G-T--C---G-A-CC-GCC-T--GGG-G-AG-TACGG--C-C--GCAA--GG--T-T-A-AA---------------------------------ACT-C--AAA--GGAA-TT-GA-CGGG-G-A--CCC-G-C--ACAAGCG-GTGG-A-T-TATGT-GG-A-T-T-AA-TT-…	sq605;size=115;	0	0	0	0	0	115	0	115	Bacteria	Proteobacteria	Gammaproteobacteria	Burkholderiales	Nitrosomonadaceae	Ellin6067
603	ASV 603	CTA-G-CTG-T-AAA--CG--C-TG-C--C--CA-C---T-----T-G--G--T--G-T-T--G-C-C-C-T--T---TC-------------------------------------------GTA-GG-----------------------G-A---A-G-G-G-G--C-----A-G-T-G--C-C------GG--A----G-C-GAAG-G-T-GT-T--AA-G-T--G---G-G-CC-GCT-T--GGG-G-AG-TATGG--T-C--GCAA--GG--C-T-G-AA---------------------------------ACT-T--AAA--GGAA-TT-GG-CGGG-A-G--AGC-A-C-CGCAACGG-GAGG-A-G-CGTGC-GG-T-T-T-AA-TT-…	sq610;size=114;	0	114	0	0	0	0	0	114	Archaea	Thermoplasmatota	Thermoplasmata	BSLdp215	Unclassified_BSLdp215	Unclassified_BSLdp215
604	ASV 604	CAC-G-CCG-T-AAA--CG--A-TG-G--A--TA-C---T-----A-G--C--T--G-T-T--G-G-G-A------------------------------------------------------GC-AA---------------------------------T-T-T--C-----A-G-T-G--G-C------TA--A----G-C-GAAA-G-T-GA-T--AA-G-T--A---T-C-CC-ACC-T--GGG-G-AG-TACGG--G-C--GCAA--GC--C-T-G-AA---------------------------------ACT-C--AAA--GGAA-TT-GA-CGGG-G-G--CCC-G-C--ACAAGCG-GTGG-A-G-CATGT-GG-T-T-T-AA-TT-…	sq611;size=114;	0	21	52	41	0	0	0	114	Bacteria	Bacteroidota	Bacteroidia	Flavobacteriales	Flavobacteriaceae	Flavobacterium
605	ASV 605	CAC-G-CCA-T-AAA--CG--A-TG-G--A--TG-C---T-----A-G--C--C--G-T-T--G-G-T-G-G--G------------------------------------------------TTT-A------------------------------C-C-C-T-T--C-----A-G-T-G--G-C------GC--A----G-C-TAAC-G-C-AT-T--AA-G-C--A---T-C-CC-GCC-T--GGG-G-AG-TACGG--T-C--GCAA--GA--T-T-A-AA---------------------------------ACT-C--AAA--GGAA-TT-GA-CGGG-G-G--CCC-G-C--ACAAGCG-GTGG-A-G-CATGT-GG-T-T-C-AA-TT-…	sq612;size=114;	0	0	23	43	0	13	35	114	Bacteria	Proteobacteria	Alphaproteobacteria	Rhizobiales	Xanthobacteraceae	uncultured
606	ASV 606	CAC-G-CCC-T-AAA--CG--A-TG-G--A--TA-C---T-----C-G--A--C--A-T-C--A-G-C-G-----------------------------------------------------ATA-CAC--------------------------------T-G-T--T-----G-G-T-G--T-C------TG--A----G-C-GAAA-G-C-AT-T--AA-G-T--A---T-C-CC-ACC-T--GGG-A-AG-TACGA--C-C--GCAA--GG--T-T-G-AA---------------------------------ACT-C--AAA--GGAA-TT-GA-CGGG-G-G--TCC-G-C--ACAAGCG-GTGG-A-G-CATGT-GG-T-T-T-AA-TT-…	sq613;size=114;	0	0	34	0	45	0	35	114	Bacteria	Bacteroidota	Bacteroidia	Chitinophagales	Chitinophagaceae	Unclassified_Chitinophagaceae
607	ASV 607	CAC-G-CCC-T-AAA--CG--A-TG-T--C--AA-C---T-----A-G--G--T--G-T-T--G-G-G-G-A--A---G---------------------------------------------GA-GA-------------------------C---T-T-C-T-T--T-----A-G-T-A--C-C------GC--A----G-C-TAAC-G-C-GA-T--AA-G-T--T---G-A-CC-GCC-T--GGG-G-AG-TACGG--T-C--GCAA--GA--T-T-A-AA---------------------------------ACT-C--AAA--GGAA-TT-GA-CGGG-G-A--CCC-G-C--ACAAGCG-GTGG-A-T-TATGT-GG-A-T-T-AA-TT-…	sq614;size=114;	0	0	0	0	114	0	0	114	Bacteria	Proteobacteria	Gammaproteobacteria	Burkholderiales	Gallionellaceae	Gallionella
608	ASV 608	CTA-G-CCC-T-AAA--CC--A-TC-A--G--GA-C---T-----T-G--G--G--G-T-G--G-C-C-C-G--C-------------------------------------------------GT-TG-----------------------------G-C-G-G-G--T-----C-G-T-C--C-C------GG--A----G-C-TAAC-G-C-GT-T--AA-G-T--C---C-T-GC-GCC-T--GGG-G-AG-TACGG--T-C--GCAA--GG--C-T-G-AA---------------------------------ACT-C--AAA--GGAA-TT-GA-CGGG-G-G--CCC-G-C--ACAAGCG-GTGG-A-A-CATGT-GG-T-T-C-AA-TT-…	sq615;size=114;	0	0	0	0	0	92	22	114	Bacteria	Acidobacteriota	Acidobacteriae	Subgroup 2	Unclassified_Subgroup 2	Unclassified_Subgroup 2
609	ASV 609	CTG-G-CCC-T-CAA--CG--T-TG-C--T--CG-C---T-----C-G--C--T--T-T-A--C-G-G-A-G--------------------------------------------------TATC-GACC-----------------------------C-T-C-T--G-----T-G-A-G--G-C------TA--A----G-C-TAAC-G-C-GG-T--AA-G-C--G---A-G-CC-GCC-T--GGG-T-AG-TACGA--T-C--GCAA--GA--T-T-A-AA---------------------------------ACT-C--AAA--GGAA-TA-GA-CGGG-G-A--CTC-G-C--ACAAGCG-GTGG-A-T-TATGC-GG-C-T-T-AA-TT-…	sq606;size=114;	55	0	0	59	0	0	0	114	Bacteria	Patescibacteria	Parcubacteria	Candidatus Kaiserbacteria	Unclassified_Candidatus Kaiserbacteria	Unclassified_Candidatus Kaiserbacteria
610	ASV 610	CAC-G-CCC-T-AAA--CG--A-TG-T--C--AA-C---T-----G-G--T--T--G-T-T--G-G-G-A-G--A---G---------------------------------------------TG-AA-------------------------A---T-C-T-C-T--T-----A-G-T-A--A-C------GA--A----G-C-TAAC-G-C-GT-G--AA-G-T--T---G-A-CC-GCC-T--GGG-G-AG-TACGG--T-C--GCAA--GA--T-T-A-AA---------------------------------ACT-C--AAA--GGAA-TT-GA-CGGG-G-A--CCC-G-C--ACAAGCG-GTGG-A-T-GATGT-GG-A-T-T-AA-TT-…	sq607;size=114;	32	50	0	32	0	0	0	114	Bacteria	Proteobacteria	Gammaproteobacteria	Burkholderiales	Hydrogenophilaceae	Thiobacillus
611	ASV 611	CTA-G-CTG-T-AAA--CG--C-TG-C--A--CA-C---T-----T-G--G--T--G-T-T--G-C-C-C-C--T---TC-------------------------------------------TTA-GG-----------------------G-A---A-A-G-G-G--C-----A-G-T-G--C-C------GG--A----G-C-GAAG-G-T-GT-T--AA-G-T--G---T-G-CC-GCT-T--GGG-G-AG-TATGG--T-C--GCAA--GG--C-T-G-AA---------------------------------ACT-T--AAA--GGAA-TT-GG-CGGG-A-G--AGC-A-C-CGCAACGG-GAGG-A-G-CGTGC-GG-T-T-T-AA-TT-…	sq608;size=114;	50	64	0	0	0	0	0	114	Archaea	Thermoplasmatota	Thermoplasmata	BSLdp215	Unclassified_BSLdp215	Unclassified_BSLdp215
612	ASV 612	CTG-G-CCG-T-AAA--CG--A-TG-G--A--TA-C---T-----A-G--G--T--G-T-A--T-G-T-G-G--------------------------------------------------TATC-GACT-----------------------------C-C-A-T--A-----T-G-T-G--C-C------GT--A----G-T-TAAC-A-C-AA-T--AA-G-T--A---T-C-CC-GCC-T--GGG-G-AG-TACGG--C-C--GCAA--GG--T-T-A-AA---------------------------------ACT-C--AAA--GGAA-TT-GA-CGGG-G-G--CCC-G-C--ACAAGCG-GTGG-A-G-CATGT-GG-T-T-T-AA-TT-…	sq609;size=114;	5	0	0	0	0	109	0	114	Bacteria	WPS-2	Unclassified_WPS-2	Unclassified_WPS-2	Unclassified_WPS-2	Unclassified_WPS-2
613	ASV 613	CAC-G-CTG-T-AAA--CG--A-TG-A--G--AA-C---T-----A-G--T--C--G-T-T--G-G-G-A-G--G------------------------------------------------GTC-TG-----------------------------C-T-T-C-C--C-----A-G-T-G--A-C------GC--A----G-C-TAAC-G-C-GC-T--AA-G-T--T---C-T-CC-GCC-T--GGG-G-AG-TACGG--C-C--GCAA--GG--T-T-G-AA---------------------------------ACT-C--AAA--GGAA-TT-GA-CGGG-G-G--CCC-G-C--ACAAGCG-GTGG-A-G-TATGT-GG-T-T-T-AA-TT-…	sq616;size=113;	15	0	0	0	0	98	0	113	Bacteria	Proteobacteria	Gammaproteobacteria	KF-JG30-C25	Unclassified_KF-JG30-C25	Unclassified_KF-JG30-C25
614	ASV 614	CAC-G-CTG-T-AAA--CG--A-TG-A--A--TA-C---T-----A-G--G--C--A-TGC--G-C-G-A-G--------------------------------------------------TATC-GACCC----------------------------T-C-G-T--G-----C-G-A-G--C-C------GT--A----G-C-TAAC-G-C-GT-T--AA-G-T--A---T-T-CC-GCC-T--GGG-G-AG-TACGG--T-C--GCAA--GA--C-T-A-AA---------------------------------ACT-C--AAA--GGAA-TT-GA-CGGG-G-A--CCC-G-C--ACAAGCG-GTGG-A-G-CATGT-GG-T-T-T-AA-TT-…	sq617;size=113;	25	39	27	0	0	0	22	113	Unclassified	Unclassified	Unclassified	Unclassified	Unclassified	Unclassified
615	ASV 615	CAC-G-CCC-T-AAA--CT--A-TG-G--A--TG-C---T-----A-G--C--T--G-T-T--T-G-A-G-G--------------------------------------------------TATC-GACC-----------------------------C-C-T-T--A-----A-G-T-A--G-C------GA--A----G-C-TAAC-G-C-GT-T--AA-G-C--A---T-C-CC-GCC-T--GTG-G-AG-TACGA--G-C--GCAA--GC--T-T-A-AA---------------------------------ACA-T--AAA--GGAA-TT-GA-CGGG-G-A--CCC-G-C--ACAAGCG-GTGG-A-G-CGTGT-TG-T-T-T-AA-TT-…	sq618;size=113;	0	27	61	25	0	0	0	113	Bacteria	Patescibacteria	Saccharimonadia	Saccharimonadales	Unclassified_Saccharimonadales	Unclassified_Saccharimonadales
616	ASV 616	CAC-G-CCC-T-AAA--CG--A-TG-A--T--CA-C---T-----A-G--G--T--G-T-T--G-G-G-G-A--A-------------------------------------------------GC-GA-----------------------------T-T-T-C-C--T-----A-G-T-A--C-C------GC--A----G-C-TAAC-G-C-GT-G--AA-G-T--G---A-T-CC-GCC-T--GGG-G-AG-TACGG--T-C--GCAA--GA--T-T-A-AA---------------------------------ACT-C--AAA--GGAA-TT-GA-CGGG-G-A--CCC-G-C--ACAAGCG-GTGG-A-T-GATGT-GG-A-T-T-AA-TT-…	sq620;size=113;	0	0	25	40	0	22	26	113	Bacteria	Proteobacteria	Gammaproteobacteria	Burkholderiales	Unclassified_Burkholderiales	Unclassified_Burkholderiales
617	ASV 617	CAC-G-CCG-T-AAA--CG--A-TG-A--G--TG-C---T-----A-G--T--T--G-T-T--G-G-G-G-T--T------------------------------------------------CATAG------------------------------A-A-C-C-T--C-----A-G-T-G--A-C------GC--A----G-C-TAAC-G-C-AT-T--AA-G-C--A---C-T-CC-GCC-T--GGG-G-AG-TACGG--C-C--GCAA--GG--T-T-A-AA---------------------------------ACT-C--AAA--GGAA-TT-GA-CGGG-G-G--CCC-G-C--ACAAGCG-GTGG-A-G-CATGT-GG-T-T-T-AA-TT-…	sq621;size=112;	59	0	0	27	0	26	0	112	Bacteria	Proteobacteria	Alphaproteobacteria	Rhodospirillales	Magnetospirillaceae	Unclassified_Magnetospirillaceae
618	ASV 618	CAC-G-CCC-T-AAA--CG--A-TG-T--C--TA-C---T-----A-G--T--T--G-T-T--G-G-A-G-G--A---G---------------------------------------------TA-AA-------------------------A---T-C-C-T-T--T-----A-G-T-A--A-C------GC--A----G-C-TAAC-G-C-GT-G--AA-G-T--A---G-A-CC-GCC-T--GGG-G-AG-TACGG--T-C--GCAA--GA--T-T-A-AA---------------------------------ACT-C--AAA--GGAA-TT-GA-CGGG-G-G--CCC-G-C--ACAAGCG-GTGG-A-T-TATGT-GG-A-T-T-AA-TT-…	sq622;size=112;	0	12	14	16	16	0	54	112	Bacteria	Proteobacteria	Gammaproteobacteria	Burkholderiales	Methylophilaceae	Unclassified_Methylophilaceae
619	ASV 619	CAC-G-CCC-T-AAA--CG--A-TG-T--C--AA-C---T-----G-G--T--T--G-T-T--G-G-G-A-A--G-------------------------------------------------GT-TC-----------------------------C-T-T-C-T--C-----A-G-T-A--A-C------GT--A----G-C-TAAC-G-C-GT-G--AA-G-T--T---G-A-CC-GCC-T--GGG-G-AG-TACGG--C-C--GCAA--GG--T-T-G-AA---------------------------------ACT-C--AAA--GGAA-TT-GA-CGGG-G-A--CCC-G-C--ACAAGCG-GTGG-A-T-GATGT-GG-T-T-T-AA-TT-…	sq623;size=112;	0	0	0	0	64	0	48	112	Bacteria	Proteobacteria	Gammaproteobacteria	Burkholderiales	Comamonadaceae	Unclassified_Comamonadaceae
620	ASV 620	CAT-G-CCG-T-AAA--CG--A-TG-T--C--AA-C---T-----A-G--C--C--G-T-T--G-G-G-C-C--C------------------------------------------------CTT-GA-----------------------------G-G-G-C-T--T-----A-G-T-G--G-C------GC--A----G-C-TAAC-G-C-GA-T--AA-G-T--T---G-A-CC-GCC-T--GGG-G-AG-TACGG--T-C--GCAA--GA--C-T-A-AA---------------------------------ACT-C--AAA--TGAA-TT-GA-CGGG-G-G--CCC-G-C--ACAAGCG-GTGG-A-G-CATGT-GG-T-T-T-AA-TT-…	sq624;size=111;	111	0	0	0	0	0	0	111	Bacteria	Proteobacteria	Gammaproteobacteria	Pseudomonadales	Moraxellaceae	Alkanindiges
621	ASV 621	CAC-G-CCG-T-AAA--CG--A-TG-G--A--TG-C---T-----A-G--C--T--G-T-A--A-G-A-G-G--------------------------------------------------TATC-GACC-----------------------------C-C-T-C--T-----T-G-T-A--G-C------GA--A----G-C-TAAC-G-C-GT-T--AA-G-C--A---T-C-CC-GCC-T--GTG-G-AG-TACGG--T-C--GCAA--GA--C-T-A-AA---------------------------------ACA-T--AAA--GGAA-TT-GA-CGGG-G-A--CCC-G-C--ACAAGCG-GTGG-A-G-CGTGT-TG-T-T-T-AA-TT-…	sq625;size=111;	0	0	0	111	0	0	0	111	Bacteria	Patescibacteria	Saccharimonadia	Saccharimonadales	Unclassified_Saccharimonadales	Unclassified_Saccharimonadales
622	ASV 622	CAC-G-CCC-T-AAA--CG--A-TG-G--G--TA-C---T-----A-G--A--C--G-T-C--G-G-G-A-A--G------------------------------------------------CTT-GT-----------------------------C-T-T-C-T--T-----G-G-T-G--T-C------GC--A----G-C-TAAC-G-C-AA-T--AA-G-T--A---C-C-CCGCC--T--GGG-G-AG-TACGG--T-C--GCAA--GA--T-T-A-AA---------------------------------ACT-C--AAA--GGAA-TT-GA-CGGG-G-G--CCC-G-C--ACAAGCG-GTGG-A-G-CATGT-GG-T-T-C-AA-TT-…	sq626;size=111;	0	0	0	11	0	59	41	111	Bacteria	Proteobacteria	Gammaproteobacteria	Acidiferrobacterales	Acidiferrobacteraceae	Sulfurifustis
623	ASV 623	CAC-G-CCC-T-AAA--CG--A-TG-T--C--GA-C---T-----A-G--T--T--G-T-C--G-G-G-C-C--T-------------------------------------------------TT-AC-----------------------------A-G-G-T-T--C-----G-G-T-A--A-C------GC--A----G-C-TAAC-G-C-GT-G--AA-G-T--C---G-A-CC-GCC-T--GGG-G-AG-TACGG--T-C--GCAA--GA--T-T-A-AA---------------------------------ACT-C--AAA--GGAA-TT-GA-CGGG-G-A--CCC-G-C--ACAAGCG-GTGG-A-T-GATGT-GG-A-T-T-AA-TT-…	sq627;size=111;	0	0	0	0	83	0	28	111	Bacteria	Proteobacteria	Gammaproteobacteria	Burkholderiales	Sutterellaceae	Unclassified_Sutterellaceae
624	ASV 624	CAC-G-CCC-T-AAA--CG--A-TG-T--C--AA-C---T-----G-G--G--T--G-T-T--G-G-G-G-A--A-------------------------------------------------GC-AA-----------------------------T-T-T-C-C--C-----A-G-T-A--C-C------GT--A----G-C-TAAC-G-C-GT-G--AA-G-T--T---G-A-CC-GCC-T--GGG-G-AG-TACGG--C-C--GCAA--GG--T-T-A-AA---------------------------------ACT-C--AAA--GGAA-TT-GA-CGGG-G-A--CCC-G-C--ACAAGCG-GTGG-A-T-GATGT-GG-A-T-T-AA-TT-…	sq628;size=111;	0	0	0	0	0	111	0	111	Bacteria	Proteobacteria	Gammaproteobacteria	Burkholderiales	SC-I-84	Unclassified_SC-I-84
625	ASV 625	CAC-A-CTG-T-AAA--CG--A-TG-A--T--CA-C---T-----C-G--A--T--G-T-G--T-G-C-G-----------------------------------------------------ATA-CAC--------------------------------T-G-C--A-----C-G-C-G--T-C------TT--A----G-C-AAAA-G-C-GT-T--AA-G-T--G---A-T-CC-ACC-T--GGG-G-AG-TACGC--C-G--GCAA--CG--G-T-G-AA---------------------------------ACT-C--AAA--GGAA-TT-GA-CGGG-G-G--TCC-G-C--ACAAGCG-GTGG-A-G-CATGT-GG-T-T-T-AA--TT…	sq634;size=110;	0	0	0	0	110	0	0	110	Bacteria	Bacteroidota	Bacteroidia	Cytophagales	Microscillaceae	Unclassified_Microscillaceae
626	ASV 626	CTA-G-CCC-T-AAA--CC--A-TC-A--G--GA-C---T-----T-G--G--G--G-T-G--G-C-C-C-G--C-------------------------------------------------GT-AG-----------------------------G-C-G-G-G--T-----C-G-T-C--C-C------GC--A----G-C-TAAC-G-C-GT-T--AA-G-T--C---C-T-GC-GCC-T--GGG-G-AG-TACGG--T-C--GCAA--GA--C-T-G-AA---------------------------------ACT-C--AAA--GGAA-TT-GA-CGGG-G-G--CCC-G-C--ACAAGCG-GTGG-A-A-CATGT-GG-T-T-C-AA-TT-…	sq635;size=110;	0	0	0	0	0	94	16	110	Bacteria	Acidobacteriota	Acidobacteriae	Subgroup 2	Unclassified_Subgroup 2	Unclassified_Subgroup 2
627	ASV 627	CAC-G-CCC-T-AAA--CG--A-TG-A--T--TA-C---T-----C-G--A--T--G-T-G--T-G-C-A-----------------------------------------------------ATA-CAC--------------------------------C-G-T--A-----C-G-C-G--T-C------TG--A----G-C-GAAA-G-C-AT-T--AA-G-T--A---A-T-CC-ACC-T--GGG-G-AG-TACGA--C-C--GCAA--GG--T-T-G-AA---------------------------------ACT-C--AAA--GGAA-TT-GA-CGGG-G-G--CCC-G-C--ACAAGCG-GAGG-A-G-CATGT-GG-T-T-T-AA-TT-…	sq629;size=110;	8	46	38	18	0	0	0	110	Bacteria	Bacteroidota	Bacteroidia	Sphingobacteriales	AKYH767	Unclassified_AKYH767
628	ASV 628	CAC-G-CCC-T-AAA--CG--A-TG-A--T--TA-C---T-----C-G--A--C--A-T-A--C-G-C-G-----------------------------------------------------ATA-CAC--------------------------------A-G-T--G-----T-G-T-G--T-C------TG--A----G-C-GAAA-G-C-AT-T--AA-G-T--A---A-T-CC-ACC-T--GGG-A-AG-TACGT--C-C--GCAA--GG--A-T-G-AA---------------------------------ACT-C--AAA--GGAA-TT-GA-CGGG-G-G--TCC-G-C--ACAAGCG-GTGG-A-G-CATGT-GG-T-T-T-AA-TT-…	sq630;size=110;	0	34	45	31	0	0	0	110	Bacteria	Bacteroidota	Bacteroidia	Chitinophagales	Chitinophagaceae	Edaphobaculum
629	ASV 629	CAC-A-CCG-T-AAA--CG--A-TG-A--T--CA-C---A-----A-G--AT-T--T-T-G--G-T-C--------------------------------------------------------GC-AA---------------------------------G-A-T--C-----A-G-A-G--T-C------CA--A----G-C-GAAA-G-T-GT-T--TA-G-T--G---A-T-CC-ACC-T--GGG-G-AG-TACGA--C-C--GCAA--GG--T-T-G-AA---------------------------------ACT-C--AAA--GGAA-TT-GA-CGGG-G-G--CCC-G-C--ACAAGCG-GTGG-A-G-CATGT-GG-T-T-T-AA-TT-…	sq631;size=110;	0	0	70	40	0	0	0	110	Bacteria	Bacteroidota	Bacteroidia	Flavobacteriales	Unclassified_Flavobacteriales	Unclassified_Flavobacteriales
630	ASV 630	CAC-G-CCG-T-AAA--CG--A-TG-T--C--AA-C---T-----A-G--C--C--G-T-T--G-G-G-A-G--C------------------------------------------------CTT-GA-----------------------------G-C-T-C-T--T-----A-G-T-G--G-C------GC--A----G-C-TAAC-G-C-AT-T--AA-G-T--T---G-A-CC-GCC-T--GGG-G-AG-TACGG--C-C--GCAA--GG--T-T-A-AA---------------------------------ACT-C--AAA--TGAA-TT-GA-CGGG-G-G--CCC-G-C--ACAAGCG-GTGG-A-G-CATGT-GG-T-T-T-AA-TT-…	sq632;size=110;	0	0	47	31	0	0	32	110	Bacteria	Proteobacteria	Gammaproteobacteria	Pseudomonadales	Pseudomonadaceae	Pseudomonas
631	ASV 631	CAC-G-CCG-T-AAA--CT--A-TG-G--A--TG-C---T-----A-G--C--T--G-T-A--A-G-C-C-G--------------------------------------------------TATC-GACC-----------------------------C-G-G-C--T-----T-G-T-A--G-C------GA--A----G-C-TAAC-G-C-GT-T--AA-G-C--A---T-C-CC-GCC-T--GTG-G-AG-TACGG--T-C--GCAA--GA--C-T-A-AA---------------------------------ACA-T--AAA--GGAA-TT-GA-CGGG-G-A--CCC-G-C--ACAAGCG-GTGG-A-G-CGTGT-TG-T-T-T-AA-TT-…	sq633;size=110;	0	0	63	47	0	0	0	110	Bacteria	Patescibacteria	Saccharimonadia	Saccharimonadales	Unclassified_Saccharimonadales	Unclassified_Saccharimonadales
632	ASV 632	CAC-G-CCG-T-AAA--CG--A-TG-G--G--CA-C---T-----A-G--G--T--G-T-G--G-G-G-G-G--T---G---------------------------------------------TC-GA-------------------------C---T-C-C-C-T--C-----C-G-T-G--C-C------GA--C----G-C-TAAC-G-C-AT-T--AA-G-T--G---C-C-CC-GCC-T--GGG-G-AG-TACGG--C-C--GCAA--GG--C-T-A-AA---------------------------------ACT-C--AAA--GGAA-TT-GA-CGGG-G-G--CCC-G-C--ACAAGCA-GCGG-A-G-CATGT-GG-T-T-T-AA-TT-…	sq636;size=109;	0	40	0	0	0	69	0	109	Bacteria	Actinobacteriota	Thermoleophilia	Solirubrobacterales	Solirubrobacteraceae	Conexibacter
633	ASV 633	CAC-G-CCC-T-AAA--CG--A-TG-T--C--TA-C---T-----A-G--T--T--G-T-C--G-G-G-A-C--T-------------------------------------------------TA-AT-----------------------------T-G-T-C-T--T-----G-G-T-A--A-C------GC--A----G-C-TAAC-G-C-GT-G--AA-G-T--A---G-A-CC-GCC-T--GGG-G-AG-TACGG--T-C--GCAA--GA--T-T-A-AA---------------------------------ACT-C--AAA--GGAA-TT-GA-CGGG-G-A--CCC-G-C--ACAAGCG-GTGG-A-T-GATGT-GG-A-T-T-AA-TT-…	sq637;size=109;	0	26	25	58	0	0	0	109	Bacteria	Proteobacteria	Gammaproteobacteria	Burkholderiales	Oxalobacteraceae	Undibacterium
634	ASV 634	CAC-G-CCG-T-AAA--CG--A-TG-A--G--TG-C---T-----A-G--G--T--G-T-C--A-C-G-G-G--------------------------------------------------CTTT-GACC-----------------------------C-T-C-G--T-----G-G-T-G--C-C------GA--A----G-C-TAAC-G-C-GT-T--AA-G-C--A---C-T-CC-GCC-T--GGG-G-AG-TACGG--T-C--GCAA--GA--C-T-A-AA---------------------------------ACT-C--AAA--GGAA-TT-GA-CGGG-G-G--CCC-G-C--ACAAGCG-GTGG-A-G-CATGT-TG-T-T-T-AA-TT-…	sq638;size=109;	0	0	50	59	0	0	0	109	Bacteria	Myxococcota	Polyangia	Polyangiales	BIrii41	Unclassified_BIrii41
635	ASV 635	CAC-G-CCG-T-AAA--CG--A-TG-A--T--TA-C---T-----A-G--T--T--G-T-T--G-G-G-G-T----------------------------------------------------TT-AA-------------------------------G-C-C-T--C-----A-G-T-G--A-C------CA--A----G-G-GAAA-C-C-GA-T--AA-G-T--A---A-T-CC-ACC-T--GGG-G-AG-TACGC--C-G--GCAA--CG--G-T-G-AA---------------------------------ACT-C--AAA--GGAA-TT-GA-CGGG-G-G--TCC-G-C--ACAAGCG-GTGG-A-G-CATGT-GG-T-T-T-AA-TT-…	sq639;size=109;	0	0	51	0	12	0	46	109	Bacteria	Bacteroidota	Bacteroidia	Cytophagales	Spirosomaceae	Lacihabitans
636	ASV 636	CAC-G-CCA-T-AAA--CG--A-TG-A--C--AA-C---T-----A-G--A--T--G-T-C--G-G-G-A-G--G------------------------------------------------GTC-TG-----------------------------C-C-T-T-T--C-----G-G-T-G--T-C------GC--A----G-C-TAAC-G-C-GT-T--AA-G-T--T---G-T-CC-GCC-T--GGG-G-AG-TACGG--C-C--GCAA--GG--T-T-G-AA---------------------------------ACT-C--AAA--GGAA-TT-GA-CGGG-G-A--CCC-G-C--ACAAGCG-GTGG-A-G-CATGT-GG-T-T-T-AA-TT-…	sq640;size=109;	0	0	0	0	81	0	28	109	Bacteria	Proteobacteria	Gammaproteobacteria	Unclassified_Gammaproteobacteria	Unclassified_Gammaproteobacteria	Unclassified_Gammaproteobacteria
637	ASV 637	CAC-G-CCG-T-AAA--CT--A-TG-G--A--TG-C---T-----A-G--C--C--G-T-C--G-G-C-A-A--G------------------------------------------------CTT-G------------------------------C-T-T-G-T--C-----G-G-T-G--G-C------GC--A----G-C-TAAC-G-C-TT-T--AA-G-C--A---T-C-CC-GCC-T--GGG-G-AG-TACGG--C-C--GCAA--GG--T-T-A-AA---------------------------------ACT-C--AAA--GGAA-TT-GA-CGGG-G-G--CCC-G-C--ACAAGCG-GTGG-A-G-CATGT-GG-T-T-T-AA-TT-…	sq641;size=109;	0	0	0	0	73	0	36	109	Bacteria	Proteobacteria	Alphaproteobacteria	Rhizobiales	Hyphomicrobiaceae	Hyphomicrobium
638	ASV 638	CTG-G-CCC-T-AAA--CG--A-TG-G--G--TA-C---T-----G-G--G--T--A-G-T--G-G-A-C-T---------------------------------------------------TAA-CA-TG----------------------------G-G-T-T--C-----A-C-T-G--C-C------GA--A----G-C-AAAA-G-T-GT-T--AA-G-T--A---C-C-CC-GCC-T--GGG-G-AG-TATGG--T-C--GCAA--GG--C-T-G-AA---------------------------------ACT-C--AAA--GGAA-TT-GA-CGGG-G-G--CTC-A-C--ACAAGCG-GTGG-A-G-CATGT-GG-C-T-T-AA-TT-…	sq642;size=109;	0	0	0	0	0	109	0	109	Bacteria	Planctomycetota	Planctomycetes	Gemmatales	Gemmataceae	Unclassified_Gemmataceae
639	ASV 639	CAC-G-CTG-T-AAA--CT--A-TG-A--T--TA-C---T-----C-G--A--T--G-T-T--T-G-C-G-----------------------------------------------------ATA-CAC--------------------------------A-G-T--A-----A-G-C-G--T-C------TA--A----G-C-GAAA-G-C-GT-T--AA-G-T--A---A-T-CC-ACC-T--GGG-G-AG-TACGC--T-C--GCAA--GA--G-T-G-AA---------------------------------ACT-C--AAA--GGAA-TT-GA-CGGG-G-G--CCC-G-C--ACAAGCG-GAGG-A-G-TATGT-GG-T-T-T-AA-TT-…	sq643;size=108;	0	28	46	34	0	0	0	108	Bacteria	Bacteroidota	Bacteroidia	Sphingobacteriales	KD3-93	Unclassified_KD3-93
640	ASV 640	CAC-G-CCA-T-AAA--CG--A-TG-A--T--TA-C---T-----C-G--A--T--G-T-A--T-G-C-G-----------------------------------------------------ATA-GAC--------------------------------A-G-T--A-----T-G-C-G--T-C------CA--A----G-C-GAAA-G-C-GT-T--AA-G-T--A---A-T-CC-ACC-T--GGG-G-AG-TACGA--C-C--GCAA--GG--T-T-G-AA---------------------------------ACT-C--AAA--GGAA-TT-GA-CGGG-G-G--TCC-G-C--ACAAGCG-GTGG-A-G-CATGT-GG-T-T-T-AA-TT-…	sq644;size=108;	0	0	55	53	0	0	0	108	Bacteria	Bacteroidota	Bacteroidia	Cytophagales	Cytophagaceae	Unclassified_Cytophagaceae
641	ASV 641	CAC-G-CCC-T-AAA--CG--A-TG-T--C--AA-C---T-----A-G--G--T--G-T-T--G-G-G-G-G--A---G---------------------------------------------GA-GA-------------------------C---T-T-C-C-T--T-----A-G-T-A--C-C------GC--A----G-C-TAAC-G-C-GT-G--AA-G-T--T---G-A-CC-GCC-T--GGG-G-AG-TACGG--C-C--GCAA--GG--T-T-G-AA---------------------------------ACT-C--AAA--GGAA-TT-GA-CGGG-G-A--CCC-G-C--ACAAGCG-GTGG-A-T-TATGT-GG-A-T-T-AA-TT-…	sq645;size=108;	0	0	0	0	0	0	108	108	Bacteria	Proteobacteria	Gammaproteobacteria	Burkholderiales	Gallionellaceae	Sideroxydans
642	ASV 642	CAC-G-CCC-T-AAA--CG--A-TG-A--T--CA-C---T-----C-G--A--C--A-T-C--A-G-C-G-----------------------------------------------------ATA-CAC--------------------------------T-G-T--T-----G-G-T-G--T-C------TG--A----G-C-GAAA-G-C-AT-T--AA-G-T--G---A-T-CC-ACC-T--GGG-A-AG-TACGA--C-C--GCAA--GG--T-T-G-AA---------------------------------ACT-C--AAA--GGAA-TT-GA-CGGG-G-G--TCC-G-C--ACAAGCG-GTGG-A-G-CATGT-GG-T-T-T-AA-TT-…	sq658;size=107;	0	0	0	0	0	107	0	107	Bacteria	Bacteroidota	Bacteroidia	Chitinophagales	Chitinophagaceae	Unclassified_Chitinophagaceae
643	ASV 643	CAC-G-CCG-T-AAA--CG--T-TG-G--G--CA-C---T-----A-G--G--T--G-T-G--G-G-A-C-C--T-----------------------------------------------TATC-AA-C---------------------------G-G-G-T-T--C-----C-G-T-G--C-C------GT--A----G-C-TAAC-G-C-AT-T--AA-G-T--G---C-C-CC-GCC-T--GGG-G-AG-TACGG--C-C--GCAA--GG--C-T-A-AA---------------------------------ACT-C--AAA--GGAA-TT-GA-CGGG-G-G--CCC-G-C--ACAAGCG-GCGG-A-G-CATGT-GG-C-T-T-AA-TT-…	sq659;size=107;	0	0	0	0	0	107	0	107	Bacteria	Actinobacteriota	Acidimicrobiia	IMCC26256	Unclassified_IMCC26256	Unclassified_IMCC26256
644	ASV 644	CTA-G-CTG-T-AAA--CG--A-TG-A--G--CG-C---T-----G-G--G--T--G-T-A--G-G-G-G-G--------------------------------------------------TGTT-AA-CC----------------------------C-C-T-C--C-----T-G-T-G--C-C------GA--A----G-C-TAAC-G-C-AT-T--AA-G-C--G---C-T-CC-GCC-T--GGG-G-AG-TACGG--T-C--GCAA--GG--C-T-G-AA---------------------------------ACT-C--AAA--GGAA-TT-GA-CGGG-G-G--CCC-G-C--ACAAGCG-GTGG-A-G-CATGT-GG-T-T-C-AA-TT-…	sq653;size=107;	0	27	0	0	41	0	39	107	Bacteria	Acidobacteriota	Vicinamibacteria	Subgroup 17	Unclassified_Subgroup 17	Unclassified_Subgroup 17
645	ASV 645	CTA-G-CCG-T-AAA--CG--G-TG-A--T--CA-C---T-----A-G--G--T--G-T-T--G-G-A-G-G--------------------------------------------------CATT-GACC-----------------------------C-C-T-C--C-----A-G-T-G--C-C------GC--A----G-C-TAAC-G-C-AT-T--AA-G-T--G---A-T-CC-GCC-T--GGG-G-AG-TACGG--C-C--GCAA--GG--T-T-G-AA---------------------------------ACT-C--AAA--GGAA-TT-GA-CGGG-G-G--CCC-G-C--ACAAGCG-GTGG-A-G-CATGT-GG-T-T-T-AA-TT-…	sq654;size=107;	0	0	0	13	63	0	31	107	Bacteria	Latescibacterota	Unclassified_Latescibacterota	Unclassified_Latescibacterota	Unclassified_Latescibacterota	Unclassified_Latescibacterota
646	ASV 646	CAC-G-CCG-T-AAA--CG--A-TG-A--G--TG-C---T-----A-A--G--T--G-T-T--G-G-G-G-G----------------------------------------------------TC-GA-------------------------------A-C-C-T--C-----A-G-T-G--C-T------GA--A----G-T-TAAC-G-C-AT-T--AA-G-C--A---C-T-CC-GCC-T--GGG-G-AG-TACGG--T-C--GCAA--GA--C-T-G-AA---------------------------------ACT-C--AAA--GGAA-TT-GA-CGGG-G-A--CCC-G-C--ACAAGCG-GTGG-A-G-CATGT-GG-T-T-T-AA-TT-…	sq655;size=107;	0	0	0	0	107	0	0	107	Bacteria	Firmicutes	Bacilli	Erysipelotrichales	Erysipelotrichaceae	Turicibacter
647	ASV 647	CAC-G-CCG-T-AAA--CG--A-TG-G--A--TG-C---T-----A-G--C--T--G-T-T--A-T-T-C-G--------------------------------------------------TATC-GACC-----------------------------C-G-A-G--T-----A-G-T-A--G-C------GA--A----G-C-TAAC-G-C-GT-T--AA-G-C--A---T-C-CC-GCC-T--GTG-G-AG-TACGG--C-C--GCAA--GG--C-T-A-AA---------------------------------ACA-T--AAA--GGAA-TT-GA-CGGG-G-A--CCC-G-C--ACAAGCG-GTGG-A-G-CGTGT-TG-T-T-T-AA-TT-…	sq656;size=107;	0	0	0	0	107	0	0	107	Bacteria	Patescibacteria	Saccharimonadia	Saccharimonadales	Unclassified_Saccharimonadales	Unclassified_Saccharimonadales
648	ASV 648	CAC-G-CTG-T-AAA--CG--A-TG-G--G--CA-C---T-----A-G--G--T--G-T-G--G-G-G-G-G--T---G---------------------------------------------TC-GA-------------------------C---T-C-C-C-T--C-----C-G-T-G--C-C------GA--C----G-C-TAAC-G-C-AT-T--AA-G-T--G---C-C-CC-GCC-T--GGG-G-AG-TACGG--C-C--GCAA--GG--C-T-A-AA---------------------------------ACT-C--AAA--GGAA-TT-GA-CGGG-G-G--CCC-G-C--ACAAGCA-GCGG-A-G-CATGT-GG-T-T-T-AA-TT-…	sq657;size=107;	0	0	0	0	0	107	0	107	Bacteria	Actinobacteriota	Thermoleophilia	Solirubrobacterales	Solirubrobacteraceae	Conexibacter
649	ASV 649	CAC-G-CCG-T-AAA--CG--A-TG-G--A--TG-C---T-----A-G--C--C--G-T-C--G-G-C-A-A--G------------------------------------------------CTT-G------------------------------C-T-T-G-T--C-----G-G-T-G--G-C------GC--A----G-C-TAAC-G-C-AT-T--AA-G-C--A---T-C-CC-GCC-T--GGG-G-AG-TACGG--C-C--GCAA--GG--T-T-A-AA---------------------------------ACT-C--AAA--GGAA-TT-GA-CGGG-G-G--CCC-G-C--ACAAGCG-GTGG-A-G-CATGT-GG-T-T-T-AA-TT-…	sq646;size=107;	25	0	37	33	12	0	0	107	Bacteria	Proteobacteria	Alphaproteobacteria	Rhizobiales	Hyphomicrobiaceae	Unclassified_Hyphomicrobiaceae
650	ASV 650	CAC-G-CCG-T-AAA--CG--T-TG-G--G--CA-C---T-----A-G--G--T--G-T-G--G-G-G-C-C--T-----------------------------------------------TATC-AA-C---------------------------G-G-G-T-T--C-----C-G-T-G--C-C------GT--A----G-C-TAAC-G-C-AT-T--AA-G-T--G---C-C-CC-GCC-T--GGG-G-AG-TACGG--C-C--GCAA--GG--C-T-A-AA---------------------------------ACT-C--AAA--GGAA-TT-GA-CGGG-G-G--CCC-G-C--ACAAGCG-GCGG-A-G-CATGT-GG-C-T-T-AA-TT-…	sq647;size=107;	27	0	0	32	0	48	0	107	Bacteria	Actinobacteriota	Acidimicrobiia	IMCC26256	Unclassified_IMCC26256	Unclassified_IMCC26256
651	ASV 651	CTT-G-TCG-T-AAA--CG--A-TG-T--G--TA-C---T-----T-G--A--T--G-T-A--C-C-T-A-G--------------------------------------------------GCTC-AA-CC----------------------------C-T-G-G--G-----T-G-T-G--T-C------GG--A----G-C-TAAC-G-C-GT-T--AA-G-T--A---C-A-CC-GCC-T--GAG-G-AG-TACGC--T-C--GCAA--GG--G-T-G-AA---------------------------------ACT-C--AAA--AGAA-TT-GA-CGGG-G-G--CCC-G-C--ACAAGCA-GTGG-A-G-CATGT-GG-T-T-T-AA-TT-…	sq648;size=107;	17	42	0	48	0	0	0	107	Unclassified	Unclassified	Unclassified	Unclassified	Unclassified	Unclassified
652	ASV 652	CAC-G-CCG-T-AAA--CG--A-TG-A--G--TG-C---T-----G-G--G--T--G-T-C--G-T-G-G-G--------------------------------------------------TTTT-GACC-----------------------------C-C-C-G--C-----G-G-T-G--C-C------GT--A----G-C-TAAC-G-C-GT-T--AA-G-C--A---C-T-CC-GCC-T--GGG-G-AG-TACGG--C-C--GCAA--GG--C-T-A-AA---------------------------------ACT-C--AAA--GGAA-TT-GA-CGGG-G-G--CCC-G-C--ACAAGCG-GTGG-A-G-CATGT-GG-T-T-T-AA-TT-…	sq649;size=107;	0	62	25	20	0	0	0	107	Bacteria	Myxococcota	Polyangia	Polyangiales	Sandaracinaceae	uncultured
653	ASV 653	CCA-G-CTG-T-AAA--CG--A-TG-C--A--GA-C---T-----C-G--G--T--G-A-T--G-G-G-C-T--A---GC-------------------------------------------CTC-GT-----------------------G-T---C-A-G-C-C--C-----A-G-T-G--C-C------GC--A----G-G-GAAG-C-C-GT-T--AA-G-T--C---T-G-CC-GCC-T--GGG-G-AG-TACGG--T-C--GCAA--GA--C-T-G-AA---------------------------------ACT-T--AAA--GGAATT--GG-CGGG-G-G--AGC-A-C-CACAAGGG-GTGA-A-G-CCTGC-GG-T-T-C-AA-TT-…	sq650;size=107;	0	7	0	14	0	86	0	107	Archaea	Crenarchaeota	Nitrososphaeria	Nitrososphaerales	Nitrososphaeraceae	Unclassified_Nitrososphaeraceae
654	ASV 654	CAC-G-CTG-T-AAA--CG--A-TG-G--A--TG-C---T-----A-G--C--C--G-T-T--G-G-C-G-A--G------------------------------------------------CTT-G------------------------------C-T-C-G-T--C-----A-G-T-G--G-C------GC--A----G-C-TAAC-G-C-TT-T--AA-G-C--A---T-C-CC-GCC-T--GGG-G-AG-TACGG--T-C--GCAA--GA--T-T-A-AA---------------------------------ACT-C--AAA--GGAA-TT-GA-CGGG-G-G--CCC-G-C--ACAAGCG-GTGG-A-G-CATGT-GG-T-T-C-AA-TT-…	sq651;size=107;	0	45	0	0	0	36	26	107	Bacteria	Proteobacteria	Alphaproteobacteria	Rhizobiales	Xanthobacteraceae	Unclassified_Xanthobacteraceae
655	ASV 655	CAC-G-CCC-T-AAA--CG--A-TG-T--C--AA-C---T-----G-G--T--T--G-T-T--G-G-A-C-G--G-------------------------------------------------CT-TG-----------------------------C-T-G-T-T--C-----A-G-T-A--A-C------GA--A----G-C-TAAC-G-C-GT-G--AA-G-T--T---G-A-CC-GCC-T--GGG-G-AG-TACGG--C-C--GCAA--GG--T-T-G-AA---------------------------------ACT-C--AAA--GGAA-TT-GA-CGGG-G-A--CCC-G-C--ACAAGCG-GTGG-A-T-GATGT-GG-T-T-T-AA-TT-…	sq652;size=107;	0	23	21	22	41	0	0	107	Bacteria	Proteobacteria	Gammaproteobacteria	Burkholderiales	Comamonadaceae	Rhizobacter
656	ASV 656	CAC-G-CCC-T-AAA--CG--A-TG-T--C--AA-C---T-----G-G--T--T--G-T-T--G-G-G-T-C--T-------------------------------------------------TT-AC-----------------------------T-G-A-C-T--C-----A-G-T-A--A-C------GA--A----G-C-TAAC-G-C-GT-G--AA-G-T--T---G-A-CC-GCC-T--GGG-G-AG-TACGG--C-C--GCAA--GG--T-T-G-AA---------------------------------ACT-C--AAA--GGAA-TT-GA-CGGG-G-A--CCC-G-C--ACAAGCG-GTGG-A-T-GATGT-GG-T-T-T-AA-TT-…	sq663;size=106;	0	0	49	57	0	0	0	106	Bacteria	Proteobacteria	Gammaproteobacteria	Burkholderiales	Comamonadaceae	Unclassified_Comamonadaceae
657	ASV 657	CAT-G-CCT-T-AAA--CG--A-TG-C--A--TA-C---T-----A-G--G--T--G-T-A--G-A-A-G-G--------------------------------------------------GCTC-AA-CC----------------------------C-C-C-T--C-----T-G-T-A--C-C------GG--A----G-C-TAAC-G-C-AT-T--AA-G-T--A---T-G-CC-GCC-T--GGG-G-AG-TACGC--T-C--GCAA--GG--G-T-G-AA---------------------------------ACT-C--AAA--AGAA-TT-GA-CGGG-G-G--CCC-G-C--ACAAGCA-GTGG-A-G-CATGT-GG-T-T-T-AA-TT-…	sq664;size=106;	0	0	106	0	0	0	0	106	Bacteria	Verrucomicrobiota	Chlamydiae	Chlamydiales	Unclassified_Chlamydiales	Unclassified_Chlamydiales
658	ASV 658	CAC-G-CCC-T-AAA--CG--A-TG-G--C--AA-C---T-----A-G--T--T--G-T-T--G-G-A-G-G--A------------------------------------------------TGA-AC-----------------------------T-C-C-T-T--T-----A-G-T-A--A-C------GC--A----G-C-TAAC-G-C-GT-G--AA-G-T--T---G-C-CC-GCC-T--GGG-G-AG-TACGG--T-C--GCAA--GA--T-T-A-AA---------------------------------ACT-C--AAA--GGAA-TT-GA-CGGG-G-G--CCC-G-C--ACAAGCG-GTGG-A-T-GATGT-GG-T-T-T-AA-TT-…	sq665;size=106;	0	0	0	0	44	0	62	106	Bacteria	Proteobacteria	Gammaproteobacteria	Burkholderiales	Unclassified_Burkholderiales	Unclassified_Burkholderiales
659	ASV 659	CAC-G-CCC-T-AAA--CG--A-TG-A--T--TA-C---T-----C-G--A--C--A-T-T--T-G-T-G-----------------------------------------------------ATA-CAC--------------------------------A-A-T--A-----A-G-T-G--T-C------TG--A----G-C-GAAA-G-C-AT-T--AA-G-T--A---A-T-CC-ACC-T--GGG-A-AG-TACGA--C-C--GCAA--GG--T-T-G-AA---------------------------------ACT-C--AAA--GGAA-TT-GG-CGGG-G-G--TCC-G-C--ACAAGCG-GTGG-A-G-CATGT-GG-T-T-T-AA-TT-…	sq660;size=106;	33	52	0	15	0	6	0	106	Bacteria	Bacteroidota	Bacteroidia	Chitinophagales	Chitinophagaceae	Unclassified_Chitinophagaceae
660	ASV 660	CAC-G-CCC-T-AAA--CG--A-TG-A--T--CA-C---T-----T-G--T--T--T-T-C--C-G-G-A-G--------------------------------------------------TATC-GA-CC----------------------------C-T-C-T--G-----G-G-A-G--A-C------GA--A----G-C-TAAC-G-C-GT-T--AA-G-T--G---A-T-CC-GCC-T--GGG-A-AG-TACGA--T-C--GCAA--GA--T-T-A-AA---------------------------------ACT-C--AAA--GGAA-TA-GA-CGGG-G-A--CTC-G-C--ACAAGCA-GTGG-A-T-TATGT-GG-T-T-T-AA-TT-…	sq661;size=106;	0	59	47	0	0	0	0	106	Unclassified	Unclassified	Unclassified	Unclassified	Unclassified	Unclassified
661	ASV 661	CTA-G-CCG-T-AAA--CT--A-TG-G--T--CA-C---T-----A-G--G--T--G-T-T--G-G-A-G-G--G------------------------------------------------GTT-AA-A---------------------------C-C-C-T-T--C-----G-G-T-G--C-C------GC--A----G-C-TCAC-G-C-AT-T--AA-G-T--G---A-C-CC-GCC-T--GGG-G-AG-TACGG--T-C--GCAA--GG--C-T-G-AA---------------------------------ACT-C--AAA--GGAA-TT-GA-CGGG-G-A--CCC-G-C--ACAAACG-GTGG-A-G-CATGT-GG-T-T-T-AA-TA-…	sq662;size=106;	0	63	43	0	0	0	0	106	Bacteria	Verrucomicrobiota	Omnitrophia	Omnitrophales	Omnitrophaceae	Candidatus Omnitrophus
662	ASV 662	CAC-G-CCC-T-AAA--CT--A-TG-C--A--CA-C---T-----A-G--C--T--A-T-T--G-G-G-A-G--C------------------------------------------------ATC-GA-CC----------------------------C-T-T-C--C-----A-G-T-G--G-T------AA--A----G-C-TAAC-G-C-GT-T--AA-G-T--G---T-G-CC-GCC-T--GGG-A-AG-TACGA--G-C--GCAA--GC--T-T-A-AA---------------------------------ACT-C--AAA--GAAA-TA-GG-CGGG-G-A--CTC-G-C--ACAAGCA-GTGG-A-T-CATGC-GG-T-T-C-AA-TT-…	sq666;size=105;	19	52	29	5	0	0	0	105	Unclassified	Unclassified	Unclassified	Unclassified	Unclassified	Unclassified
663	ASV 663	CGC-A-CCG-T-AAA--CG--A-TG-A--T--CA-C---T-----C-G--C--T--G-T-G--T-G-C-G-----------------------------------------------------ATA-AAC--------------------------------A-G-T--A-----C-G-C-G--G-C------CA--A----G-C-GAAA-G-C-GA-T--AA-G-T--G---A-T-CC-ACC-T--GGG-G-AG-TACGC--C-C--GCAA--GG--G-T-G-AA---------------------------------ACT-C--AAA--GGAA-TT-GA-CGGG-G-G--TCC-G-C--ACAAGCG-GTGG-A-G-CATGT-GG-T-T-T-AA-TT-…	sq667;size=105;	52	21	0	26	0	6	0	105	Bacteria	Bacteroidota	Bacteroidia	Cytophagales	Cytophagaceae	Unclassified_Cytophagaceae
664	ASV 664	CAT-G-CCG-T-AAA--CG--A-TG-A--A--TA-C---T-----A-G--G--T--T-T-T--A-G-G-CCC--G-------------------------------------------------TC-AA-----------------------------C-G-G-T-C--T-----A-G-A-G--C-C------GC--A----G-C-TAAC-G-C-GT-T--AA-G-T--A---T-T-CC-GCC-T--GGG-G-AG-TACGC--T-C--GCAA--GA--G-T-G-AA---------------------------------ACT-C--AAA--GGAA-TT-GA-CGGG-G-G--CCC-G-C--ACAAGCG-GTGG-A-G-CATGT-GG-T-T-T-AA-TT-…	sq668;size=105;	5	37	23	25	15	0	0	105	Bacteria	Fibrobacterota	Fibrobacteria	Fibrobacterales	Fibrobacteraceae	Unclassified_Fibrobacteraceae
665	ASV 665	CAC-G-CCC-T-AAA--CG--A-TG-A--G--TG-C---T-----G-G--G--T--G-T-C--C-G-A-C------------------------------------------------------AT-CT---------------------------------G-T-T--G-----G-G-T-G--C-C------GT--A----G-C-TAAC-G-C-GT-T--AA-G-C--A---C-T-CC-ACC-T--GGG-A-AG-TACGG--T-C--GCAA--GA--C-T-G-AA---------------------------------ACT-C--AAA--GGAA-TT-GA-CGGG-G-G--CCC-G-C--ACAAGCG-GTGG-A-G-TATGT-GG-T-T-T-AA-TT-…	sq669;size=105;	0	0	0	0	77	0	28	105	Bacteria	Deinococcota	Deinococci	Thermales	Thermaceae	Unclassified_Thermaceae
666	ASV 666	CAC-G-CCG-T-AAA--CG--A-TG-A--T--TA-C---T-----C-G--T--T--T-T-T--G-G-G-T-T----------------------------------------------------TT--A-------------------------------G-GAC-T--C-----A-G-A-G--G-C------TA--A----G-C-GAAA-G-T-GA-T--AA-G-T--A---A-T-CC-ACC-T--GGG-G-AG-TACGT--C-C--GCAA--GG--A-T-G-AA---------------------------------ACT-C--AAA--GGAA-TT-GA-CGGG-G-G--CCC-G-C--ACAAGCG-GAGG-A-T-CATGT-GG-T-T-T-AA-TT-…	sq673;size=104;	0	0	62	42	0	0	0	104	Unclassified	Unclassified	Unclassified	Unclassified	Unclassified	Unclassified
667	ASV 667	CAC-G-CCG-T-AAA--CG--A-TG-A--T--AA-C---T-----A-G--C--T--G-T-C--C-G-G-G-C--A------------------------------------------------CTT-GG-----------------------------T-G-C-T-T--G-----G-G-T-G--G-C------GC--A----G-C-TAAC-G-C-AT-T--AA-G-T--T---A-T-CC-GCC-T--GGG-G-AG-TACGG--T-C--GCAA--GA--T-T-A-AA---------------------------------ACT-C--AAA--GGAA-TT-GA-CGGG-G-G--CCT-G-C--ACAAGCG-GTGG-A-G-CATGT-GG-T-T-T-AA-TT-…	sq674;size=104;	0	0	63	41	0	0	0	104	Bacteria	Proteobacteria	Alphaproteobacteria	Sphingomonadales	Sphingomonadaceae	Novosphingobium
668	ASV 668	CAC-G-CCG-T-AAA--CG--A-TG-G--G--TG-C---T-----A-G--G--T--G-T-C--G-C-G-G-G--------------------------------------------------CTTT-GACC-----------------------------C-C-T-G--C-----G-G-T-G--C-C------GT--A----G-C-TAAC-G-C-AT-T--AA-G-C--A---C-C-CC-GCC-T--GGG-G-AG-TACGG--C-C--GCAA--GG--C-T-A-AA---------------------------------ACT-C--AAA--GGAA-TT-GA-CGGG-G-G--CCC-G-C--ACAAGCG-GTGG-A-G-CATGT-GG-T-T-C-AA-TT-…	sq675;size=104;	0	0	30	32	19	0	23	104	Bacteria	Myxococcota	Polyangia	Polyangiales	Polyangiaceae	Unclassified_Polyangiaceae
669	ASV 669	CTA-G-CTG-T-AAA--CG--A-TG-G--A--CA-C---T-----A-G--G--C--G-T-T--G-G-T-G-A--------------------------------------------------TATC-GACG-----------------------------T-C-A-T--C-----A-G-T-G--C-C------GC--A----G-C-AAAC-G-C-AA-T--AA-G-T--G---T-C-CC-GCC-T--GGG-G-AG-TACGG--C-C--GCAA--GG--T-T-A-AA---------------------------------ACT-C--AAA--GGAA-TT-GA-CGGG-G-G--CCC-G-C--ACAAGCG-GTGG-A-G-CATGT-GG-T-T-C-AA-TT-…	sq676;size=104;	0	0	0	3	0	101	0	104	Unclassified	Unclassified	Unclassified	Unclassified	Unclassified	Unclassified
670	ASV 670	CAC-G-CCC-T-AAA--CG--A-TG-G--A--TA-C---T-----C-G--A--C--A-T-A--C-G-C-G-----------------------------------------------------ATA-TAC--------------------------------T-G-T--G-----T-G-T-G--T-C------TG--A----G-C-GAAA-G-C-AT-T--AA-G-T--A---T-C-CC-ACC-T--GGG-A-AG-TACGA--T-C--GCAA--GA--T-T-G-AA---------------------------------ACT-C--AAA--GGAA-TT-GG-CGGG-G-G--TCC-G-C--ACAAGCG-GTGG-A-G-CATGT-GG-T-T-T-AA-TT-…	sq677;size=104;	0	0	0	0	104	0	0	104	Bacteria	Bacteroidota	Bacteroidia	Chitinophagales	Chitinophagaceae	Unclassified_Chitinophagaceae
671	ASV 671	CTA-G-CCG-T-AAA--CG--A-TG-G--A--TA-C---T-----A-G--G--T--G-T-A--T-G-T-G-G--------------------------------------------------TATC-GACT-----------------------------C-C-A-T--A-----T-G-T-G--C-C------GT--A----G-T-TAAC-A-C-AA-T--AA-G-T--A---T-C-CC-GCC-T--GGG-G-AG-TACGG--C-C--GCAA--GG--T-T-A-AA---------------------------------ACT-C--AAA--GGAA-TT-GA-CGGG-G-G--CCC-G-C--ACAAGCG-GTGG-A-G-CATGT-GG-T-T-T-AA-TT-…	sq670;size=104;	14	0	0	11	0	79	0	104	Unclassified	Unclassified	Unclassified	Unclassified	Unclassified	Unclassified
672	ASV 672	CAC-G-CCG-T-AAA--CG--A-TG-A--G--TG-C---T-----A-A--G--T--G-T-T--A-G-A-G-G--G---T---------------------------------------------TT-CC-------------------------G---C-C-C-T-T--T-----A-G-T-G--C-T------GA--A----G-T-TAAC-G-C-AT-T--AA-G-C--A---C-T-CC-GCC-T--GGG-G-AG-TACGG--C-C--GCAA--GG--C-T-G-AA---------------------------------ACT-C--AAA--GGAA-TT-GA-CGGG-G-G--CCC-G-C--ACAAGCG-GTGG-A-G-CATGT-GG-T-T-T-AA-TT-…	sq671;size=104;	18	0	32	0	0	25	29	104	Bacteria	Firmicutes	Bacilli	Bacillales	Bacillaceae	Bacillus
673	ASV 673	CAC-G-CCG-T-AAA--CT--A-TG-A--G--CA-C---T-----A-G--A--T--G-G-A--T-G-C-C-G--A-------------------------------------------------GC-TA-----------------------------T-C-G-G-T--G-----T-C-T-G--T-C------GG--A----G-G-CAAT-T-T-GG-T--AA-G-T--G---C-T-CC-GCC-T--GGG-G-AG-TATGG--T-C--GCAA--GG--C-T-G-AA---------------------------------ACT-C--AAA--GGAA-TT-GA-CGGG-G-G--CTC-A-C--ACAAGCG-GTGG-A-G-GATGT-GG-T-T-T-AA-TT-…	sq672;size=104;	0	0	61	43	0	0	0	104	Bacteria	Planctomycetota	vadinHA49	Unclassified_vadinHA49	Unclassified_vadinHA49	Unclassified_vadinHA49
674	ASV 674	CAC-G-CTG-T-AAA--CG--A-TG-G--G--TA-C---T-----A-G--G--T--T-T-G--G-T-G-G-G--------------------------------------------------TCTT-GACC-----------------------------C-C-C-G--C-----T-G-A-A--C-C------GG--A----G-C-TAAC-G-C-GA-T--AA-G-T--A---C-C-CC-GCC-T--GGG-A-AG-TACGG--T-C--GCAA--GA--C-T-A-AA---------------------------------ACT-C--AAA--GGAA-TT-GA-CGGG-G-G--CCC-G-C--ACAAGCG-GTGG-A-T-CATGT-GG-T-T-T-AA-TT-…	sq678;size=103;	40	0	0	63	0	0	0	103	Bacteria	Bdellovibrionota	Oligoflexia	0319-6G20	Unclassified_0319-6G20	Unclassified_0319-6G20
675	ASV 675	CGC-A-CGG-T-AAA--CG--A-TG-G--A--TG-C---C-----C-G--C--T--G-T-T--G-A-C-C-----------------------------------------------------CAC-CT-------------------------------G-G-G-C--C-----A-G-C-G--G-C------CA--A----G-C-GAAA-G-C-AT-T--AA-G-C--A---T-C-CC-ACC-T--GGG-G-AG-TACGC--C-G--GCAA--CG--G-T-G-AA---------------------------------ACT-C--AAA--GGAA-TT-GA-CGGG-G-G--CCC-G-C--ACAAGCG-GAGG-A-A-CATGT-GG-T-T-T-AA-TT-…	sq679;size=103;	5	40	37	21	0	0	0	103	Bacteria	Bacteroidota	Bacteroidia	Bacteroidales	Prevotellaceae	Prevotella_9
676	ASV 676	CAC-G-CCG-T-AAA--CG--A-TG-A--A--TG-C---C-----A-G--C--C--G-T-T--A-G-T-G-G--G------------------------------------------------TTT-A------------------------------C-T-C-A-C--T-----A-G-T-G--G-C------GC--A----G-C-TAAC-G-C-TT-T--AA-G-C--A---T-T-CC-GCC-T--GGG-G-AG-TACGG--T-C--GCAA--GA--T-T-A-AA---------------------------------ACT-C--AAA--GGAA-TT-GA-CGGG-G-G--CCC-G-C--ACAAGCG-GTGG-A-G-CATGT-GG-T-T-T-AA-TT-…	sq680;size=103;	0	50	0	53	0	0	0	103	Bacteria	Proteobacteria	Alphaproteobacteria	Rhizobiales	Xanthobacteraceae	Bradyrhizobium
677	ASV 677	CTA-G-CCC-T-AAA--CG--A-TG-C--T--CA-T---T-----A-G--A--T--G-T-G--G-G-A-G-G--------------------------------------------------TATC-GACC-----------------------------C-C-T-T--C-----C-G-C-G--T-C------GC--A----G-C-TAAC-G-C-AT-T--AA-A-T--G---A-G-CC-GCC-T--GGG-G-AG-TACGG--C-C--GCAA--GG--T-T-G-AA---------------------------------ACT-C--AAA--GGAA-TT-GA-CGGG-G-G--CCC-G-C--ACAAGCG-GTGG-A-A-CATGT-GG-T-T-T-AA-TT-…	sq681;size=103;	0	24	0	34	0	45	0	103	Bacteria	Elusimicrobiota	Lineage IIa	Unclassified_Lineage IIa	Unclassified_Lineage IIa	Unclassified_Lineage IIa
678	ASV 678	CTG-G-CCC-T-AAA--CG--A-TG-G--G--TA-C---T-----A-G--G--T--T-G-T--G-G-A-C-T---------------------------------------------------AGA-CA-TG----------------------------G-G-T-T--C-----A-C-A-G--C-C------GA--A----G-C-AAAA-G-T-GC-T--AA-G-T--A---C-C-CC-GCC-T--GGG-G-AG-TATGG--T-C--GCAA--GG--C-T-G-AA---------------------------------ACT-C--AAA--GGAA-TT-GA-CGGG-G-G--CTC-A-C--ACAAGCG-GTGG-A-G-CATGT-GG-C-T-C-AA-TT-…	sq682;size=103;	0	41	0	62	0	0	0	103	Bacteria	Planctomycetota	Planctomycetes	Gemmatales	Gemmataceae	Unclassified_Gemmataceae
679	ASV 679	CAC-G-CCC-T-AAA--CG--A-TG-T--C--AA-C---T-----G-G--T--T--G-T-T--G-G-G-A-G--G-------------------------------------------------GT-TT-----------------------------C-T-T-C-T--C-----A-G-T-A--A-C------GT--A----G-C-TAAC-G-C-GT-G--AA-G-T--T---G-A-CC-GCC-T--GGG-G-AG-TACGG--C-C--GCAA--GG--T-T-G-AA---------------------------------ACT-C--AAA--GGAA-TT-GA-CGGG-G-A--CCC-G-C--ACAAGCG-GTGG-A-T-GATGT-GG-T-T-T-AA-TT-…	sq683;size=103;	0	0	0	0	84	0	19	103	Bacteria	Proteobacteria	Gammaproteobacteria	Burkholderiales	Comamonadaceae	Unclassified_Comamonadaceae
680	ASV 680	CTA-G-CCC-T-AAA--CG--A-TG-A--G--CA-C---T-----G-G--G--T--G-T-G--G-C-C-C-C----------------------------------------------------GC-AC-------------------------------G-G-G-G--C-----C-G-T-G--C-C------GC--A----G-C-TAAC-G-C-GT-T--AA-G-T--G---C-T-CC-GCC-T--GGG-G-AG-TACGG--T-C--GCAA--GG--C-T-G-AA---------------------------------ACT-C--AAA--GGAA-TT-GA-CGGG-G-G--CCC-G-C--ACAAGCG-GTGG-A-G-CATGT-GG-T-T-T-AA-TT-…	sq684;size=103;	0	0	0	0	0	103	0	103	Bacteria	Acidobacteriota	Acidobacteriae	Subgroup 13	Unclassified_Subgroup 13	Unclassified_Subgroup 13
681	ASV 681	CAC-G-CCC-T-AAA--CG--A-TG-G--A--TA-C---T-----C-G--A--C--A-T-C--A-G-C-G-----------------------------------------------------ATA-CAC--------------------------------T-G-T--T-----G-G-T-G--T-C------TG--A----G-C-GAAA-G-C-AT-T--AA-G-T--A---T-C-CC-ACC-T--GGG-A-AG-TACGA--C-C--GCAA--GG--T-T-G-AA---------------------------------ACT-C--AAA--GGAA-TT-GA-CGGG-G-G--TCC-G-C--ACAAGCG-GTGG-A-G-CATGT-GG-T-T-T-AA-TT-…	sq685;size=103;	0	0	0	0	0	103	0	103	Bacteria	Bacteroidota	Bacteroidia	Chitinophagales	Chitinophagaceae	Unclassified_Chitinophagaceae
682	ASV 682	CAC-G-CCG-T-AAA--CG--T-TG-G--G--CA-C---T-----A-G--G--T--G-T-G--G-G-G-C-T--C-----------------------------------------------TATC-GA-C---------------------------G-G-G-T-T--C-----C-G-T-G--C-C------GT--A----G-C-TAAC-G-C-AT-T--AA-G-T--G---C-C-CC-GCC-T--GGG-G-AG-TACGG--C-C--GCAA--GG--C-T-A-AA---------------------------------ACT-C--AAA--GGAA-TT-GA-CGGG-G-G--CCC-G-C--ACAAGCG-GCGG-A-G-CATGT-GG-C-T-C-AA-TT-…	sq686;size=103;	0	0	0	0	0	103	0	103	Bacteria	Actinobacteriota	Acidimicrobiia	IMCC26256	Unclassified_IMCC26256	Unclassified_IMCC26256
683	ASV 683	CAC-G-CCC-T-AAA--CG--A-TG-A--T--GA-C---T-----G-G--C--T--T-T-G--A-G-G-A-G--------------------------------------------------TATC-GACC-----------------------------C-T-C-T--T-----C-G-A-G--G-C------GA--A----G-C-TAAC-G-C-GT-T--AA-G-T--C---A-T-CC-GCC-T--GGG-T-AG-TACGG--C-C--GCAA--GG--C-T-A-AA---------------------------------ACT-C--AAA--GGAA-TA-GA-CGGG-A-G--CTT-G-C--ACAAGCG-GTGG-A-G-CGTGT-GG-C-T-C-AA-TT-…	sq689;size=102;	0	42	27	33	0	0	0	102	Unclassified	Unclassified	Unclassified	Unclassified	Unclassified	Unclassified
684	ASV 684	CAC-G-CCC-T-AAA--CG--A-TG-T--C--AA-C---T-----G-G--T--T--G-T-T--G-G-A-C-G--G-------------------------------------------------CT-TG-----------------------------C-T-G-T-T--C-----A-G-T-A--A-C------GA--A----G-C-TAAC-G-C-GT-G--AA-G-T--T---G-A-CC-GCC-T--GGG-G-AG-TACGG--C-C--GCAA--GG--T-T-G-AA---------------------------------ACT-C--AAA--GGAA-TT-GA-CGGG-G-A--CCC-G-C--ACAAGCG-GTGG-A-T-GATGT-GG-T-T-T-AA-TT-…	sq690;size=102;	0	42	0	0	0	0	60	102	Bacteria	Proteobacteria	Gammaproteobacteria	Burkholderiales	Comamonadaceae	Unclassified_Comamonadaceae
685	ASV 685	CAC-G-CCC-T-AAA--CG--A-TG-T--C--AA-C---T-----A-G--T--T--G-T-T--G-G-G-A-G--G------------------------------------------------GTT-TAA----------------------------C-C-T-T-T--C-----A-G-T-G--A-C------GC--A----G-C-TAAC-G-T-AT-T--AA-G-T--T---G-A-CC-GCC-T--GGG-G-AG-TACGG--C-C--GCAA--GG--T-T-G-AA---------------------------------ACT-C--AAA--GGAA-TT-GA-CGGG-G-G--CCC-G-C--ACAAGCG-GTGG-A-G-CATGT-GG-T-T-T-AA-TT-…	sq691;size=102;	0	0	52	48	2	0	0	102	Bacteria	Proteobacteria	Gammaproteobacteria	Halothiobacillales	Halothiobacillaceae	Unclassified_Halothiobacillaceae
686	ASV 686	CAC-G-CTG-T-AAA--CG--A-TG-T--G--CA-C---T-----A-G--G--C--G-T-G--G-G-G-C-A--C-------------------------------------------------GT-AC-----------------------------G-T-G-T-T--C-----T-G-T-G--C-C------GT--A----G-T-TAAC-G-T-GT-T--AA-G-T--G---C-A-CC-GCC-T--GGG-G-AG-TATGC--T-C--GCAA--GG--G-T-G-AA---------------------------------ACT-C--AAA--GGAA-TT-GA-CGGG-G-G--CCC-G-C--ACAAGCG-GTGG-A-G-CATGT-GG-T-T-T-AA-TT-…	sq692;size=102;	0	0	0	0	0	102	0	102	Bacteria	Spirochaetota	Spirochaetia	Spirochaetales	Spirochaetaceae	Spirochaeta
687	ASV 687	CTA-G-CCC-T-AAA--CT--A-TC-A--C--GA-C---T-----T-G--G--G--G-T-T--T-G-T-C-C--T-------------------------------------------------GT-AC-----------------------------G-G-G-G-C--A-----A-G-T-C--C-C------GG--A----G-C-TAAC-G-C-GT-T--AA-G-T--C---G-T-GC-GCC-T--GGG-G-AG-TACGG--T-C--GCAA--GA--C-T-G-AA---------------------------------ACT-C--AAA--GGAA-TT-GA-CGGG-G-G--CCC-G-C--ACAAGCG-GTGG-A-A-CATGT-GG-T-T-C-AA-TT-…	sq693;size=102;	0	0	0	0	0	102	0	102	Bacteria	Acidobacteriota	Acidobacteriae	Subgroup 2	Unclassified_Subgroup 2	Unclassified_Subgroup 2
688	ASV 688	CAC-G-CTG-T-AAA--CG--A-TG-A--G--TG-C---T-----A-G--A--T--G-T-T--G-G-A-A-G--G-------------------------------------------------AG-A--------------------------------C-T-T-T--C-----A-G-T-G--T-C------GC--A----G-C-TAAC-G-C-AT-T--AA-G-C--A---C-T-CC-GCC-T--GGG-G-AG-TACGG--T-C--GCAA--GA--T-T-A-AA---------------------------------ACT-C--AAA--GGAA-TT-GA-CGGG-G-G--CCC-G-C--ACAAGCG-GTGG-A-G-CATGT-GG-T-T-T-AA-TT-…	sq687;size=102;	50	0	0	52	0	0	0	102	Bacteria	Proteobacteria	Alphaproteobacteria	Holosporales	Holosporaceae	Unclassified_Holosporaceae
689	ASV 689	CTA-G-CCC-T-AAA--CC--A-TC-A--G--GA-C---T-----T-G--G--C--G-T-G--G-G-C-C-C--T-------------------------------------------------GT-AC-----------------------------G-G-G-G-T--T-----C-G-T-G--C-C------GT--A----G-C-TAAC-G-C-GA-T--AA-G-T--C---C-T-GC-GCC-T--GGG-G-AG-TACGG--T-C--GCAA--GG--C-T-G-AA---------------------------------ACT-C--AAA--GGAA-TT-GA-CGGG-G-G--CCC-G-C--ACAAGCG-GTGG-A-A-CATGT-GG-T-T-C-AA-TT-…	sq688;size=102;	16	0	0	12	0	74	0	102	Bacteria	Acidobacteriota	Acidobacteriae	Subgroup 2	Unclassified_Subgroup 2	Unclassified_Subgroup 2
690	ASV 690	CAC-G-CCC-T-AAA--CG--A-TG-T--C--TA-C---T-----A-G--T--T--G-T-T--G-G-T-G-G--A---G---------------------------------------------TA-AA-------------------------A---T-C-C-A-T--G-----A-G-T-A--A-C------GC--A----G-C-TAAC-G-C-GT-G--AA-G-T--A---G-A-CC-GCC-T--GGG-G-AG-TACGG--T-C--GCAA--GA--T-T-A-AA---------------------------------ACT-C--AAA--GGAA-TT-GA-CGGG-G-G--CCC-G-C--ACAAGCG-GTGG-A-T-TATGT-GG-A-T-T-AA-TT-…	sq694;size=101;	50	20	0	31	0	0	0	101	Bacteria	Proteobacteria	Gammaproteobacteria	Burkholderiales	Methylophilaceae	Methylophilus
691	ASV 691	CAC-G-CCC-T-AAA--CG--A-TG-A--A--TA-C---T-----C-G--A--T--G-T-T--G-G-C-G-----------------------------------------------------ATA-TAC--------------------------------A-G-T--C-----A-G-C-G--T-C------AA--A----G-C-GAAA-G-C-GT-T--AA-G-T--A---T-T-CC-ACC-T--GGG-G-AG-TACGC--C-C--GCAA--GG--G-T-G-AA---------------------------------ACT-C--AAA--GGAA-TT-GA-CGGG-G-G--CCC-G-C--ACAAGCG-GAGG-A-G-CATGT-GG-T-T-T-AA-TT-…	sq695;size=101;	27	0	0	29	0	45	0	101	Bacteria	Bacteroidota	Bacteroidia	Sphingobacteriales	Sphingobacteriaceae	Mucilaginibacter
692	ASV 692	CAC-G-CCG-T-AAA--CG--T-TG-G--G--CA-C---T-----A-G--G--T--G-T-G--G-G-G-T-C--C-----------------------------------------------TATC-GA-C---------------------------G-G-A-T-T--C-----C-G-T-G--C-C------GC--A----G-C-TAAC-G-C-AT-T--AA-G-T--G---C-C-CC-GCC-T--GGG-G-AG-TACGG--C-C--GCAA--GG--C-T-A-AA---------------------------------ACT-C--AAA--GGAA-TT-GA-CGGG-G-G--CCC-G-C--ACAAGCG-GCGG-A-G-CATGT-GG-C-T-T-AA-TT-…	sq696;size=101;	31	0	0	0	0	70	0	101	Bacteria	Actinobacteriota	Acidimicrobiia	uncultured	Unclassified_uncultured	Unclassified_uncultured
693	ASV 693	CAC-G-CCT-T-AAA--CT--A-TG-G--A--TA-C---T-----A-A--G--T--G-T-C--G-G-C-G-G----------------------------------------------------GT-TA-------------------------------C-C-G-C--C-----G-G-T-G--C-C------GC--A----G-C-TAAC-G-C-AG-T--AA-G-T--A---T-C-CC-GCC-T--GGG-A-AG-TACGG--C-C--GCAA--GG--T-T-G-AA---------------------------------ACT-C--AAA--GGAA-TT-GA-CGGG-G-G--CCC-G-C--ACAAGCG-GTGG-A-G-CATGT-GG-T-T-T-AA-TT-…	sq697;size=101;	9	39	0	0	0	11	42	101	Bacteria	Nitrospirota	Nitrospiria	Nitrospirales	Nitrospiraceae	Nitrospira
694	ASV 694	CAC-G-CCC-T-AAA--CG--A-TG-T--C--AA-C---T-----G-G--T--T--G-T-T--G-G-A-G-G--A---G---------------------------------------------TG-AA-------------------------A---T-C-C-T-T--T-----A-G-T-A--A-C------GA--A----G-C-TAAC-G-C-GT-G--AA-G-T--T---G-A-CC-GCC-T--GGG-G-AG-TACGG--T-C--GCAA--GA--T-T-A-AA---------------------------------ACT-C--AAA--GGAA-TT-GA-CGGG-G-A--CCC-G-C--ACAAGCG-GTGG-A-T-GATGT-GG-A-T-T-AA-TT-…	sq698;size=101;	10	9	36	46	0	0	0	101	Bacteria	Proteobacteria	Gammaproteobacteria	Burkholderiales	Hydrogenophilaceae	uncultured
695	ASV 695	CTG-G-CCC-T-CAA--CG--T-TG-C--T--CG-C---T-----C-G--T--T--T-T-A--C-G-G-A-G--------------------------------------------------TATC-GACC-----------------------------C-T-C-T--G-----T-G-A-G--A-C------TA--A----G-C-TAAC-G-C-GG-T--AA-G-C--G---A-G-CC-GCC-T--GGG-T-AG-TACGA--T-C--GCAA--GA--T-T-A-AA---------------------------------ACT-C--AAA--GGAA-TA-GA-CGGG-G-A--CTC-G-C--ACAAGTG-GTGG-A-T-TATGT-GG-C-T-T-AA-TT-…	sq699;size=101;	0	31	70	0	0	0	0	101	Bacteria	Patescibacteria	Parcubacteria	Candidatus Kaiserbacteria	Unclassified_Candidatus Kaiserbacteria	Unclassified_Candidatus Kaiserbacteria
696	ASV 696	CAC-G-CCC-T-AAA--CG--A-TG-T--C--TA-C---T-----A-G--T--T--G-T-C--G-G-G-T-C--T-------------------------------------------------TA-AT-----------------------------T-G-A-C-T--T-----G-G-T-A--A-C------GC--A----G-C-TAAC-G-C-GT-G--AA-G-T--A---G-A-CC-GCC-T--GGG-G-AG-TACGG--T-C--GCAA--GA--T-T-A-AA---------------------------------ACT-C--AAA--GGAA-TT-GA-CGGG-G-A--CCC-G-C--ACAAGCG-GTGG-A-T-GATGT-GG-A-T-T-AA-TT-…	sq700;size=101;	0	0	53	48	0	0	0	101	Bacteria	Proteobacteria	Gammaproteobacteria	Burkholderiales	Oxalobacteraceae	Unclassified_Oxalobacteraceae
697	ASV 697	CAC-A-CTG-T-AAA--CG--A-TG-A--T--TA-C---T-----C-G--A--T--G-T-T--G-G-C-G-----------------------------------------------------ATA-CAC--------------------------------G-G-C--C-----A-G-C-G--T-C------TT--A----G-C-AAAA-G-C-GA-T--AA-G-T--A---A-T-CC-ACC-T--GGG-G-AG-TACGC--C-G--GCAA--CG--G-T-G-AA---------------------------------ACT-C--AAA--GGAA-TT-GA-CGGG-G-G--TCC-G-C--ACAAGCG-GTGG-A-G-CATGT-GG-T-T-T-AA-TT-…	sq701;size=101;	0	0	0	0	73	0	28	101	Bacteria	Bacteroidota	Bacteroidia	Cytophagales	Microscillaceae	uncultured
698	ASV 698	CAC-G-CCC-T-AAA--CG--A-TG-T--C--GA-C---T-----G-G--T--T--G-T-T--G-G-G-T-G--G-------------------------------------------------GT-AA-----------------------------C-C-A-C-T--T-----A-G-T-A--A-C------GA--A----G-C-TAAC-G-C-GT-G--AA-G-T--C---G-A-CC-GCC-T--GGG-G-AG-TACGG--T-C--GCAA--GA--T-T-A-AA---------------------------------ACT-C--AAA--GGAA-TT-GA-CGGG-G-A--CCC-G-C--ACAAGCG-GTGG-A-T-GATGT-GG-T-T-T-AA-TT-…	sq710;size=100;	0	8	42	50	0	0	0	100	Bacteria	Proteobacteria	Gammaproteobacteria	Burkholderiales	Sutterellaceae	AAP99
699	ASV 699	CTT-G-CCT-T-AAA--CG--A-TG-C--A--TA-C---T-----A-G--G--T--G-T-A--G-G-A-G-G--------------------------------------------------GCTC-AA-CC----------------------------C-T-T-T--C-----T-G-T-A--C-C------GG--A----G-C-TAAC-G-C-AT-T--AA-G-T--A---T-G-CC-GCC-T--GGG-G-AG-TACGC--T-C--GCAA--GG--G-T-G-AA---------------------------------ACT-C--AAA--AGAA-TT-GA-CGGG-G-G--CCC-G-C--ACAAGCA-GTGG-A-G-CATGT-GG-T-T-T-AA-TT-…	sq711;size=100;	0	28	72	0	0	0	0	100	Unclassified	Unclassified	Unclassified	Unclassified	Unclassified	Unclassified
700	ASV 700	CAC-G-CCC-T-AAA--CT--A-TG-G--A--TA-C---T-----C-G--A--C--A-T-C--A-G-C-G-----------------------------------------------------ATA-CAC--------------------------------T-G-T--T-----G-G-T-G--T-C------TG--A----G-C-GAAA-G-C-AT-T--AA-G-T--A---T-C-CC-ACC-T--GGG-A-AG-TACGA--T-C--GCAA--GA--T-T-G-AA---------------------------------ACT-C--AAA--GGAA-TT-GG-CGGG-G-G--TCC-G-C--ACAAGCG-GTGG-A-G-CATGT-GG-T-T-T-AA-TT-…	sq712;size=100;	0	0	0	20	80	0	0	100	Bacteria	Bacteroidota	Bacteroidia	Chitinophagales	Chitinophagaceae	Terrimonas
701	ASV 701	CAC-G-CCC-T-AAA--CG--G-TG-G--G--TA-T---T-----A-G--G--T--G-T-T--G-G-G-C-T--C-------------------------------------------------GC-GA-----------------------------G-A-G-T-T--C-----A-G-T-G--C-C------GA--A----G-G-GAAA-C-C-AT-T--AA-A-T--A---C-C-CC-GCC-T--GGG-A-AG-TACGG--C-C--GCAA--GG--T-T-A-AA---------------------------------ACT-C--AAA--GGAA-TT-GA-CGGG-G-G--CCC-G-C--ACAAGCG-GTGG-A-G-CATGT-GG-T-T-T-AA-TT-…	sq713;size=100;	0	0	0	0	0	88	12	100	Unclassified	Unclassified	Unclassified	Unclassified	Unclassified	Unclassified
702	ASV 702	CAC-G-CCC-T-AAA--CG--A-TG-A--T--GA-C---T-----A-G--T--T--G-T-T--G-G-A-G-G--A---G---------------------------------------------TT-AAA----------------------------T-C-C-T-T--T-----A-G-T-A--A-C------GC--A----G-C-TAAC-G-C-GC-G--AA-G-T--C---A-T-CC-GCC-T--GGG-G-AG-TACGG--T-C--GCAA--GA--T-T-A-AA---------------------------------ACT-C--AAA--GGAA-TT-GA-CGGG-G-G--CCC-G-C--ACAAGCG-GTGG-A-T-GATGT-GG-T-T-T-AA-TT-…	sq706;size=100;	0	18	0	0	29	6	47	100	Bacteria	Proteobacteria	Gammaproteobacteria	Burkholderiales	Nitrosomonadaceae	MND1
703	ASV 703	CAC-G-CCC-T-AAA--CC--A-TG-T--C--AA-C---T-----A-G--T--T--G-T-C--G-G-G-A-G--A-------------------------------------------------GC-AA-----------------------------T-C-A-C-T--C-----G-G-T-A--A-C------GC--A----G-C-TAAC-G-C-GT-G--AA-G-T--T---G-A-CC-GCC-T--GGG-G-AG-TACGG--T-C--GCAA--GA--T-T-A-AA---------------------------------ACT-C--AAA--GGAA-TT-GA-CGGG-G-A--CCC-G-C--ACAAGCG-GTGG-A-T-TATGT-GG-A-T-T-AA-TT-…	sq707;size=100;	0	19	10	0	42	0	29	100	Bacteria	Proteobacteria	Gammaproteobacteria	Burkholderiales	uncultured	Unclassified_uncultured
704	ASV 704	CAC-G-CCC-T-AAA--CG--A-TG-T--C--AA-C---T-----G-G--T--T--G-T-T--G-G-G-A-G--G-------------------------------------------------GT-TT-----------------------------C-T-T-C-T--C-----A-G-T-A--A-C------GT--A----G-C-TAAC-G-C-GT-G--AA-G-T--T---G-A-CC-GCC-T--GGG-G-AG-TACGG--C-C--GCAA--GG--T-T-G-AA---------------------------------ACT-C--AAA--GGAA-TT-GA-CGGG-G-A--CCC-G-C--ACAAGCG-GTGG-A-T-GATGT-GG-T-T-T-AA-TT-…	sq708;size=100;	0	30	27	43	0	0	0	100	Bacteria	Proteobacteria	Gammaproteobacteria	Burkholderiales	Comamonadaceae	Unclassified_Comamonadaceae
705	ASV 705	CAC-G-CCG-T-AAA--CG--A-TG-A--G--TA-C---T-----A-G--G--T--G-T-T--G-C-G-G-G--------------------------------------------------TATT-GACC-----------------------------C-C-T-G--C-----A-G-T-G--C-C------GC--A----G-C-TAAC-G-C-AT-T--AA-G-T--A---C-T-CC-GCC-T--GGG-A-AG-TACGG--T-C--GCAA--GA--C-T-A-AA---------------------------------ACT-C--AAA--GGAA-TT-GA-CGGG-G-G--CCC-G-C--ACAAGCG-GTGG-A-G-CATGT-GG-T-T-T-AA-TT-…	sq709;size=100;	0	29	21	29	0	0	21	100	Bacteria	Desulfobacterota	Desulfuromonadia	Geobacterales	Geobacteraceae	Unclassified_Geobacteraceae
706	ASV 706	CAC-G-CCG-T-AAA--CG--A-TG-G--A--TG-C---T-----A-G--C--C--G-T-C--G-G-C-A-A--G------------------------------------------------CTT-G------------------------------C-T-T-G-T--C-----G-G-T-G--G-C------GC--A----G-C-TAAC-G-C-AT-T--AA-G-C--A---T-C-CC-GCC-T--GGG-G-AG-TACGG--C-C--GCAA--GG--T-T-A-AA---------------------------------ACT-C--AAA--GGAA-TT-GA-CGGG-G-G--CCC-G-C--ACAAGCG-GTGG-A-G-CATGT-GG-T-T-T-AA-TT-…	sq714;size=100;	0	0	0	0	0	100	0	100	Bacteria	Proteobacteria	Alphaproteobacteria	Rhizobiales	Hyphomicrobiaceae	Unclassified_Hyphomicrobiaceae
707	ASV 707	CAC-G-CCA-T-AAA--CG--A-TG-A--G--AA-C---T-----A-G--A--C--G-T-T--G-A-G-A-G--G------------------------------------------------GTA-AG-----------------------------C-C-T-C-G--C-----A-G-T-G--T-C------GT--A----G-C-TAAC-G-C-GC-T--AA-G-T--T---C-T-CC-GCC-T--GGG-G-AG-TACGG--C-C--GCAA--GG--T-T-G-AA---------------------------------ACT-C--AAA--GGAA-TT-GA-CGGG-G-A--CCC-G-C--ACAAGCG-GTGG-A-G-CATGT-GG-T-T-T-AA-TT-…	sq715;size=100;	0	0	0	0	0	100	0	100	Bacteria	Proteobacteria	Gammaproteobacteria	Gammaproteobacteria Incertae Sedis	Unknown Family	Acidibacter
708	ASV 708	CAC-G-CCG-T-AAA--CG--T-TG-G--G--CG-C---T-----A-G--G--T--G-T-G--G-G-T-C-C--C------------------------------------------------TTC-CA-C---------------------------G-G-G-G-T--C-----T-G-T-G--C-C------GC--A----G-C-TAAC-G-C-AT-T--AA-G-C--G---C-C-CC-GCC-T--GGG-G-AG-TACGG--C-C--GCAA--GG--C-T-A-AA---------------------------------ACT-C--AAA--GGAA-TT-GA-CGGG-G-G--CCC-G-C--ACAAGCG-GCGG-A-G-CATGT-TG-C-T-T-AA-TT-…	sq716;size=100;	0	0	0	0	0	100	0	100	Bacteria	Actinobacteriota	Actinobacteria	Frankiales	Acidothermaceae	Unclassified_Acidothermaceae
709	ASV 709	CTG-G-CCG-T-AAA--CG--A-TG-A--G--TA-C---T-----A-G--G--T--G-T-T--A-G-A-G-G--------------------------------------------------TATC-CA-CT----------------------------C-C-T-C--T-----A-G-T-G--C-C------GC--A----G-C-TAAC-G-C-AT-T--AA-G-T--A---C-T-CC-ACC-T--GGG-G-AC-TACGA--C-C--GCAA--GG--T-T-G-AA---------------------------------ACT-C--AAA--GAAA-TT-GA-CGGG-G-G--CCC-G-C--ACAAGCA-GTGG-A-G-CATGT-GG-T-T-C-AA-TT-…	sq703;size=100;	19	16	0	18	0	47	0	100	Bacteria	FCPU426	Unclassified_FCPU426	Unclassified_FCPU426	Unclassified_FCPU426	Unclassified_FCPU426
710	ASV 710	CAC-G-CCC-T-AAA--CG--A-TG-A--T--CT-C---T-----C-G--C--T--T-T-C--C-G-G-A-G--------------------------------------------------TATC-GACC-----------------------------C-T-C-T--G-----G-G-A-G--G-C------TT--A----G-C-TAAC-G-C-GG-T--AA-G-A--G---A-T-CC-GCC-T--GGG-G-AG-TACGG--C-C--GCAA--GG--C-T-A-AA---------------------------------ACT-C--AAA--GGAA-TA-GA-CGGG-G-A--CTT-G-C--ACAAGCG-GTGG-A-T-GATGT-GG-T-T-T-AA-TT-…	sq704;size=100;	19	40	0	35	6	0	0	100	Unclassified	Unclassified	Unclassified	Unclassified	Unclassified	Unclassified
711	ASV 711	CAC-G-CCC-T-AAA--CG--A-TG-T--C--TA-C---T-----T-G--T--C--G-T-C--G-G-G-A-G--G------------------------------------------------GTT-CAA----------------------------C-C-T-T-T--C-----G-G-T-G--A-C------GG--A----G-C-TAAC-G-C-GT-T--AA-G-T--A---G-A-CC-GCC-T--GGG-G-AG-TACGG--C-C--GCAA--GG--T-T-G-AA---------------------------------ACT-C--AAA--GGAA-TT-GA-CGGG-G-G--CCC-G-C--ACAAGCG-GTGG-A-G-CATGT-GG-T-T-T-AA-TT-…	sq705;size=100;	100	0	0	0	0	0	0	100	Bacteria	Proteobacteria	Gammaproteobacteria	Halothiobacillales	Halothiobacillaceae	Halothiobacillus
712	ASV 712	CAC-G-CTG-T-AAA--CG--A-TG-T--C--GA-C---T-----T-G--G--A--G-G-T--T-G-T-G-C--C------------------------------------------------CTT-GA-----------------------------G-G-C-G-T--G-----G-C-T-T--C-C------GG--A----G-C-TAAC-G-C-GT-T--AA-G-T--C---G-A-CC-GCC-T--GGG-G-AG-TACGG--C-C--GCAA--GG--T-T-A-AA---------------------------------ACT-C--AAA--TGAA-TT-GA-CGGG-G-G--CCC-G-C--ACAAGCG-GTGG-A-G-CATGT-GG-T-T-T-AA-TT-…	sq719;size=99;	0	32	26	34	0	0	7	99	Bacteria	Proteobacteria	Gammaproteobacteria	Enterobacterales	Yersiniaceae	Unclassified_Yersiniaceae
713	ASV 713	CAC-G-CCC-T-AAA--CG--A-TG-A--T--TA-C---T-----C-G--A--C--A-T-A--C-G-C-G-----------------------------------------------------ATA-CAC--------------------------------A-G-T--G-----T-G-T-G--T-C------TG--A----G-C-GAAA-G-C-AT-T--AA-G-T--A---A-T-CC-ACC-T--GGG-A-AG-TACGA--C-C--GCAA--GG--T-T-G-AA---------------------------------ACT-C--AAA--GGAA-TT-GA-CGGG-G-G--TCC-G-C--ACAAGCG-GTGG-A-G-CATGT-GG-T-T-T-AA-TT-…	sq720;size=99;	0	48	51	0	0	0	0	99	Bacteria	Bacteroidota	Bacteroidia	Chitinophagales	Chitinophagaceae	Edaphobaculum
714	ASV 714	CAC-G-CCC-T-AAA--CG--A-TG-T--C--AA-C---T-----A-G--C--T--G-T-T--G-G-G-G-T--T-------------------------------------------------TA-TT-----------------------------A-A-C-C-T--T-----A-G-T-A--G-C------GC--A----G-C-TAAC-G-C-GT-G--AA-G-T--T---G-A-CC-GCC-T--GGG-G-AG-TACGG--T-C--GCAA--GA--T-T-A-AA---------------------------------ACT-C--AAA--GGAA-TT-GA-CGGG-G-A--CCC-G-C--ACAAGCG-GTGG-A-T-GATGT-GG-A-T-T-AA-TT-…	sq721;size=99;	0	0	67	32	0	0	0	99	Bacteria	Proteobacteria	Gammaproteobacteria	Burkholderiales	Alcaligenaceae	Castellaniella
715	ASV 715	CAT-A-CAG-T-AAA--CG--A-TG-A--A--TG-T---T-----C-G--T--A--A-T-T--A-G-AGT-A---------------------------------------------------AAA--A-------------------------------A-T-T-T--T-----A-G-T-T--A-C------TT--A----G-C-TAAC-G-C-GT-T--AA-A-C--A---T-T-CC-GCC-T--GGG-G-AT-TACGA--T-C--GCAA--GA--T-T-A-AA---------------------------------ACT-C--AAA--GGAA-TA-GG-CGGA-G-A--TTT-A-T--AACAACG-GTGG-A-G-CATGT-AG-T-T-T-AA-TT-…	sq722;size=99;	0	0	7	5	87	0	0	99	Unclassified	Unclassified	Unclassified	Unclassified	Unclassified	Unclassified
716	ASV 716	CAC-G-CCG-T-AAA--CG--A-TG-G--A--CA-C---T-----A-G--A--C--G-T-C--G-G-G-G-G--G------------------------------------------------AGC-GA-C---------------------------C-C-T-C-C--C-----G-G-T-G--T-C------GT--C----G-C-TAAC-G-C-AG-T--AA-G-T--G---T-C-CC-GCC-T--GGG-G-AG-TACGG--C-C--GCAA--GG--C-T-G-AA---------------------------------ACT-C--AAA--GGAA-TT-GA-CGGG-G-G--CCC-G-C--ACAAGCG-GTGG-A-G-CATGT-GG-T-T-T-AA-TT-…	sq723;size=99;	0	0	14	0	41	0	44	99	Bacteria	Gemmatimonadota	Gemmatimonadetes	Gemmatimonadales	Gemmatimonadaceae	uncultured
717	ASV 717	CAC-G-CCC-T-AAA--CG--A-TG-G--C--CA-C---T-----G-G--G--T--G-T-T--G-G-G-G-A--A-------------------------------------------------GC-GA-----------------------------T-T-C-C-T--T-----G-G-T-A--C-C------GC--A----G-C-TAAC-G-C-GT-G--AA-G-T--G---G-C-CC-GCC-T--GGG-G-AG-TACGG--C-C--GCAA--GG--T-T-A-AA---------------------------------ACT-C--AAA--GGAA-TT-GA-CGGG-G-A--CCC-G-C--ACAAGCG-GTGG-A-T-GATGT-GG-A-T-T-AA-TT-…	sq724;size=99;	0	0	0	9	90	0	0	99	Bacteria	Proteobacteria	Gammaproteobacteria	Burkholderiales	SC-I-84	Unclassified_SC-I-84
718	ASV 718	CAT-G-CCC-T-AAA--CG--G-TG-C--A--CA-C---T-----A-G--G--T--C-T-T--A-G-C-G-G--------------------------------------------------ATTC-GA-CC----------------------------C-C-A-C--T-----A-G-G-G--C-C------CA--A----G-C-TAAC-G-C-GT-T--AA-G-T--G---T-G-CC-GCC-T--GAG-G-AC-TACGG--T-C--GCAA--GA--C-T-A-AA---------------------------------ACT-C--AAA--GGAA-TT-GA-CGGG-G-G--CCC-G-C--ACAAGCG-GTGG-A-G-CATGT-GG-C-T-C-AA-TT-…	sq717;size=99;	0	44	20	35	0	0	0	99	Bacteria	Verrucomicrobiota	Verrucomicrobiae	Opitutales	Opitutaceae	Lacunisphaera
719	ASV 719	CTG-G-CCC-T-AAA--CG--G-TG-C--A--CG-T---T-----T-G--C--T--G-T-A--A-G-A-G-G--------------------------------------------------AATC-GA-CC----------------------------C-C-T-T--T-----T-G-T-G--G-C------GA--A----G-C-TAAC-G-C-GT-T--AA-A-C--G---T-G-CC-GCC-T--GGG-A-AG-TACGG--C-C--GCAA--GG--T-T-A-AA---------------------------------ACT-C--AAA--GAAA-TT-GA-CGGG-G-G--CCT-G-C--ACAAGCG-GTGG-A-G-TATGT-GG-C-T-T-AA-TT-…	sq718;size=99;	0	31	37	31	0	0	0	99	Bacteria	Verrucomicrobiota	Verrucomicrobiae	Pedosphaerales	Pedosphaeraceae	uncultured
720	ASV 720	CAC-G-CCG-T-AAA--CG--A-TG-G--G--TG-C---T-----A-G--C--C--G-T-T--G-G-A-C-G--G------------------------------------------------CAT-G------------------------------C-C-G-T-T--C-----A-G-T-G--G-C------GC--A----G-C-TAAC-G-C-GT-T--AA-G-C--A---C-C-CC-GCC-T--GGG-G-AG-TACGG--T-C--GCAA--GA--T-T-A-AA---------------------------------ACT-C--AAA--GGAA-TT-GA-CGGG-G-G--CCC-G-C--ACAAGCG-GTGG-A-G-CATGT-GG-T-T-T-AA-TT-…	sq725;size=99;	0	0	0	0	68	0	31	99	Unclassified	Unclassified	Unclassified	Unclassified	Unclassified	Unclassified
721	ASV 721	CAC-G-CCG-T-AAA--CG--A-TG-G--G--CA-C---T-----A-G--A--T--A-T-G--G-G-C-G-G--T---G---------------------------------------------TC-GA-------------------------C---T-C-C-G-T--C-----C-G-T-G--T-C------GT--A----G-C-TAAC-G-C-GT-T--AA-G-T--G---C-C-CC-GCC-T--GGG-G-AG-TACGG--T-C--GCAA--GA--C-T-A-AA---------------------------------ACT-C--AAA--GGAA-TT-GA-CGGG-G-G--CCC-G-C--ACAAGCA-GCGG-A-G-CATGT-GG-T-T-T-AA-TT-…	sq726;size=99;	0	0	0	0	73	0	26	99	Unclassified	Unclassified	Unclassified	Unclassified	Unclassified	Unclassified
722	ASV 722	CAC-G-CCG-T-AAA--CG--A-TG-C--C--GA-C---T-----A-G--C--C--G-T-T--G-G-G-C-C--C------------------------------------------------TTA-CGG----------------------------G-G-G-C-T--T-----C-G-T-G--G-C------GC--A----G-C-TAAC-G-C-GA-T--AA-G-T--C---G-G-CC-GCC-T--GGG-G-AG-TACGG--C-C--GCAA--GG--T-T-A-AA---------------------------------ACT-C--AAA--TGAA-TT-GA-CGGG-G-G--CCC-G-C--ACAAGCG-GTGG-A-G-CATGT-GG-T-T-T-AA-TT-…	sq727;size=99;	0	0	0	0	43	0	56	99	Bacteria	Proteobacteria	Gammaproteobacteria	Methylococcales	Methylomonadaceae	Unclassified_Methylomonadaceae
723	ASV 723	CAC-G-CCC-T-AAA--CG--A-TG-T--C--AA-C---T-----A-G--T--T--G-T-T--G-G-G-A-A--G---G---------------------------------------------GA-GA-------------------------C---C-T-T-C-T--T-----G-G-T-A--A-C------GC--A----G-C-TAAC-G-C-GT-G--AA-G-T--T---G-A-CC-GCC-T--GGG-G-AG-TACGG--T-C--GCAA--GA--T-T-A-AA---------------------------------ACT-C--AAA--GGAA-TT-GA-CGGG-G-G--CCC-G-C--ACAAGCG-GTGG-A-T-TATGT-GG-A-T-T-AA-TT-…	sq730;size=98;	17	0	0	14	0	67	0	98	Bacteria	Proteobacteria	Gammaproteobacteria	Burkholderiales	Sulfuricellaceae	Sulfuriferula
724	ASV 724	CAC-G-CCG-T-AAA--CG--A-TG-A--G--TG-C---T-----A-G--G--T--G-T-C--A-C-G-G-G--------------------------------------------------CTTT-GACC-----------------------------C-T-C-G--T-----G-G-T-G--C-C------GT--A----G-C-TAAC-G-C-AA-T--AA-G-C--A---C-T-CC-GCC-T--GGG-G-AG-TACGG--C-C--GCAA--GG--C-T-A-AA---------------------------------ACT-C--AAA--GGAA-TT-GA-CGGG-G-G--CCC-G-C--ACAAGCG-GTGG-A-G-CATGT-GG-T-T-T-AA-TT-…	sq731;size=98;	0	33	38	27	0	0	0	98	Bacteria	Myxococcota	Polyangia	Polyangiales	BIrii41	Unclassified_BIrii41
725	ASV 725	CAC-G-CCG-T-AAA--CG--A-TG-A--T--TG-C---T-----A-G--T--T--G-T-C--A-G-C-C-G--G------------------------------------------------CAT-G------------------------------C-C-G-G-T--T-----G-G-T-G--A-C------GC--A----G-C-TAAC-G-C-AT-T--AA-G-C--A---A-T-CC-GCC-T--GGG-G-AG-TACGG--T-C--GCAA--GA--T-T-A-AA---------------------------------ACT-C--AAA--GGAA-TT-GA-CGGG-G-G--CCC-G-C--ACAAGCG-GTGG-A-G-CATGT-GG-T-T-T-AA-TT-…	sq732;size=98;	0	28	40	25	5	0	0	98	Bacteria	Proteobacteria	Alphaproteobacteria	Caulobacterales	Caulobacteraceae	Asticcacaulis
[truncated: 10,325 more rows]
