# Supplementary material for: Out of the blue: the independent activity of sulfur-oxidizers and diatoms mediate the sudden color shift of a tropical river
Source: Environ Microbiome. 2023 Jan 19;18:6. doi: 10.1186/s40793-023-00464-2 (PMC9854191; doi:10.1186/s40793-023-00464-2)
Supplement: Supplementary file 5 — Additional file 5. Table S3 Closest NCBI nr and Phyto REF matches of the most abundant (more than 1000 total counts) Chloroplastic ASVs. For each ASV, we include its best hit in the nr database to a sequence belonging to named species, as well as their best hit in the Phyto REF da-tabase. In case two or more hits were tied at the best score, all of them are included [file 40793_2023_464_MOESM5_ESM.xlsx]

## Sheet: Hoja1
ASV	Sequence	NCBI ref	NCBI identity (%)	NCBI tax
ASV 12	CTA-G-CTG-T-AAA--CA--A-TG-G--A--TA-C---T-----A-G--A--T--G-T-T--G-A-A-C-A--G------------------------------------------------ATC-GAC----------------------------C-T-G-T-G--C-----A-G-T-A--T-C------AA--A----G-C-TAAC-G-C-GT-T--AA-G-T--A---T-C-CC-GCC-T--GGG-A-AG-TATGC--T-C--GCAA--GA--G-T-G-AA---------------------------------ACT-C--AAA--GGAA-TT-GA-CGGG-G-G--CCC-G-C--ACAAGCG-GTGG-A-G-CATGT-GG-T-T-T-AA-TT-…	NC_044465.1	100	Halamphora coffeaeformis
ASV 12	CTA-G-CTG-T-AAA--CA--A-TG-G--A--TA-C---T-----A-G--A--T--G-T-T--G-A-A-C-A--G------------------------------------------------ATC-GAC----------------------------C-T-G-T-G--C-----A-G-T-A--T-C------AA--A----G-C-TAAC-G-C-GT-T--AA-G-T--A---T-C-CC-GCC-T--GGG-A-AG-TATGC--T-C--GCAA--GA--G-T-G-AA---------------------------------ACT-C--AAA--GGAA-TT-GA-CGGG-G-G--CCC-G-C--ACAAGCG-GTGG-A-G-CATGT-GG-T-T-T-AA-TT-…	NC_037997.1	100	Plagiogrammopsis vanheurckii
ASV 12	CTA-G-CTG-T-AAA--CA--A-TG-G--A--TA-C---T-----A-G--A--T--G-T-T--G-A-A-C-A--G------------------------------------------------ATC-GAC----------------------------C-T-G-T-G--C-----A-G-T-A--T-C------AA--A----G-C-TAAC-G-C-GT-T--AA-G-T--A---T-C-CC-GCC-T--GGG-A-AG-TATGC--T-C--GCAA--GA--G-T-G-AA---------------------------------ACT-C--AAA--GGAA-TT-GA-CGGG-G-G--CCC-G-C--ACAAGCG-GTGG-A-G-CATGT-GG-T-T-T-AA-TT-…	KC509523.1	100	Didymosphenia geminata
ASV 12	CTA-G-CTG-T-AAA--CA--A-TG-G--A--TA-C---T-----A-G--A--T--G-T-T--G-A-A-C-A--G------------------------------------------------ATC-GAC----------------------------C-T-G-T-G--C-----A-G-T-A--T-C------AA--A----G-C-TAAC-G-C-GT-T--AA-G-T--A---T-C-CC-GCC-T--GGG-A-AG-TATGC--T-C--GCAA--GA--G-T-G-AA---------------------------------ACT-C--AAA--GGAA-TT-GA-CGGG-G-G--CCC-G-C--ACAAGCG-GTGG-A-G-CATGT-GG-T-T-T-AA-TT-…	FJ002234.1	100	Synedra fragilaroides
ASV 12	CTA-G-CTG-T-AAA--CA--A-TG-G--A--TA-C---T-----A-G--A--T--G-T-T--G-A-A-C-A--G------------------------------------------------ATC-GAC----------------------------C-T-G-T-G--C-----A-G-T-A--T-C------AA--A----G-C-TAAC-G-C-GT-T--AA-G-T--A---T-C-CC-GCC-T--GGG-A-AG-TATGC--T-C--GCAA--GA--G-T-G-AA---------------------------------ACT-C--AAA--GGAA-TT-GA-CGGG-G-G--CCC-G-C--ACAAGCG-GTGG-A-G-CATGT-GG-T-T-T-AA-TT-…	HM213618.1	100	Elphidium williamsoni
ASV 12	CTA-G-CTG-T-AAA--CA--A-TG-G--A--TA-C---T-----A-G--A--T--G-T-T--G-A-A-C-A--G------------------------------------------------ATC-GAC----------------------------C-T-G-T-G--C-----A-G-T-A--T-C------AA--A----G-C-TAAC-G-C-GT-T--AA-G-T--A---T-C-CC-GCC-T--GGG-A-AG-TATGC--T-C--GCAA--GA--G-T-G-AA---------------------------------ACT-C--AAA--GGAA-TT-GA-CGGG-G-G--CCC-G-C--ACAAGCG-GTGG-A-G-CATGT-GG-T-T-T-AA-TT-…	HM213172.1	100	Elphidium margaritaceum
ASV 12	CTA-G-CTG-T-AAA--CA--A-TG-G--A--TA-C---T-----A-G--A--T--G-T-T--G-A-A-C-A--G------------------------------------------------ATC-GAC----------------------------C-T-G-T-G--C-----A-G-T-A--T-C------AA--A----G-C-TAAC-G-C-GT-T--AA-G-T--A---T-C-CC-GCC-T--GGG-A-AG-TATGC--T-C--GCAA--GA--G-T-G-AA---------------------------------ACT-C--AAA--GGAA-TT-GA-CGGG-G-G--CCC-G-C--ACAAGCG-GTGG-A-G-CATGT-GG-T-T-T-AA-TT-…	HM213006.1	100	Cribroelphidium albiumbilicatum
ASV 12	CTA-G-CTG-T-AAA--CA--A-TG-G--A--TA-C---T-----A-G--A--T--G-T-T--G-A-A-C-A--G------------------------------------------------ATC-GAC----------------------------C-T-G-T-G--C-----A-G-T-A--T-C------AA--A----G-C-TAAC-G-C-GT-T--AA-G-T--A---T-C-CC-GCC-T--GGG-A-AG-TATGC--T-C--GCAA--GA--G-T-G-AA---------------------------------ACT-C--AAA--GGAA-TT-GA-CGGG-G-G--CCC-G-C--ACAAGCG-GTGG-A-G-CATGT-GG-T-T-T-AA-TT-…	HM212949.1	100	Elphidium williamsoni
ASV 12	CTA-G-CTG-T-AAA--CA--A-TG-G--A--TA-C---T-----A-G--A--T--G-T-T--G-A-A-C-A--G------------------------------------------------ATC-GAC----------------------------C-T-G-T-G--C-----A-G-T-A--T-C------AA--A----G-C-TAAC-G-C-GT-T--AA-G-T--A---T-C-CC-GCC-T--GGG-A-AG-TATGC--T-C--GCAA--GA--G-T-G-AA---------------------------------ACT-C--AAA--GGAA-TT-GA-CGGG-G-G--CCC-G-C--ACAAGCG-GTGG-A-G-CATGT-GG-T-T-T-AA-TT-…	HM212820.1	100	Haynesina germanica
ASV 20	CTA-G-CCG-T-AAA--CA--A-TG-G--A--TA-C---T-----A-G--G--T--G-T-T--G-A-A-C-A--G------------------------------------------------ATC-GAC----------------------------C-T-G-T-G--C-----A-G-T-A--C-C------AA--A----G-C-TAAC-G-C-GT-T--AA-G-T--A---T-C-CC-GCC-T--GGG-A-AG-TATGC--A-C--GCAA--GT--G-T-G-AA---------------------------------ACT-C--AAA--GGAA-TT-GA-CGGG-G-G--CCC-G-C--ACAAGCG-GTGG-A-G-CATGT-GG-T-T-T-AA-TT-…	JQ088178.1	100	Ulnaria acus
ASV 35	CTA-G-CCG-T-AAA--CA--A-TG-G--A--TA-C---T-----A-G--A--T--G-T-T--G-A-A-C-A--G------------------------------------------------ATC-GAC----------------------------C-T-G-T-G--C-----A-G-T-A--T-C------AA--A----G-C-TAAC-G-C-GT-T--AA-G-T--A---T-C-CC-GCC-T--GGG-A-AG-TATGC--T-C--GCAA--GA--G-T-G-AA---------------------------------ACT-C--AAA--GGAA-TT-GA-CGGG-G-G--CCC-G-C--ACAAGCG-GTGG-A-G-CATGT-GG-T-T-T-AA-TT-…	MK372941.1	100	Skeletonema pseudocostatum
ASV 35	CTA-G-CCG-T-AAA--CA--A-TG-G--A--TA-C---T-----A-G--A--T--G-T-T--G-A-A-C-A--G------------------------------------------------ATC-GAC----------------------------C-T-G-T-G--C-----A-G-T-A--T-C------AA--A----G-C-TAAC-G-C-GT-T--AA-G-T--A---T-C-CC-GCC-T--GGG-A-AG-TATGC--T-C--GCAA--GA--G-T-G-AA---------------------------------ACT-C--AAA--GGAA-TT-GA-CGGG-G-G--CCC-G-C--ACAAGCG-GTGG-A-G-CATGT-GG-T-T-T-AA-TT-…	MH011823.1	100	Thalassiosira sp.
ASV 35	CTA-G-CCG-T-AAA--CA--A-TG-G--A--TA-C---T-----A-G--A--T--G-T-T--G-A-A-C-A--G------------------------------------------------ATC-GAC----------------------------C-T-G-T-G--C-----A-G-T-A--T-C------AA--A----G-C-TAAC-G-C-GT-T--AA-G-T--A---T-C-CC-GCC-T--GGG-A-AG-TATGC--T-C--GCAA--GA--G-T-G-AA---------------------------------ACT-C--AAA--GGAA-TT-GA-CGGG-G-G--CCC-G-C--ACAAGCG-GTGG-A-G-CATGT-GG-T-T-T-AA-TT-…	MH011819.1	100	Lauderia sp.
ASV 35	CTA-G-CCG-T-AAA--CA--A-TG-G--A--TA-C---T-----A-G--A--T--G-T-T--G-A-A-C-A--G------------------------------------------------ATC-GAC----------------------------C-T-G-T-G--C-----A-G-T-A--T-C------AA--A----G-C-TAAC-G-C-GT-T--AA-G-T--A---T-C-CC-GCC-T--GGG-A-AG-TATGC--T-C--GCAA--GA--G-T-G-AA---------------------------------ACT-C--AAA--GGAA-TT-GA-CGGG-G-G--CCC-G-C--ACAAGCG-GTGG-A-G-CATGT-GG-T-T-T-AA-TT-…	KP792486.1	100	Planoglabratella opercularis
ASV 35	CTA-G-CCG-T-AAA--CA--A-TG-G--A--TA-C---T-----A-G--A--T--G-T-T--G-A-A-C-A--G------------------------------------------------ATC-GAC----------------------------C-T-G-T-G--C-----A-G-T-A--T-C------AA--A----G-C-TAAC-G-C-GT-T--AA-G-T--A---T-C-CC-GCC-T--GGG-A-AG-TATGC--T-C--GCAA--GA--G-T-G-AA---------------------------------ACT-C--AAA--GGAA-TT-GA-CGGG-G-G--CCC-G-C--ACAAGCG-GTGG-A-G-CATGT-GG-T-T-T-AA-TT-…	LN735392.3	100	Lauderia annulata
ASV 35	CTA-G-CCG-T-AAA--CA--A-TG-G--A--TA-C---T-----A-G--A--T--G-T-T--G-A-A-C-A--G------------------------------------------------ATC-GAC----------------------------C-T-G-T-G--C-----A-G-T-A--T-C------AA--A----G-C-TAAC-G-C-GT-T--AA-G-T--A---T-C-CC-GCC-T--GGG-A-AG-TATGC--T-C--GCAA--GA--G-T-G-AA---------------------------------ACT-C--AAA--GGAA-TT-GA-CGGG-G-G--CCC-G-C--ACAAGCG-GTGG-A-G-CATGT-GG-T-T-T-AA-TT-…	LN735499.3	100	Thalassiosira pseudonana
ASV 35	CTA-G-CCG-T-AAA--CA--A-TG-G--A--TA-C---T-----A-G--A--T--G-T-T--G-A-A-C-A--G------------------------------------------------ATC-GAC----------------------------C-T-G-T-G--C-----A-G-T-A--T-C------AA--A----G-C-TAAC-G-C-GT-T--AA-G-T--A---T-C-CC-GCC-T--GGG-A-AG-TATGC--T-C--GCAA--GA--G-T-G-AA---------------------------------ACT-C--AAA--GGAA-TT-GA-CGGG-G-G--CCC-G-C--ACAAGCG-GTGG-A-G-CATGT-GG-T-T-T-AA-TT-…	LN735442.3	100	Skeletonema costatum
ASV 35	CTA-G-CCG-T-AAA--CA--A-TG-G--A--TA-C---T-----A-G--A--T--G-T-T--G-A-A-C-A--G------------------------------------------------ATC-GAC----------------------------C-T-G-T-G--C-----A-G-T-A--T-C------AA--A----G-C-TAAC-G-C-GT-T--AA-G-T--A---T-C-CC-GCC-T--GGG-A-AG-TATGC--T-C--GCAA--GA--G-T-G-AA---------------------------------ACT-C--AAA--GGAA-TT-GA-CGGG-G-G--CCC-G-C--ACAAGCG-GTGG-A-G-CATGT-GG-T-T-T-AA-TT-…	LN735305.2	100	Navicula lanceolata
ASV 35	CTA-G-CCG-T-AAA--CA--A-TG-G--A--TA-C---T-----A-G--A--T--G-T-T--G-A-A-C-A--G------------------------------------------------ATC-GAC----------------------------C-T-G-T-G--C-----A-G-T-A--T-C------AA--A----G-C-TAAC-G-C-GT-T--AA-G-T--A---T-C-CC-GCC-T--GGG-A-AG-TATGC--T-C--GCAA--GA--G-T-G-AA---------------------------------ACT-C--AAA--GGAA-TT-GA-CGGG-G-G--CCC-G-C--ACAAGCG-GTGG-A-G-CATGT-GG-T-T-T-AA-TT-…	LK391803.1	100	Mediolabrus comicus
ASV	Sequence	Phyto REF ref	Phyto REF identity (%)	Phyto REF tax
ASV_12	247	4858#EU580519	100	Eukaryota|Stramenopiles|Ochrophyta|Bacillariophyta|Bacillariophyceae|Cymbellales|Cymbellales_X|Cymbellaceae|Cymbella|Cymbella
ASV_12	247	7952#HQ178788	100	Eukaryota|Stramenopiles|Ochrophyta|Bacillariophyta|Bacillariophyceae|Cymbellales|Cymbellales_X|Cymbellaceae|Cymbellaceae_X|Cymbellaceae_X
ASV_12	247	6928#FJ849120	100	Eukaryota|Stramenopiles|Ochrophyta|Bacillariophyta|Bacillariophyceae|Cymbellales|Cymbellales_X|Cymbellaceae|Cymbellaceae_X|Cymbellaceae_X
ASV_12	247	7273#JF344414	100	Eukaryota|Stramenopiles|Ochrophyta|Bacillariophyta|Bacillariophyceae|Cymbellales|Cymbellales_X|Cymbellaceae|Cymbellaceae_X|Cymbellaceae_X
ASV_12	247	7223#JF344403	100	Eukaryota|Stramenopiles|Ochrophyta|Bacillariophyta|Bacillariophyceae|Cymbellales|Cymbellales_X|Cymbellaceae|Cymbellaceae_X|Cymbellaceae_X
ASV_12	247	6427#FJ485064	100	Eukaryota|Stramenopiles|Ochrophyta|Bacillariophyta|Bacillariophyceae|Cymbellales|Cymbellales_X|Cymbellaceae|Cymbellaceae_X|Cymbellaceae_X
ASV_20	247	7627#FJ849135	100	Eukaryota|Stramenopiles|Ochrophyta|Bacillariophyta|Bacillariophyta_X|Bacillariophyta_XX|Bacillariophyta_XXX|Bacillariophyta_XXXX|Bacillariophyta_XXXXX|Bacillariophyta_XXXXX
ASV_20	247	7986#FJ849231	100	Eukaryota|Stramenopiles|Ochrophyta|Bacillariophyta|Bacillariophyta_X|Bacillariophyta_XX|Bacillariophyta_XXX|Bacillariophyta_XXXX|Bacillariophyta_XXXXX|Bacillariophyta_XXXXX
ASV_20	247	6824#FJ849143	100	Eukaryota|Stramenopiles|Ochrophyta|Bacillariophyta|Bacillariophyta_X|Bacillariophyta_XX|Bacillariophyta_XXX|Bacillariophyta_XXXX|Bacillariophyta_XXXXX|Bacillariophyta_XXXXX
ASV_20	247	6818#FJ849104	100	Eukaryota|Stramenopiles|Ochrophyta|Bacillariophyta|Fragilariophyceae|Fragilariales|Fragilariales_X|Fragilariaceae|Fragilariaceae_X|Fragilariaceae_X
ASV_20	247	7116#FJ849140	100	Eukaryota|Stramenopiles|Ochrophyta|Bacillariophyta|Bacillariophyta_X|Bacillariophyta_XX|Bacillariophyta_XXX|Bacillariophyta_XXXX|Bacillariophyta_XXXXX|Bacillariophyta_XXXXX
ASV_20	247	7476#FJ612291	100	Eukaryota|Stramenopiles|Ochrophyta|Bacillariophyta|Fragilariophyceae|Fragilariales|Fragilariales_X|Fragilariaceae|Fragilariaceae_X|Fragilariaceae_X
ASV_35	247	6541#GQ441256	100	Eukaryota|Stramenopiles|Ochrophyta|Bacillariophyta|Bacillariophyceae|Cymbellales|Cymbellales_X|Cymbellaceae|Cymbellaceae_X|Cymbellaceae_X
ASV_35	247	6622#JQ753199	100	Eukaryota|Stramenopiles|Ochrophyta|Bacillariophyta|Coscinodiscophyceae|Thalassiosirales|Thalassiosirales_X|Lauderiaceae|Lauderiaceae_X|Lauderiaceae_X
ASV_35	247	5233#JF277122	100	Eukaryota|Stramenopiles|Ochrophyta|Bacillariophyta|Bacillariophyceae|Cymbellales|Cymbellales_X|Cymbellaceae|Cymbella|Cymbella
ASV_35	247	6785#JF344251	100	Eukaryota|Stramenopiles|Ochrophyta|Bacillariophyta|Bacillariophyceae|Cymbellales|Cymbellales_X|Cymbellaceae|Cymbellaceae_X|Cymbellaceae_X
ASV_35	247	7970#HM057658	100	Eukaryota|Stramenopiles|Ochrophyta|Bacillariophyta|Coscinodiscophyceae|Thalassiosirales|Thalassiosirales_X|Thalassiosiraceae|Thalassiosiraceae_X|Thalassiosiraceae_X
