# Supplementary material for: Out of the blue: the independent activity of sulfur-oxidizers and diatoms mediate the sudden color shift of a tropical river
Source: Environ Microbiome. 2023 Jan 19;18:6. doi: 10.1186/s40793-023-00464-2 (PMC9854191; doi:10.1186/s40793-023-00464-2)
Supplement: Supplementary file 6 — Additional file 6. Table S4 Concentration of selected chemical species in waters where aluminum minerals precipitate. [file 40793_2023_464_MOESM6_ESM.xlsx]

## Sheet: Hoja1
Species	Quebrada Agria, mM	Rio Celeste, mM	Paradise Portal (acidic source) PP1, mM	Paradise Portal (after river neutralization) PP3, mM	Ova Lapirum (acidic source) OL8	Ova Lapirum (after river neutralization) OL9	Sanchez CM (acidic, before titration)	Sanchez ST (acidic, before titration)
SO42-	1.98	1.08	15.89	6	2.44	1.72	20.9	42.7
Al	0.44	0.19	1.23	0.16	0.12	0.07	3.81	6.82
Si	1.35	1.03	0.46	0.3	0.13	0.11	2.64	1.06
SO4/Al	4.4	5.8	12.9	38.2	19.9	26.3	5.5	6.3
Si/Al	3	5.6	0.4	1.9	1	1.7	0.7	0.2
Reference	This work	This work	Caraballo 2019	Caraballo et al., 2019	Wanner et al., 2018	Wanner et al., 2018	Sánchez-España et al. 2011	Sánchez-España et al. 2011
